# Supplementary material for: Diadochic single crystal of an erbium–neodymium nitrate complex
Source: Acta Crystallogr E Crystallogr Commun. 2026 May 12;82(Pt 6):618–23. doi: 10.1107/S2056989026004615 (PMC13239009; doi:10.1107/S2056989026004615)
Supplement: Supplementary file 2 [file e-82-00618-Isup3.hkl]

data_I                                                                          
_shelx_title ' er-nd-122024_auto_a.res in P-1'                                  
_shelx_refln_list_code          4                                               
_shelx_F_calc_maximum      160.59                                               
_exptl_crystal_F_000       431.76                                               
_reflns_d_resolution_high  0.6894                                               
                                                                                
loop_                                                                           
 _space_group_symop_operation_xyz                                               
 'x, y, z'                                                                      
 '-x, -y, -z'                                                                   
                                                                                
_cell_length_a     6.7423                                                       
_cell_length_b     9.1281                                                       
_cell_length_c    11.6431                                                       
_cell_angle_alpha  70.197                                                       
_cell_angle_beta   88.881                                                       
_cell_angle_gamma  69.165                                                       
                                                                                
_shelx_F_squared_multiplier     1.000                                           
                                                                                
loop_                                                                           
 _refln_index_h                                                                 
 _refln_index_k                                                                 
 _refln_index_l                                                                 
 _refln_F_squared_calc                                                          
 _refln_F_squared_meas                                                          
 _refln_F_squared_sigma                                                         
 _refln_observed_status                                                         
   1   0   0       5218.66       5693.88        41.55 o                         
   2   0   0       5225.28       5310.90        35.97 o                         
   3   0   0        443.59        467.12         8.88 o                         
   4   0   0        234.49        215.48         8.74 o                         
   5   0   0       2468.63       2604.59        88.11 o                         
   6   0   0         47.33         50.34         9.80 o                         
   7   0   0        653.20        782.23        67.09 o                         
   8   0   0        763.20        698.85        70.60 o                         
  -8   1   0         89.89         43.59        33.50 o                         
  -7   1   0       1042.54       1054.57        80.51 o                         
  -6   1   0          2.36         11.31         5.76 o                         
  -5   1   0       1836.43       1901.87        57.10 o                         
  -4   1   0        797.21        809.78        30.35 o                         
  -3   1   0        152.28        139.20         5.47 o                         
  -2   1   0      24392.76      24340.21       196.13 o                         
  -1   1   0       4702.44       4724.16        36.38 o                         
   0   1   0       9141.29       8233.83       439.34 o                         
   1   1   0      12487.10      13903.16       119.40 o                         
   2   1   0        154.22        148.68         3.45 o                         
   3   1   0      14463.02      15741.71        98.63 o                         
   4   1   0        156.07        138.32         5.55 o                         
   5   1   0       1757.39       1846.91        51.34 o                         
   6   1   0       1055.55       1139.90        50.98 o                         
   7   1   0        102.84         84.50        15.12 o                         
   8   1   0       1094.59       1093.74        99.66 o                         
   9   1   0        102.97         84.02        23.66 o                         
  -8   2   0         39.17         38.08        35.00 o                         
  -7   2   0        530.05        486.20        76.76 o                         
  -6   2   0        395.44        328.26        34.98 o                         
  -5   2   0        438.50        448.67        37.75 o                         
  -4   2   0       7673.70       7844.11       132.13 o                         
  -3   2   0        431.97        404.29        11.58 o                         
  -2   2   0       8927.79       9025.64        68.33 o                         
  -1   2   0       3763.22       3638.93        33.08 o                         
   0   2   0        262.12        245.98         6.36 o                         
   1   2   0       7559.14       7870.79        61.14 o                         
   2   2   0         52.82         76.11         3.48 o                         
   3   2   0       4182.97       4529.45        34.91 o                         
   4   2   0       4473.42       4438.47        38.65 o                         
   5   2   0          5.15          6.39         3.49 o                         
   6   2   0       2651.84       2688.89        66.48 o                         
   7   2   0        199.88        165.88        18.48 o                         
   8   2   0        421.25        465.64        35.26 o                         
   9   2   0        418.33        460.95        39.39 o                         
  -7   3   0         80.06         73.99        16.27 o                         
  -6   3   0       1050.44       1012.53        63.75 o                         
  -5   3   0        429.79        393.49        46.76 o                         
  -4   3   0       1501.92       1385.52        53.53 o                         
  -3   3   0       2553.40       2542.37        59.41 o                         
  -2   3   0       2033.02       2007.73        26.32 o                         
  -1   3   0      25787.61      26468.60       215.74 o                         
   0   3   0          2.64          6.02         1.36 o                         
   1   3   0       7813.12       7920.24        63.90 o                         
   2   3   0        502.15        428.91         9.68 o                         
   3   3   0         37.78         45.39         2.48 o                         
   4   3   0       2803.83       2630.81        30.00 o                         
   5   3   0         14.92         15.12         3.68 o                         
   6   3   0       1034.96       1102.33        44.12 o                         
   7   3   0       1303.33       1305.32        52.55 o                         
   8   3   0          5.95         11.77         7.13 o                         
   9   3   0        592.87        586.17        52.95 o                         
  -7   4   0         11.84        -10.52        21.39 o                         
  -6   4   0        556.76        583.79        49.28 o                         
  -5   4   0        453.68        426.05        39.34 o                         
  -4   4   0         48.34         50.20        13.46 o                         
  -3   4   0       2896.78       2910.16        79.84 o                         
  -2   4   0        155.58        172.92        12.74 o                         
  -1   4   0       8430.73       8380.49        84.28 o                         
   0   4   0       9066.86       8819.78        72.95 o                         
   1   4   0        367.85        349.16        10.36 o                         
   2   4   0      11090.48      10788.46        91.01 o                         
   3   4   0        246.23        254.93         9.45 o                         
   4   4   0       1580.82       1591.72        24.02 o                         
   5   4   0        514.42        529.62        20.87 o                         
   6   4   0        148.76        180.38        15.42 o                         
   7   4   0       2127.71       2182.07        80.66 o                         
   8   4   0         38.50         36.95        13.65 o                         
   9   4   0        422.05        488.10        90.82 o                         
  -6   5   0        142.99        133.77        24.39 o                         
  -5   5   0        881.90        971.53        91.81 o                         
  -4   5   0         22.67         30.57         9.36 o                         
  -3   5   0       3106.10       3149.71        87.42 o                         
  -2   5   0       1756.76       1862.68        61.84 o                         
  -1   5   0         23.28         22.45         3.60 o                         
   0   5   0       4433.50       4360.74        58.34 o                         
   1   5   0         29.31         40.12         3.38 o                         
   2   5   0       5142.14       4859.68        50.15 o                         
   3   5   0       1568.62       1503.37        31.98 o                         
   4   5   0          6.26          7.96         2.28 o                         
   5   5   0       3718.57       3743.36        64.89 o                         
   6   5   0         23.57         17.69         5.14 o                         
   7   5   0       1675.29       1667.31        61.58 o                         
   8   5   0        656.80        664.80        39.89 o                         
   9   5   0         64.31         83.23        21.05 o                         
  -6   6   0          5.59         11.13        20.23 o                         
  -5   6   0        794.09        773.27        58.26 o                         
  -4   6   0        540.27        599.50        67.08 o                         
  -3   6   0        733.44        773.62        43.28 o                         
  -2   6   0       4214.08       4236.63       190.12 o                         
  -1   6   0          1.94         -3.74         3.74 o                         
   0   6   0       2882.19       2771.24        61.32 o                         
   1   6   0         74.68         82.58        10.61 o                         
   2   6   0         13.86         11.56         3.30 o                         
   3   6   0       2076.01       2082.28        56.91 o                         
   4   6   0          6.08         20.49        14.24 o                         
   5   6   0       3603.07       3665.98        69.73 o                         
   6   6   0       1857.15       1941.35        56.00 o                         
   7   6   0          9.03         12.51         7.72 o                         
   8   6   0       1052.65        925.67        57.43 o                         
   9   6   0         29.69         11.09         9.48 o                         
  -5   7   0         80.51         74.29        24.90 o                         
  -4   7   0        887.41        855.42        73.72 o                         
  -3   7   0         71.89         72.34        13.65 o                         
  -2   7   0       2555.47       2686.04       122.21 o                         
  -1   7   0        904.46        863.31        45.04 o                         
   0   7   0        748.89        727.98        34.02 o                         
   1   7   0       2384.33       2360.58        65.12 o                         
   2   7   0         40.21         14.33         5.03 o                         
   3   7   0       2771.76       2956.60       154.00 o                         
   4   7   0        758.58        848.31        45.53 o                         
   5   7   0        134.75        159.40        21.43 o                         
   6   7   0       2153.54       2069.75        59.59 o                         
   7   7   0        149.99        149.58        23.38 o                         
   8   7   0        493.55        500.42        46.15 o                         
   9   7   0        244.61        236.09        40.52 o                         
  -4   8   0        558.68        544.62       103.77 o                         
  -3   8   0        388.32        411.14        72.86 o                         
  -2   8   0         99.17        101.14        26.56 o                         
  -1   8   0       1147.77       1183.96       103.06 o                         
   0   8   0          0.23          8.35         4.37 o                         
   1   8   0       2946.34       2950.17       101.06 o                         
   2   8   0       1190.66       1254.71        48.48 o                         
   3   8   0        141.87        162.61        34.43 o                         
   4   8   0       2306.64       2380.10       105.52 o                         
   5   8   0        134.03        143.48        28.77 o                         
   6   8   0        899.10       1008.79        60.88 o                         
   7   8   0        312.75        272.02        33.30 o                         
   8   8   0        156.81        129.34        45.01 o                         
   9   8   0        598.11        506.70       108.90 o                         
  -3   9   0        539.72        567.97        89.13 o                         
  -2   9   0          0.39          1.76        10.30 o                         
  -1   9   0        713.45        657.28        66.67 o                         
   0   9   0        350.93        325.39        30.50 o                         
   1   9   0         55.08         38.82         8.53 o                         
   2   9   0       1367.73       1330.30        66.58 o                         
   3   9   0         80.16         73.84        19.18 o                         
   4   9   0       1069.43       1130.16        81.98 o                         
   5   9   0        538.08        499.27        52.58 o                         
   6   9   0         86.33         94.59        19.86 o                         
   7   9   0       1124.03        991.97        66.34 o                         
   8   9   0         15.29         17.09        11.95 o                         
  -2  10   0        167.85        166.78        34.27 o                         
  -1  10   0        176.54        135.61        24.96 o                         
   0  10   0        578.25        580.54        51.26 o                         
   1  10   0         14.37         10.76         7.52 o                         
   2  10   0        398.12        395.99        40.74 o                         
   3  10   0         75.45         66.76        19.81 o                         
   4  10   0        149.69        127.86        60.82 o                         
   5  10   0       1366.04       1437.14        96.09 o                         
   6  10   0         98.42         85.16        27.13 o                         
   7  10   0        508.85        453.57        45.30 o                         
   8  10   0        140.38        197.15        54.66 o                         
   0  11   0        415.91        375.31        42.25 o                         
   1  11   0         49.25         61.11        16.78 o                         
   2  11   0        180.23        155.77        30.91 o                         
   3  11   0        749.32        818.58        71.16 o                         
   4  11   0         64.76         40.71        26.18 o                         
   5  11   0        559.79        511.40        76.18 o                         
   6  11   0        110.67        103.43        21.97 o                         
   7  11   0         83.64         79.51        19.71 o                         
   2  12   0         12.37         33.91        26.54 o                         
   3  12   0        475.92        516.63       119.00 o                         
   4  12   0        179.26        202.89        52.81 o                         
   5  12   0         73.42         52.53        21.21 o                         
  -4 -12   1        148.81        217.36        53.77 o                         
  -3 -12   1        166.39        162.83        47.15 o                         
  -7 -11   1        284.96        381.45        75.05 o                         
  -6 -11   1        197.43        166.61        27.88 o                         
  -5 -11   1        175.30        184.39        51.11 o                         
  -4 -11   1        659.22        655.53        92.78 o                         
  -3 -11   1          4.82         -9.96        10.45 o                         
  -2 -11   1        543.24        519.57        60.85 o                         
  -1 -11   1        199.54        198.92        30.98 o                         
   0 -11   1         92.20         91.35        21.35 o                         
  -8 -10   1        130.32        118.26        40.79 o                         
  -7 -10   1        168.88        167.53        30.60 o                         
  -6 -10   1        622.76        598.69        51.15 o                         
  -5 -10   1          0.05        -10.19        15.11 o                         
  -4 -10   1        835.86        846.28        69.18 o                         
  -3 -10   1        388.22        391.19        46.84 o                         
  -2 -10   1        153.12        156.86        22.08 o                         
  -1 -10   1        706.78        671.06        53.47 o                         
   0 -10   1         25.26        -11.74        15.46 o                         
   1 -10   1        471.17        497.27        47.79 o                         
   2 -10   1        204.58        100.19        38.84 o                         
  -8  -9   1        577.53        744.14        72.41 o                         
  -7  -9   1          3.36         -4.29         7.64 o                         
  -6  -9   1        939.97        939.32        61.20 o                         
  -5  -9   1        298.82        273.00        56.29 o                         
  -4  -9   1        391.14        442.60        84.56 o                         
  -3  -9   1        824.86       1007.04       116.92 o                         
  -2  -9   1         25.56         23.88         7.86 o                         
  -1  -9   1       1110.23       1073.41        44.22 o                         
   0  -9   1        581.91        555.90        61.39 o                         
   1  -9   1        177.63        156.64        34.66 o                         
   2  -9   1        555.65        576.14        50.51 o                         
   3  -9   1         19.58         33.41        23.39 o                         
  -8  -8   1        511.27        484.14        58.26 o                         
  -7  -8   1        335.00        287.96        34.37 o                         
  -6  -8   1        416.90        418.06        39.11 o                         
  -5  -8   1       1367.05       1370.46        86.41 o                         
  -4  -8   1         16.38          9.48         6.10 o                         
  -3  -8   1       1683.72       1790.24        78.01 o                         
  -2  -8   1        459.45        488.71        30.41 o                         
  -1  -8   1        787.88        775.76        35.11 o                         
   0  -8   1       1295.08       1309.44        52.57 o                         
   1  -8   1        130.51        116.52        18.10 o                         
   2  -8   1        731.79        787.70        56.42 o                         
   3  -8   1        332.15        419.04        51.97 o                         
   4  -8   1        144.71        140.19        31.67 o                         
  -9  -7   1        140.85        192.54        54.68 o                         
  -8  -7   1        219.22        235.30        31.53 o                         
  -7  -7   1        625.21        647.47        42.30 o                         
  -6  -7   1          1.67         -1.77         1.77 o                         
  -5  -7   1       1454.29       1418.20        57.76 o                         
  -4  -7   1       1018.35       1071.27        51.76 o                         
  -3  -7   1       1208.41       1258.10        60.61 o                         
  -2  -7   1       2459.40       2470.06        67.58 o                         
  -1  -7   1         15.52         11.39         4.37 o                         
   0  -7   1       1692.56       1736.57        51.14 o                         
   1  -7   1        845.95        838.47        45.16 o                         
   2  -7   1        393.15        378.20        36.67 o                         
   3  -7   1        931.40       1009.92        69.40 o                         
   4  -7   1          1.57         -9.83        14.60 o                         
  -9  -6   1        466.02        497.18        58.20 o                         
  -8  -6   1         24.90         30.56        13.10 o                         
  -7  -6   1        923.40        896.35        49.43 o                         
  -6  -6   1        326.67        321.06        22.01 o                         
  -5  -6   1       1043.72       1053.34        34.35 o                         
  -4  -6   1       1954.55       2078.76        54.14 o                         
  -3  -6   1         53.44         56.87         9.54 o                         
  -2  -6   1       3363.85       3349.04        77.66 o                         
  -1  -6   1       2055.81       2047.26        57.30 o                         
   0  -6   1        873.57        793.05        33.73 o                         
   1  -6   1       2303.18       2334.95        91.52 o                         
   2  -6   1          3.60         -5.31         5.31 o                         
   3  -6   1       1342.12       1300.57        57.61 o                         
   4  -6   1        297.71        308.35        33.85 o                         
   5  -6   1        310.44        390.17        41.23 o                         
   6  -6   1        423.13        307.90        66.72 o                         
  -9  -5   1        425.87        445.80        57.84 o                         
  -8  -5   1        199.70        144.12        24.34 o                         
  -7  -5   1        848.99        766.95        41.00 o                         
  -6  -5   1       2634.83       2725.38        66.66 o                         
  -5  -5   1        162.68        156.78        12.74 o                         
  -4  -5   1       3177.70       3173.34        62.76 o                         
  -3  -5   1        228.26        235.20        10.51 o                         
  -2  -5   1       2126.88       2135.60        32.81 o                         
  -1  -5   1       4912.94       4747.79        72.49 o                         
   0  -5   1        151.43        166.71         9.55 o                         
   1  -5   1       4519.31       4568.76        98.59 o                         
   2  -5   1       1071.37       1030.54        45.75 o                         
   3  -5   1       1061.93       1113.44        44.52 o                         
   4  -5   1        988.70       1080.94        52.30 o                         
   5  -5   1          0.45         -0.30         0.30 o                         
   6  -5   1        580.10        631.78       104.80 o                         
  -9  -4   1        203.63        202.70        31.27 o                         
  -8  -4   1        796.85        828.62        59.05 o                         
  -7  -4   1         41.43         22.77         7.58 o                         
  -6  -4   1       2632.02       2617.69        65.99 o                         
  -5  -4   1        937.29        932.95        28.89 o                         
  -4  -4   1       2732.76       2778.07        38.80 o                         
  -3  -4   1       5988.59       5903.79        53.23 o                         
  -2  -4   1         11.99          9.85         1.83 o                         
  -1  -4   1       9164.90       8622.25        83.64 o                         
   0  -4   1       2590.81       2682.85        30.58 o                         
   1  -4   1       3248.15       3178.69        40.38 o                         
   2  -4   1       3936.28       4213.45       111.50 o                         
   3  -4   1          3.74         -5.52         6.04 o                         
   4  -4   1       1990.41       1990.35        85.48 o                         
   5  -4   1        296.93        279.85        32.46 o                         
   6  -4   1        355.66        341.20        33.06 o                         
   7  -4   1        374.68        395.28        37.07 o                         
  -9  -3   1         43.45         28.01        15.60 o                         
  -8  -3   1        889.70        871.62        68.64 o                         
  -7  -3   1        219.51        224.34        20.87 o                         
  -6  -3   1        813.23        793.50        30.57 o                         
  -5  -3   1       2054.85       2118.35        43.91 o                         
  -4  -3   1        165.58        167.55         6.07 o                         
  -3  -3   1      12322.71      12332.35        87.98 o                         
  -2  -3   1       9564.27       9550.38        71.78 o                         
  -1  -3   1       4093.40       4002.57        41.41 o                         
   0  -3   1       7599.27       7243.99        60.41 o                         
   1  -3   1        166.04        153.45         5.76 o                         
   2  -3   1       4102.21       4010.20        47.40 o                         
   3  -3   1       1331.50       1282.24        40.06 o                         
   4  -3   1       2164.78       1986.80       123.30 o                         
   5  -3   1       1578.40       1609.86        75.82 o                         
   6  -3   1          2.36         -5.62         5.62 o                         
   7  -3   1        536.87        552.62        43.35 o                         
  -9  -2   1         89.19         97.44        21.93 o                         
  -8  -2   1        625.44        646.31        39.34 o                         
  -7  -2   1       1474.19       1494.48        56.47 o                         
  -6  -2   1        267.94        278.50        23.35 o                         
  -5  -2   1       3285.51       3444.70        58.92 o                         
  -4  -2   1       1135.12       1170.65        18.14 o                         
  -3  -2   1       3820.10       3822.35        30.14 o                         
  -2  -2   1      12635.48      12667.62        91.64 o                         
  -1  -2   1        997.09        928.61        13.46 o                         
   0  -2   1       5634.27       5368.47        46.11 o                         
   1  -2   1       4973.60       5023.82        37.45 o                         
   2  -2   1       2724.75       2742.25        30.20 o                         
   3  -2   1       2732.77       2591.06        36.28 o                         
   4  -2   1        189.16        190.98        18.40 o                         
   5  -2   1       2648.21       2402.55        91.96 o                         
   6  -2   1        779.82        803.89        55.05 o                         
   7  -2   1        234.86        229.01        31.44 o                         
   8  -2   1        367.82        426.54        56.02 o                         
  -9  -1   1        392.05        325.07        61.02 o                         
  -8  -1   1         63.01         80.20        15.76 o                         
  -7  -1   1       1886.17       1979.07        95.36 o                         
  -6  -1   1        706.79        689.23        55.53 o                         
  -5  -1   1       2656.26       2667.91        64.89 o                         
  -4  -1   1       7483.78       7836.54        70.51 o                         
  -3  -1   1        149.61        151.31         4.65 o                         
  -2  -1   1       3504.70       3686.93        26.64 o                         
  -1  -1   1       2284.13       2348.12        23.80 o                         
   0  -1   1       4366.58       4365.30        43.29 o                         
   1  -1   1       9970.67       9958.60        72.35 o                         
   2  -1   1       1010.99       1056.14        15.53 o                         
   3  -1   1       5667.19       5430.21        52.49 o                         
   4  -1   1        805.34        842.14        25.13 o                         
   5  -1   1        818.36        778.94        41.10 o                         
   6  -1   1       1118.57       1056.25        60.94 o                         
   7  -1   1         13.28         13.68         9.12 o                         
   8  -1   1        505.70        457.68        56.78 o                         
  -9   0   1        365.94        379.44        74.00 o                         
  -8   0   1        114.35        114.06        29.82 o                         
  -7   0   1        326.49        354.24        45.18 o                         
  -6   0   1       2031.76       2114.69        65.65 o                         
  -5   0   1        179.29        146.28        12.93 o                         
  -4   0   1       7385.68       7441.24        81.39 o                         
  -3   0   1       3092.68       3182.13        26.68 o                         
  -2   0   1       1233.85       1194.05        11.68 o                         
  -1   0   1       9969.01      10049.30        89.76 o                         
   1   0   1      16059.76      16951.96       122.93 o                         
   2   0   1        579.74        591.36         9.03 o                         
   3   0   1       6700.28       6937.21        53.48 o                         
   4   0   1       2667.90       2751.97        36.77 o                         
   5   0   1         42.05         46.27         6.63 o                         
   6   0   1       1240.04       1293.55        61.55 o                         
   7   0   1        331.60        287.99        32.56 o                         
   8   0   1        242.09        185.50        35.82 o                         
  -8   1   1        540.36        480.73        57.38 o                         
  -7   1   1         82.98         57.93        19.02 o                         
  -6   1   1       1246.45       1183.28        62.75 o                         
  -5   1   1         87.10        107.56        12.76 o                         
  -4   1   1       1215.16       1257.78        38.43 o                         
  -3   1   1       6767.33       6733.54        57.03 o                         
  -2   1   1          9.72         22.38         4.15 o                         
  -1   1   1      16568.93      16250.95       186.70 o                         
   0   1   1       4065.88       4055.96        42.19 o                         
   1   1   1       4179.03       4371.34        37.26 o                         
   2   1   1       1569.14       1676.33        16.25 o                         
   3   1   1       1759.99       1860.80        19.77 o                         
   4   1   1       7965.33       8216.06        68.02 o                         
   5   1   1       1353.43       1366.11        31.89 o                         
   6   1   1       1463.40       1500.66       101.19 o                         
   7   1   1        944.96        927.75        50.71 o                         
   8   1   1          2.48          2.69         6.84 o                         
   9   1   1        372.93        283.84        46.28 o                         
  -8   2   1        625.61        624.06        67.03 o                         
  -7   2   1         27.61         19.00         8.88 o                         
  -6   2   1       1106.46       1069.01        54.19 o                         
  -5   2   1       1805.45       1792.94        64.15 o                         
  -4   2   1        231.22        213.73        16.78 o                         
  -3   2   1       4181.11       3971.48        45.06 o                         
  -2   2   1        507.10        540.35        11.74 o                         
  -1   2   1       4918.75       4984.17        37.02 o                         
   0   2   1       3946.44       3837.47        36.32 o                         
   1   2   1       2429.28       2338.81        27.14 o                         
   2   2   1       6382.82       6752.08        48.53 o                         
   3   2   1       1615.24       1634.04        18.12 o                         
   4   2   1       3963.35       4168.62        37.55 o                         
   5   2   1       3628.38       3858.42        66.98 o                         
   6   2   1         15.41         22.34         6.86 o                         
   7   2   1       1599.97       1617.53        54.53 o                         
   8   2   1        396.04        371.97        33.93 o                         
   9   2   1        271.24        293.55        31.73 o                         
  -7   3   1        545.65        488.09        58.54 o                         
  -6   3   1        246.76        206.69        28.59 o                         
  -5   3   1       3411.12       3018.85       105.55 o                         
  -4   3   1        564.21        572.17        41.24 o                         
  -3   3   1       1729.42       1809.04        32.87 o                         
  -2   3   1       3178.54       2978.76        34.84 o                         
  -1   3   1       2041.63       2022.28        21.90 o                         
   0   3   1       7463.14       7009.21        63.35 o                         
   1   3   1          9.41         10.53         1.64 o                         
   2   3   1      15827.39      16093.49       129.46 o                         
   3   3   1       7991.86       7911.50        56.73 o                         
   4   3   1        159.57        166.21         7.00 o                         
   5   3   1       1897.99       2014.62        45.00 o                         
   6   3   1        968.43       1028.92        55.76 o                         
   7   3   1        586.05        606.75        39.75 o                         
   8   3   1        966.62       1000.49        63.47 o                         
   9   3   1          5.80          3.61         9.27 o                         
  -7   4   1        521.54        485.71        47.39 o                         
  -6   4   1         59.02         50.07        14.88 o                         
  -5   4   1        716.94        690.72        43.17 o                         
  -4   4   1       2437.95       2430.06        76.70 o                         
  -3   4   1        245.84        276.07        16.23 o                         
  -2   4   1       5021.16       4817.24        74.36 o                         
  -1   4   1        377.84        377.65         9.99 o                         
   0   4   1       4501.45       4405.83        43.19 o                         
   1   4   1       8529.47       8190.63        72.43 o                         
   2   4   1       3424.91       3446.12        45.64 o                         
   3   4   1      11686.72      11562.68        96.79 o                         
   4   4   1       1368.66       1328.05        21.40 o                         
   5   4   1       1359.58       1382.90        39.43 o                         
   6   4   1       1610.58       1633.43        53.95 o                         
   7   4   1          9.06         -1.49         6.44 o                         
   8   4   1        745.22        695.23        58.59 o                         
   9   4   1        149.61        175.43        27.74 o                         
  -6   5   1        499.01        456.48        45.32 o                         
  -5   5   1         57.36         45.78        13.99 o                         
  -4   5   1       1257.43       1311.26        63.45 o                         
  -3   5   1         17.26         15.22         6.33 o                         
  -2   5   1       1964.79       1978.43        80.71 o                         
  -1   5   1       4966.93       4843.85        70.48 o                         
   0   5   1        360.13        367.53        10.14 o                         
   1   5   1       7824.45       7703.64        77.02 o                         
   2   5   1       1221.94       1216.34        23.22 o                         
   3   5   1       1942.65       1882.75        26.20 o                         
   4   5   1       4066.25       4161.95        55.38 o                         
   5   5   1         54.08         51.95         7.17 o                         
   6   5   1       2550.88       2709.28        73.88 o                         
   7   5   1        370.05        312.95        29.02 o                         
   8   5   1        599.82        617.64        45.38 o                         
   9   5   1        416.83        429.12        37.73 o                         
  -6   6   1        706.43        699.46        57.79 o                         
  -5   6   1         16.99         16.23        10.45 o                         
  -4   6   1        572.68        606.66        47.35 o                         
  -3   6   1       1101.44       1184.62        52.87 o                         
  -2   6   1        205.50        246.41        26.44 o                         
  -1   6   1       3806.32       3680.67       122.61 o                         
   0   6   1         11.02         12.29         4.31 o                         
   1   6   1       3129.67       2992.38        77.14 o                         
   2   6   1       2961.47       2896.67        65.87 o                         
   3   6   1         35.96         32.77         5.17 o                         
   4   6   1       1807.67       1844.52        52.73 o                         
   5   6   1        704.51        751.84        31.29 o                         
   6   6   1       1304.44       1351.28        45.87 o                         
   7   6   1       1412.19       1389.92        54.30 o                         
   8   6   1         22.20         14.26         7.28 o                         
   9   6   1        487.41        493.58        41.42 o                         
  -5   7   1        441.28        477.89        46.64 o                         
  -4   7   1         63.34         62.25        19.26 o                         
  -3   7   1       1511.72       1648.67        94.74 o                         
  -2   7   1        102.79         86.98        17.42 o                         
  -1   7   1       1072.36       1036.30        54.75 o                         
   0   7   1       1212.26       1196.47        58.19 o                         
   1   7   1        829.73        813.84        35.70 o                         
   2   7   1       3993.97       4139.21        99.22 o                         
   3   7   1        306.29        303.02        25.65 o                         
   4   7   1       1448.27       1561.43        55.79 o                         
   5   7   1       1426.39       1379.68        50.55 o                         
   6   7   1          9.38          7.06         4.48 o                         
   7   7   1        615.00        635.28        43.97 o                         
   8   7   1        132.79        140.49        24.72 o                         
   9   7   1        336.07        345.98        41.71 o                         
  -4   8   1         13.34          1.85        10.71 o                         
  -3   8   1        422.25        479.22        76.34 o                         
  -2   8   1        602.34        631.14        59.36 o                         
  -1   8   1        174.62        165.62        24.08 o                         
   0   8   1       2022.30       2106.42        77.24 o                         
   1   8   1        178.65        143.42        18.04 o                         
   2   8   1       1665.17       1609.18        61.01 o                         
   3   8   1       2130.23       2146.61        99.90 o                         
   4   8   1        242.26        201.36        27.55 o                         
   5   8   1       1350.51       1322.63        66.31 o                         
   6   8   1        100.78         97.23        16.37 o                         
   7   8   1        480.85        483.17        48.70 o                         
   8   8   1        360.83        382.31        40.52 o                         
   9   8   1         75.40         50.92        16.25 o                         
  -3   9   1         87.88         64.29        31.84 o                         
  -2   9   1        735.88        808.43        71.51 o                         
  -1   9   1          2.90         13.41         6.72 o                         
   0   9   1        962.79        937.45        51.74 o                         
   1   9   1       1312.18       1295.33        52.12 o                         
   2   9   1          6.90          9.58         5.60 o                         
   3   9   1       1109.49       1094.79        73.32 o                         
   4   9   1         75.99         56.92        17.26 o                         
   5   9   1        800.63        798.84        60.84 o                         
   6   9   1        806.65        728.17        53.76 o                         
   7   9   1        179.57        166.71        33.50 o                         
   8   9   1        693.48        614.22        66.53 o                         
  -2  10   1        335.57        367.59        50.08 o                         
  -1  10   1        330.92        318.34        32.16 o                         
   0  10   1        182.06        182.80        24.12 o                         
   1  10   1       1190.26       1216.83        73.75 o                         
   2  10   1          7.27          0.86         6.15 o                         
   3  10   1        425.49        366.06        44.46 o                         
   4  10   1        462.39        518.13        52.78 o                         
   5  10   1         63.09         55.04        18.94 o                         
   6  10   1        931.80        964.81        64.63 o                         
   7  10   1         67.20         53.66        28.80 o                         
   8  10   1        356.48        307.13        47.85 o                         
  -1  11   1        559.11        598.09        93.09 o                         
   0  11   1          8.56         -4.78         7.87 o                         
   1  11   1        478.81        452.04        39.38 o                         
   2  11   1        268.44        259.11        30.95 o                         
   3  11   1        181.49        203.29        64.61 o                         
   4  11   1        959.12       1066.98       115.23 o                         
   5  11   1         60.23         53.20        19.34 o                         
   6  11   1        316.44        308.74        47.23 o                         
   7  11   1        217.42        229.15        40.49 o                         
   1  12   1         25.04         16.50        11.55 o                         
   2  12   1        564.32        593.87        53.22 o                         
   3  12   1         38.01         32.90        16.48 o                         
   4  12   1        421.41        462.63        77.27 o                         
   5  12   1        276.35        266.54        63.90 o                         
   6  12   1         73.72         70.01        32.45 o                         
  -6 -11   2        259.65        285.88        65.01 o                         
  -5 -11   2        341.00        266.16        61.92 o                         
  -4 -11   2         36.14         31.94        24.99 o                         
  -3 -11   2        314.38        242.31        55.38 o                         
  -2 -11   2         54.70         61.85        31.84 o                         
  -1 -11   2        213.48        195.11        37.13 o                         
  -7 -10   2        265.43        248.18        33.86 o                         
  -6 -10   2         51.07         62.18        16.97 o                         
  -5 -10   2        523.45        533.48        83.20 o                         
  -4 -10   2         10.92         10.04        10.54 o                         
  -3 -10   2        505.69        558.22        59.77 o                         
  -2 -10   2        405.52        389.00        34.94 o                         
  -1 -10   2        162.16        164.86        40.75 o                         
   0 -10   2        555.84        524.08        54.08 o                         
   1 -10   2         51.14         69.05        19.33 o                         
  -8  -9   2         67.57         51.48        24.36 o                         
  -7  -9   2        479.26        512.34        47.51 o                         
  -6  -9   2         29.08         25.91        14.20 o                         
  -5  -9   2        563.25        523.74        55.38 o                         
  -4  -9   2        507.66        400.44        67.73 o                         
  -3  -9   2        452.46        467.16        41.66 o                         
  -2  -9   2       1620.83       1569.76        63.31 o                         
  -1  -9   2         85.04         60.56        14.13 o                         
   0  -9   2        596.88        559.94        48.03 o                         
   1  -9   2        361.03        368.22        87.57 o                         
   2  -9   2        147.61        151.96        25.54 o                         
  -8  -8   2          0.35          3.80        16.60 o                         
  -7  -8   2        610.77        646.33        51.84 o                         
  -6  -8   2        286.51        268.94        27.51 o                         
  -5  -8   2        342.87        297.76        40.28 o                         
  -4  -8   2       1932.72       1667.63        98.48 o                         
  -3  -8   2        438.14        444.09        38.33 o                         
  -2  -8   2       1249.89       1265.14        56.94 o                         
  -1  -8   2        930.31        999.24        41.06 o                         
   0  -8   2        863.77        855.28        43.49 o                         
   1  -8   2       1093.90       1219.01        69.49 o                         
   2  -8   2         29.60         45.04        16.37 o                         
   3  -8   2        375.21        466.05       139.87 o                         
  -9  -7   2        397.89        433.52        54.92 o                         
  -8  -7   2        201.56        257.56        33.44 o                         
  -7  -7   2        336.45        402.81        33.78 o                         
  -6  -7   2       1500.97       1547.05        64.88 o                         
  -5  -7   2        189.44        172.64        22.85 o                         
  -4  -7   2       1423.51       1389.66        84.08 o                         
  -3  -7   2       1467.76       1359.09        64.34 o                         
  -2  -7   2       1005.71        959.98        40.81 o                         
  -1  -7   2       2362.53       2309.19       101.48 o                         
   0  -7   2         41.68         53.51         8.90 o                         
   1  -7   2       1340.71       1342.62        58.55 o                         
   2  -7   2       1033.31       1049.97        62.55 o                         
   3  -7   2        242.09        229.66        42.42 o                         
   4  -7   2        604.59        703.02        94.19 o                         
  -9  -6   2        183.42        163.86        41.26 o                         
  -8  -6   2        791.04        861.61        61.22 o                         
  -7  -6   2         96.53         88.00        18.24 o                         
  -6  -6   2       1020.60       1028.45        44.83 o                         
  -5  -6   2       1328.08       1320.88        44.19 o                         
  -4  -6   2       1273.95       1250.99        58.77 o                         
  -3  -6   2       4167.94       4115.19       103.97 o                         
  -2  -6   2          1.80          3.13         4.62 o                         
  -1  -6   2       2320.78       2399.75        61.45 o                         
   0  -6   2       2259.69       2386.52        79.06 o                         
   1  -6   2        512.58        440.15        30.64 o                         
   2  -6   2       1779.45       1955.79        81.93 o                         
   3  -6   2         31.78         30.87         9.35 o                         
   4  -6   2        520.80        533.03        45.89 o                         
   5  -6   2        453.58        496.97        59.04 o                         
  -9  -5   2          3.05         -4.81        10.41 o                         
  -8  -5   2        594.32        618.65        52.57 o                         
  -7  -5   2        496.19        453.12        35.59 o                         
  -6  -5   2        330.64        327.30        21.94 o                         
  -5  -5   2       3545.35       3570.22        69.16 o                         
  -4  -5   2        117.98        138.01        11.01 o                         
  -3  -5   2       4852.34       4716.03        91.91 o                         
  -2  -5   2       2738.62       2791.06        42.39 o                         
  -1  -5   2       1753.91       1767.03        41.23 o                         
   0  -5   2       3672.36       3573.59        72.12 o                         
   1  -5   2         16.24         29.44         6.23 o                         
   2  -5   2       1339.14       1416.42        48.88 o                         
   3  -5   2       1328.79       1344.32        50.15 o                         
   4  -5   2        224.94        235.86        24.92 o                         
   5  -5   2        743.68        775.05        48.45 o                         
   6  -5   2         10.89         -1.56         7.50 o                         
  -9  -4   2        173.96        183.91        30.18 o                         
  -8  -4   2        192.15        158.49        28.93 o                         
  -7  -4   2       1432.72       1401.41        61.78 o                         
  -6  -4   2         25.76         28.73         8.39 o                         
  -5  -4   2       3263.24       3199.23        59.16 o                         
  -4  -4   2       2431.98       2419.66        42.43 o                         
  -3  -4   2        803.80        798.89        15.70 o                         
  -2  -4   2       5686.37       5763.94        75.55 o                         
  -1  -4   2          9.79         13.95         1.96 o                         
   0  -4   2       5406.99       5266.08        56.97 o                         
   1  -4   2       2117.59       2093.44        33.76 o                         
   2  -4   2        760.71        788.35        32.86 o                         
   3  -4   2       1860.25       1802.94        60.06 o                         
   4  -4   2         78.15         79.21        16.09 o                         
   5  -4   2        716.92        723.74        44.44 o                         
   6  -4   2        527.34        493.15        39.68 o                         
   7  -4   2        113.61        133.47        43.80 o                         
  -9  -3   2        408.66        416.05        49.81 o                         
  -8  -3   2         11.66         16.89         9.71 o                         
  -7  -3   2       1572.07       1603.75        52.97 o                         
  -6  -3   2        998.00       1058.68        39.28 o                         
  -5  -3   2        765.27        787.71        23.99 o                         
  -4  -3   2       3712.05       3860.90        44.89 o                         
  -3  -3   2         26.74         16.85         3.31 o                         
  -2  -3   2       8486.89       8295.78        88.40 o                         
  -1  -3   2       4149.06       3884.50        43.70 o                         
   0  -3   2       2455.98       2405.12        27.48 o                         
   1  -3   2       2779.46       2689.24        33.23 o                         
   2  -3   2        149.30        141.29         7.40 o                         
   3  -3   2       2711.10       2815.30        67.54 o                         
   4  -3   2       2182.47       2282.21        85.31 o                         
   5  -3   2        181.27        186.30        20.90 o                         
   6  -3   2        788.78        813.48        72.53 o                         
   7  -3   2          2.97         -5.19         6.84 o                         
  -9  -2   2        462.84        410.48        44.46 o                         
  -8  -2   2        263.77        252.64        53.19 o                         
  -7  -2   2        326.91        345.18        26.34 o                         
  -6  -2   2       1959.85       2002.72        54.89 o                         
  -5  -2   2         16.64         14.40         4.48 o                         
  -4  -2   2       7502.74       7728.49        75.94 o                         
  -3  -2   2       2722.34       2623.03        24.29 o                         
  -2  -2   2       5597.31       5518.16        51.44 o                         
  -1  -2   2       1524.82       1371.22        22.95 o                         
   0  -2   2       1474.43       1479.90        19.04 o                         
   1  -2   2       6299.80       6270.15        56.29 o                         
   2  -2   2       6893.68       7015.10        69.47 o                         
   3  -2   2       1050.94       1041.07        23.03 o                         
   4  -2   2       2823.34       2927.79        80.76 o                         
   5  -2   2          0.56         -3.49         3.49 o                         
   6  -2   2        685.85        676.84        50.75 o                         
   7  -2   2        405.46        369.71        48.63 o                         
  -9  -1   2        171.15        179.92        72.20 o                         
  -8  -1   2        603.04        604.90        43.76 o                         
  -7  -1   2          0.46          8.35         4.71 o                         
  -6  -1   2       2485.73       2390.68        75.22 o                         
  -5  -1   2       1617.16       1645.48        49.54 o                         
  -4  -1   2       2779.46       2738.96        38.51 o                         
  -3  -1   2       5405.39       5248.28        40.86 o                         
  -2  -1   2       4915.83       5023.08        39.89 o                         
  -1  -1   2      14445.85      13192.50        99.89 o                         
   0  -1   2       5275.87       5245.13        49.61 o                         
   1  -1   2       1426.97       1419.68        19.03 o                         
   2  -1   2       8610.46       8807.11        78.77 o                         
   3  -1   2        103.93         94.62         5.40 o                         
   4  -1   2       2325.98       2519.29        52.52 o                         
   5  -1   2       1213.32       1102.89        50.26 o                         
   6  -1   2        725.32        678.02        48.61 o                         
   7  -1   2       1083.04       1053.78        65.97 o                         
   8  -1   2          1.14          1.96        11.39 o                         
  -9   0   2          0.72         22.46        16.68 o                         
  -8   0   2        792.28        742.16        69.39 o                         
  -7   0   2        429.67        397.37        46.41 o                         
  -6   0   2        940.90        982.28        47.41 o                         
  -5   0   2       2916.50       2794.14        77.76 o                         
  -4   0   2        378.30        400.93        18.58 o                         
  -3   0   2      12196.43      12206.39        82.82 o                         
  -2   0   2       3398.59       3206.37        28.32 o                         
  -1   0   2       5649.60       5499.91        38.47 o                         
   0   0   2      11893.67      11764.94       101.62 o                         
   1   0   2         42.02         55.70         3.09 o                         
   2   0   2       5553.31       5492.41        47.73 o                         
   3   0   2       3428.46       3309.68        33.67 o                         
   4   0   2       1028.86       1048.41        23.28 o                         
   5   0   2       3989.08       4069.45        98.29 o                         
   6   0   2          6.72          8.02         5.31 o                         
   7   0   2        990.05        989.46        64.11 o                         
   8   0   2        326.78        242.11        53.19 o                         
  -8   1   2        284.84        240.13        40.69 o                         
  -7   1   2       1060.35       1012.48        77.70 o                         
  -6   1   2         38.96         35.72        13.35 o                         
  -5   1   2       4670.44       4506.05       232.54 o                         
  -4   1   2        962.83        993.54        39.33 o                         
  -3   1   2       2280.62       2209.63        25.95 o                         
  -2   1   2       6217.01       5824.59        51.73 o                         
  -1   1   2        105.45        143.38         4.91 o                         
   0   1   2      12230.08      12254.79       119.37 o                         
   1   1   2       5238.03       5077.45        47.97 o                         
   2   1   2       4926.14       4776.42        43.71 o                         
   3   1   2      10275.17      10476.03        74.86 o                         
   4   1   2        317.48        323.15         9.40 o                         
   5   1   2       2041.96       2057.18        41.65 o                         
   6   1   2       1096.24       1087.55        41.06 o                         
   7   1   2        409.60        361.58        31.55 o                         
   8   1   2        831.64        767.51        70.80 o                         
   9   1   2          0.14        -11.76        17.44 o                         
  -8   2   2          2.33         11.46         8.49 o                         
  -7   2   2       1186.02       1174.52        69.50 o                         
  -6   2   2        459.69        466.41        40.65 o                         
  -5   2   2       1640.63       1618.58        68.04 o                         
  -4   2   2       3030.53       3197.08        79.06 o                         
  -3   2   2        102.00         96.45         5.53 o                         
  -2   2   2       6562.89       6659.90        55.48 o                         
  -1   2   2        499.40        515.02         8.12 o                         
   0   2   2       4979.22       5020.37        51.21 o                         
   1   2   2      15941.45      15632.36       163.99 o                         
   2   2   2       5025.13       5459.26        46.33 o                         
   3   2   2       4124.95       4091.44        33.70 o                         
   4   2   2       2397.77       2471.32        36.15 o                         
   5   2   2       1824.46       1880.58        47.47 o                         
   6   2   2       2153.65       2220.95        57.98 o                         
   7   2   2          2.87          2.73         4.86 o                         
   8   2   2        557.16        535.78        40.63 o                         
   9   2   2        246.10        224.63        28.25 o                         
  -7   3   2        377.78        419.53        53.50 o                         
  -6   3   2       1037.46       1028.31        62.47 o                         
  -5   3   2          7.59          5.22         6.68 o                         
  -4   3   2       3518.87       3663.79       119.96 o                         
  -3   3   2        428.96        416.13        15.57 o                         
  -2   3   2       7016.43       7243.85        61.26 o                         
  -1   3   2       6621.45       6511.29        57.29 o                         
   0   3   2       1651.27       1626.54        20.52 o                         
   1   3   2       1272.44       1198.26        17.69 o                         
   2   3   2       6389.14       6439.40        65.79 o                         
   3   3   2       2244.77       2130.43        24.77 o                         
   4   3   2       5806.88       5954.00        64.87 o                         
   5   3   2        105.81        102.14        10.65 o                         
   6   3   2       1888.92       1916.31        51.66 o                         
   7   3   2        456.68        489.52        35.66 o                         
   8   3   2        291.21        293.25        29.63 o                         
   9   3   2        528.14        593.70        52.48 o                         
  -7   4   2          9.20         21.84         9.56 o                         
  -6   4   2        971.51       1050.03        56.86 o                         
  -5   4   2        244.55        235.91        22.08 o                         
  -4   4   2       1403.78       1522.63        52.34 o                         
  -3   4   2       2748.60       2925.51        54.18 o                         
  -2   4   2         61.02         50.81         5.78 o                         
  -1   4   2       4273.38       4045.09        46.74 o                         
   0   4   2       2916.27       2850.15        35.34 o                         
   1   4   2       3324.87       3135.33        36.45 o                         
   2   4   2       7431.34       7395.12        80.37 o                         
   3   4   2         73.60         54.95         4.21 o                         
   4   4   2       3023.38       3222.24        41.60 o                         
   5   4   2        778.62        798.41        32.37 o                         
   6   4   2        986.80       1014.14        43.83 o                         
   7   4   2       1612.30       1683.89        99.13 o                         
   8   4   2         15.08         24.91         9.37 o                         
   9   4   2        435.64        407.07        37.00 o                         
  -6   5   2        557.55        591.94        51.42 o                         
  -5   5   2        774.39        767.55        47.39 o                         
  -4   5   2         43.89         31.60         9.36 o                         
  -3   5   2       1318.87       1416.95        40.58 o                         
  -2   5   2        481.62        495.16        23.34 o                         
  -1   5   2       1273.75       1177.30        30.21 o                         
   0   5   2       5958.51       5947.64        65.86 o                         
   1   5   2        104.62        112.09         6.00 o                         
   2   5   2       5643.93       5889.49        60.28 o                         
   3   5   2        896.91        881.72        17.25 o                         
   4   5   2       2182.04       2221.66        37.34 o                         
   5   5   2       2683.16       2550.09        75.29 o                         
   6   5   2         70.79         56.27        10.17 o                         
   7   5   2       1453.73       1517.95        64.81 o                         
   8   5   2        277.99        289.63        29.78 o                         
   9   5   2        174.99        214.32        26.31 o                         
  -6   6   2         24.94         22.15        11.41 o                         
  -5   6   2        806.13        724.37        71.61 o                         
  -4   6   2         42.37         29.98        13.46 o                         
  -3   6   2       1329.43       1353.22        61.95 o                         
  -2   6   2       1329.85       1385.24        50.94 o                         
  -1   6   2          8.99          8.53         3.53 o                         
   0   6   2       2711.30       2785.81        51.96 o                         
   1   6   2       1396.29       1342.15        33.59 o                         
   2   6   2       1940.96       1978.75        37.39 o                         
   3   6   2       3535.04       3530.59        58.60 o                         
   4   6   2        239.70        265.85        15.20 o                         
   5   6   2       3599.24       3584.85        82.83 o                         
   6   6   2        489.00        448.66        32.26 o                         
   7   6   2        548.05        486.39        35.43 o                         
   8   6   2        708.74        664.50        45.43 o                         
   9   6   2          3.55          1.02         7.25 o                         
  -5   7   2        356.80        395.03        42.24 o                         
  -4   7   2        524.26        560.35        81.21 o                         
  -3   7   2         72.34         76.55        23.92 o                         
  -2   7   2       2325.51       2374.52        78.31 o                         
  -1   7   2        530.29        472.79        27.58 o                         
   0   7   2       1579.65       1590.38        56.22 o                         
   1   7   2       1511.27       1518.60        55.08 o                         
   2   7   2         63.62         80.72        12.08 o                         
   3   7   2       3902.80       3845.27       112.73 o                         
   4   7   2        930.65        885.38        65.54 o                         
   5   7   2       1477.33       1488.20        59.47 o                         
   6   7   2       1221.59       1276.22        50.91 o                         
   7   7   2         50.98         74.03        14.59 o                         
   8   7   2        695.17        643.02        52.49 o                         
   9   7   2        181.22        237.97        33.12 o                         
  -4   8   2        513.86        499.88        57.13 o                         
  -3   8   2        219.89        211.77        34.34 o                         
  -2   8   2        632.28        605.54        57.21 o                         
  -1   8   2       1306.78       1269.38       105.20 o                         
   0   8   2         41.35         48.77        11.74 o                         
   1   8   2       3045.50       3146.09       109.10 o                         
   2   8   2        957.94        894.35        43.79 o                         
   3   8   2       1609.85       1569.98        65.42 o                         
   4   8   2       1357.42       1312.51        65.87 o                         
   5   8   2        236.62        258.77        28.96 o                         
   6   8   2       1390.18       1438.55        62.87 o                         
   7   8   2        329.99        289.66        29.21 o                         
   8   8   2        217.53        232.78        37.35 o                         
   9   8   2        403.16        407.01        44.03 o                         
  -4   9   2        269.06        291.36        63.46 o                         
  -3   9   2        305.90        332.49        47.01 o                         
  -2   9   2          3.51          1.70         9.94 o                         
  -1   9   2        883.45        909.82        81.19 o                         
   0   9   2        612.11        634.25        42.23 o                         
   1   9   2        858.15        829.82        40.81 o                         
   2   9   2       1426.97       1333.51        68.83 o                         
   3   9   2        261.71        224.21        32.62 o                         
   4   9   2       1886.15       1920.87        81.37 o                         
   5   9   2        329.50        331.22        41.61 o                         
   6   9   2        377.23        369.74        37.63 o                         
   7   9   2        683.52        815.67        86.19 o                         
   8   9   2          3.49        -11.12        28.37 o                         
  -3  10   2        396.33        413.28        75.75 o                         
  -2  10   2        102.65        119.33        29.11 o                         
  -1  10   2        278.48        279.91        30.50 o                         
   0  10   2        509.98        498.29        46.31 o                         
   1  10   2         54.69         45.83        19.34 o                         
   2  10   2       1331.02       1426.32        88.86 o                         
   3  10   2        219.45        217.45        53.47 o                         
   4  10   2        599.91        608.88        46.74 o                         
   5  10   2        703.52        671.43        63.04 o                         
   6  10   2          4.67        -10.56        11.09 o                         
   7  10   2        452.93        597.93        63.89 o                         
   8  10   2         77.14         75.41        24.55 o                         
  -1  11   2         32.66         21.02        12.44 o                         
   0  11   2        687.28        684.21        48.09 o                         
   1  11   2         99.97        120.59        20.49 o                         
   2  11   2        447.79        383.20        35.00 o                         
   3  11   2        379.39        369.32        66.55 o                         
   4  11   2         34.00         22.13        20.13 o                         
   5  11   2        558.84        606.42        92.49 o                         
   6  11   2         70.77         61.92        21.34 o                         
   7  11   2        212.85        190.54        59.99 o                         
   1  12   2        251.67        270.06        44.64 o                         
   2  12   2         45.17         41.84        15.58 o                         
   3  12   2        441.10        592.58        87.80 o                         
   4  12   2         48.43         47.60        33.05 o                         
   5  12   2        325.91        313.01        68.47 o                         
   6  12   2        222.73        253.87        62.47 o                         
  -4 -11   3        323.42        337.83        69.12 o                         
  -3 -11   3         17.77         11.38        13.14 o                         
  -2 -11   3        398.30        402.69        55.55 o                         
  -7 -10   3        331.76        270.41        62.91 o                         
  -6 -10   3        415.55        497.22        82.09 o                         
  -5 -10   3         18.28         43.01        25.25 o                         
  -4 -10   3        481.20        372.95        70.21 o                         
  -3 -10   3        101.39        101.57        27.44 o                         
  -2 -10   3        596.97        587.62        51.22 o                         
  -1 -10   3        498.82        525.27        93.07 o                         
   0 -10   3         26.73         44.83        18.79 o                         
  -7  -9   3         48.29         67.77        21.24 o                         
  -6  -9   3        584.57        559.22        59.61 o                         
  -5  -9   3        188.40        150.57        43.58 o                         
  -4  -9   3        771.10        812.08       147.23 o                         
  -3  -9   3        980.10       1091.12        82.44 o                         
  -2  -9   3         33.33         32.74        11.75 o                         
  -1  -9   3       1246.81       1293.82        73.40 o                         
   0  -9   3        169.64        205.07        36.65 o                         
   1  -9   3        492.45        501.07        48.60 o                         
   2  -9   3        181.74        219.30        39.56 o                         
  -8  -8   3        324.68        335.74        62.53 o                         
  -7  -8   3         79.08         61.71        16.00 o                         
  -6  -8   3        689.93        693.53        63.90 o                         
  -5  -8   3        633.69        556.38        56.34 o                         
  -4  -8   3        119.85        112.03        25.45 o                         
  -3  -8   3       1829.17       1860.25       103.82 o                         
  -2  -8   3       1215.69       1253.56        57.72 o                         
  -1  -8   3        654.17        655.82        37.38 o                         
   0  -8   3        616.92        706.37        45.10 o                         
   1  -8   3        154.49        172.21        33.00 o                         
   2  -8   3        726.38        724.24        74.11 o                         
   3  -8   3         35.16         41.36        23.08 o                         
  -9  -7   3         22.26         27.57        21.82 o                         
  -8  -7   3        575.79        635.78        52.60 o                         
  -7  -7   3        514.75        553.73        52.62 o                         
  -6  -7   3        156.14        190.01        19.68 o                         
  -5  -7   3       1117.71       1162.03        76.23 o                         
  -4  -7   3        800.53        808.41        50.87 o                         
  -3  -7   3       1503.50       1423.68        85.54 o                         
  -2  -7   3       1124.40       1104.96        50.88 o                         
  -1  -7   3        341.30        354.78        23.48 o                         
   0  -7   3        988.34       1032.08        41.34 o                         
   1  -7   3        269.92        260.84        31.21 o                         
   2  -7   3        615.17        612.15       106.38 o                         
   3  -7   3        518.37        600.65        62.41 o                         
   4  -7   3         36.37         15.10        12.92 o                         
  -9  -6   3        216.74        258.86        48.49 o                         
  -8  -6   3        213.56        218.12        45.76 o                         
  -7  -6   3        890.26        864.85        57.96 o                         
  -6  -6   3        514.21        483.78        30.96 o                         
  -5  -6   3       1207.21       1136.28        45.99 o                         
  -4  -6   3       2188.81       2008.41        69.16 o                         
  -3  -6   3        772.32        673.10        43.68 o                         
  -2  -6   3       1868.34       1994.31        70.40 o                         
  -1  -6   3          3.33          2.91         3.85 o                         
   0  -6   3       2844.32       2851.73       114.93 o                         
   1  -6   3        972.85       1050.89        58.46 o                         
   2  -6   3         60.88        103.40        23.48 o                         
   3  -6   3        639.08        664.21        50.33 o                         
   4  -6   3        188.52        210.57        29.23 o                         
   5  -6   3        262.06        228.38        32.82 o                         
  -9  -5   3        365.32        368.62        42.07 o                         
  -8  -5   3         74.80         41.93        24.44 o                         
  -7  -5   3        605.87        608.88        40.81 o                         
  -6  -5   3       1031.51       1003.52        43.65 o                         
  -5  -5   3        659.79        632.97        29.30 o                         
  -4  -5   3       3064.55       3142.52        87.34 o                         
  -3  -5   3        881.92        925.91        46.05 o                         
  -2  -5   3       3900.99       3934.53        82.82 o                         
  -1  -5   3       2725.82       2839.26        68.02 o                         
   0  -5   3       1809.82       1823.04        73.73 o                         
   1  -5   3       2850.57       3010.66        71.01 o                         
   2  -5   3         48.45         58.05        10.41 o                         
   3  -5   3       1054.34       1006.21        78.26 o                         
   4  -5   3        477.38        451.34        40.48 o                         
   5  -5   3          8.21         14.64         7.42 o                         
   6  -5   3        413.65        365.36        73.72 o                         
  -9  -4   3        377.03        426.36        45.27 o                         
  -8  -4   3        464.48        432.90        42.72 o                         
  -7  -4   3        311.78        325.63        29.72 o                         
  -6  -4   3       1369.24       1291.97        50.61 o                         
  -5  -4   3         68.95         84.12        12.39 o                         
  -4  -4   3       4473.51       4329.05        81.12 o                         
  -3  -4   3       3830.62       3710.67        45.10 o                         
  -2  -4   3       1025.99        961.67        24.62 o                         
  -1  -4   3       4336.26       4235.69        58.05 o                         
   0  -4   3       1424.92       1386.37        30.05 o                         
   1  -4   3       3304.71       3097.20        58.80 o                         
   2  -4   3       1368.63       1412.25        67.16 o                         
   3  -4   3        717.52        661.71        37.64 o                         
   4  -4   3       1832.91       1846.72        70.07 o                         
   5  -4   3        181.10        180.03        22.44 o                         
   6  -4   3        516.57        555.69        49.38 o                         
  -9  -3   3        185.33        138.70        26.78 o                         
  -8  -3   3        782.93        803.17        60.91 o                         
  -7  -3   3         46.41         38.43        12.12 o                         
  -6  -3   3       2632.34       2776.92        85.25 o                         
  -5  -3   3       3428.72       3486.50        65.80 o                         
  -4  -3   3       1202.85       1212.20        24.91 o                         
  -3  -3   3       3413.94       3232.78        36.87 o                         
  -2  -3   3         54.18         60.40         5.14 o                         
  -1  -3   3       7847.37       7826.51        77.09 o                         
   0  -3   3       2512.21       2385.00        29.90 o                         
   1  -3   3        519.07        503.14        16.98 o                         
   2  -3   3       1920.23       1846.36        40.33 o                         
   3  -3   3       1067.33       1058.87        45.42 o                         
   4  -3   3       2119.64       2259.20        74.66 o                         
   5  -3   3       1571.51       1548.70        52.85 o                         
   6  -3   3         72.10         52.06        12.75 o                         
   7  -3   3        585.99        617.50        45.90 o                         
  -9  -2   3          1.21         -3.56         3.56 o                         
  -8  -2   3        841.94        918.50        56.18 o                         
  -7  -2   3       1101.82       1104.29        55.55 o                         
  -6  -2   3        625.75        634.37        37.38 o                         
  -5  -2   3       3670.09       3792.36        94.82 o                         
  -4  -2   3       2060.72       2107.20        31.51 o                         
  -3  -2   3       6243.32       6367.81        54.33 o                         
  -2  -2   3       3999.68       3893.51        35.67 o                         
  -1  -2   3      14989.70      14206.17       147.31 o                         
   0  -2   3       2286.95       2007.38        27.59 o                         
   1  -2   3         72.02         77.05         4.13 o                         
   2  -2   3       3416.82       3350.28        39.63 o                         
   3  -2   3       4894.35       4924.28        74.80 o                         
   4  -2   3         12.99         19.97         6.63 o                         
   5  -2   3       1169.17       1167.32        72.59 o                         
   6  -2   3        174.49        182.36        26.90 o                         
   7  -2   3        645.49        566.08        49.70 o                         
  -9  -1   3        311.30        281.15        43.03 o                         
  -8  -1   3        217.27        223.30        31.38 o                         
  -7  -1   3       1117.82       1131.16        55.61 o                         
  -6  -1   3        164.93        206.27        18.51 o                         
  -5  -1   3       2194.74       2252.55        58.98 o                         
  -4  -1   3       4160.37       4236.17        49.53 o                         
  -3  -1   3       4469.65       4405.29        37.43 o                         
  -2  -1   3       5787.53       5519.03        51.73 o                         
  -1  -1   3       1016.65       1096.87        14.50 o                         
   0  -1   3       8153.55       7715.05        78.76 o                         
   1  -1   3      10767.45      10443.63        91.83 o                         
   2  -1   3       2095.04       2028.39        30.75 o                         
   3  -1   3       2562.14       2667.19        40.01 o                         
   4  -1   3        392.16        365.37        20.12 o                         
   5  -1   3       1246.45       1274.27        43.28 o                         
   6  -1   3        823.21        803.69        46.74 o                         
   7  -1   3        111.54        128.64        31.04 o                         
   8  -1   3        473.21        405.10        53.43 o                         
  -8   0   3         26.95         24.63        12.42 o                         
  -7   0   3        897.81        789.35        65.68 o                         
  -6   0   3       1561.22       1527.20        59.98 o                         
  -5   0   3       1547.53       1458.74        52.37 o                         
  -4   0   3       2561.87       2492.63        83.45 o                         
  -3   0   3        258.09        266.77         6.22 o                         
  -2   0   3       6795.03       6468.84        49.38 o                         
  -1   0   3      16151.29      16387.36       101.89 o                         
   0   0   3         18.23         22.77         1.91 o                         
   1   0   3       1782.51       1863.10        26.59 o                         
   2   0   3       1155.55       1215.12        19.84 o                         
   3   0   3       4761.70       4976.10        47.30 o                         
   4   0   3       2747.11       2737.39        46.81 o                         
   5   0   3       1176.43       1262.35        38.88 o                         
   6   0   3       2188.40       2094.49        93.89 o                         
   7   0   3        142.88        134.11        19.66 o                         
   8   0   3        395.00        361.66        70.53 o                         
  -8   1   3        299.96        301.31        49.70 o                         
  -7   1   3        361.56        336.91        44.58 o                         
  -6   1   3       2087.94       1983.27        96.91 o                         
  -5   1   3         88.63         62.94        15.85 o                         
  -4   1   3       3850.29       4116.56       166.76 o                         
  -3   1   3       3186.51       3202.17        44.23 o                         
  -2   1   3       5744.12       5836.25        53.45 o                         
  -1   1   3        272.05        332.31         6.38 o                         
   0   1   3          6.57         13.48         2.39 o                         
   1   1   3       1839.65       2048.67        24.11 o                         
   2   1   3       8073.29       8129.03        73.24 o                         
   3   1   3        764.50        753.17        15.77 o                         
   4   1   3       4761.64       4849.88        56.62 o                         
   5   1   3        464.77        416.53        18.04 o                         
   6   1   3       2351.51       2279.82        57.40 o                         
   7   1   3        737.62        758.61        40.57 o                         
   8   1   3        151.54        167.39        33.49 o                         
  -8   2   3        467.03        453.73        56.36 o                         
  -7   2   3          0.61         -5.01         5.01 o                         
  -6   2   3       1110.74       1088.83        53.48 o                         
  -5   2   3       1448.29       1557.92        83.04 o                         
  -4   2   3       1132.29       1142.36        57.85 o                         
  -3   2   3       3407.07       3425.51        43.73 o                         
  -2   2   3         38.17         33.99         3.89 o                         
  -1   2   3       6793.28       6845.23        48.22 o                         
   0   2   3       1312.45       1317.36        15.70 o                         
   1   2   3      14932.91      14900.04       185.29 o                         
   2   2   3       5752.98       5444.20        47.86 o                         
   3   2   3       2572.14       2665.64        29.61 o                         
   4   2   3       2742.64       2744.91        44.40 o                         
   5   2   3       2514.87       2555.97        58.19 o                         
   6   2   3        742.61        747.75        38.00 o                         
   7   2   3        997.98        996.83        46.32 o                         
   8   2   3         16.35         19.37         8.19 o                         
   9   2   3        417.50        362.15        50.16 o                         
  -7   3   3        346.49        336.90        43.01 o                         
  -6   3   3        444.65        427.23        39.77 o                         
  -5   3   3        946.19       1004.95        90.01 o                         
  -4   3   3         86.69         84.67        12.60 o                         
  -3   3   3       3019.07       3113.70        62.76 o                         
  -2   3   3       3514.65       3496.52        39.45 o                         
  -1   3   3       5965.26       5837.46        52.18 o                         
   0   3   3       6733.23       6385.78        56.81 o                         
   1   3   3       2128.30       2087.21        28.77 o                         
   2   3   3       5860.29       5578.09        58.56 o                         
   3   3   3       5956.31       6074.62        52.89 o                         
   4   3   3       4904.04       4995.81        75.54 o                         
   5   3   3       3335.16       3499.95        76.38 o                         
   6   3   3         62.57         53.98         8.50 o                         
   7   3   3       1001.86       1035.30        46.17 o                         
   8   3   3        344.64        322.33        31.00 o                         
   9   3   3        141.42        111.44        22.93 o                         
  -7   4   3        542.58        496.39        49.18 o                         
  -6   4   3          2.11         -2.88         6.82 o                         
  -5   4   3       1349.50       1387.00        60.73 o                         
  -4   4   3        507.81        478.76        28.38 o                         
  -3   4   3       3810.73       3949.94        77.18 o                         
  -2   4   3       2733.41       2521.14        37.33 o                         
  -1   4   3        224.24        233.48         7.59 o                         
   0   4   3       1497.43       1293.63        19.21 o                         
   1   4   3      13788.23      13844.78       134.86 o                         
   2   4   3       2758.73       2804.35        35.82 o                         
   3   4   3       7136.37       7518.73        67.62 o                         
   4   4   3          6.38         -3.49         4.34 o                         
   5   4   3       4031.73       4033.58        84.04 o                         
   6   4   3       1558.21       1529.98        46.93 o                         
   7   4   3        600.27        546.98        53.39 o                         
   8   4   3        823.51        803.65        49.85 o                         
   9   4   3         32.68         32.92        12.85 o                         
  -7   5   3        316.70        390.80        74.45 o                         
  -6   5   3        245.16        226.17        27.22 o                         
  -5   5   3        758.85        796.49        54.80 o                         
  -4   5   3       2284.93       2201.02        67.60 o                         
  -3   5   3          6.31         -1.56         3.50 o                         
  -2   5   3       1958.64       1973.48        43.12 o                         
  -1   5   3       1825.31       1729.22        43.25 o                         
   0   5   3       2863.95       2809.05        40.75 o                         
   1   5   3       5227.18       5216.78        58.27 o                         
   2   5   3        270.40        263.41         8.61 o                         
   3   5   3       3546.10       3666.94        48.59 o                         
   4   5   3       3819.22       3828.20        63.12 o                         
   5   5   3       1426.63       1372.22        52.96 o                         
   6   5   3       2309.56       2330.32        67.90 o                         
   7   5   3         40.25         31.95         8.39 o                         
   8   5   3        631.23        613.75       107.07 o                         
   9   5   3        276.98        303.27        32.03 o                         
  -6   6   3        450.35        522.66        45.14 o                         
  -5   6   3          8.95          2.26         6.89 o                         
  -4   6   3        951.73        984.67        73.72 o                         
  -3   6   3       1137.73       1086.26        40.44 o                         
  -2   6   3        809.39        772.57        47.46 o                         
  -1   6   3       3240.42       2997.99       104.49 o                         
   0   6   3         12.92         14.10         4.92 o                         
   1   6   3       3635.03       3620.54        52.94 o                         
   2   6   3       2590.77       2536.95        49.94 o                         
   3   6   3       2726.04       2766.73        55.87 o                         
   4   6   3       4445.50       4486.14        79.34 o                         
   5   6   3        237.28        231.42        26.78 o                         
   6   6   3        896.12        937.07        54.42 o                         
   7   6   3        416.71        470.38        35.03 o                         
   8   6   3        250.74        237.32        26.80 o                         
   9   6   3        329.20        361.94        35.40 o                         
  -5   7   3        130.29        136.67        25.61 o                         
  -4   7   3        351.61        382.56        33.64 o                         
  -3   7   3        794.03        744.45        43.98 o                         
  -2   7   3          0.17          3.97         5.89 o                         
  -1   7   3       1787.07       1702.44        54.33 o                         
   0   7   3       2698.27       2688.70       109.60 o                         
   1   7   3       1492.40       1553.79        69.62 o                         
   2   7   3       3938.74       4038.06        95.91 o                         
   3   7   3         20.87         19.78         9.15 o                         
   4   7   3       2121.67       2089.43        59.04 o                         
   5   7   3       1023.97        927.49        46.59 o                         
   6   7   3        760.97        712.35        59.72 o                         
   7   7   3        543.91        571.67        39.61 o                         
   8   7   3          0.10         -4.89         4.89 o                         
   9   7   3        301.33        271.52        64.42 o                         
  -5   8   3        343.92        305.46        65.47 o                         
  -4   8   3         22.94         22.29        19.23 o                         
  -3   8   3        706.77        656.32        50.36 o                         
  -2   8   3        387.96        368.91        36.39 o                         
  -1   8   3        652.18        652.17        62.83 o                         
   0   8   3       1815.10       1748.58        65.02 o                         
   1   8   3        106.84         81.95        15.86 o                         
   2   8   3       1417.74       1468.84        65.96 o                         
   3   8   3       1797.86       2023.31        98.27 o                         
   4   8   3       1295.54       1243.32        46.87 o                         
   5   8   3        959.54        969.77        57.22 o                         
   6   8   3        108.52         99.21        16.40 o                         
   7   8   3        760.11        720.95        45.70 o                         
   8   8   3        423.81        435.81        37.15 o                         
   9   8   3         89.10        114.55        22.88 o                         
  -4   9   3        149.30        136.01        30.77 o                         
  -3   9   3        273.82        287.99        43.68 o                         
  -2   9   3        713.10        775.45        68.48 o                         
  -1   9   3          8.25          5.44         8.55 o                         
   0   9   3        658.48        687.62        51.12 o                         
   1   9   3        699.05        639.63        40.96 o                         
   2   9   3        942.08        874.27        64.13 o                         
   3   9   3       1491.04       1441.15        85.42 o                         
   4   9   3        119.45         88.48        21.63 o                         
   5   9   3        913.38        969.80        92.58 o                         
   6   9   3        505.54        577.50        41.00 o                         
   7   9   3        219.96        207.26        32.76 o                         
   8   9   3        405.28        408.03        45.67 o                         
   9   9   3          0.23         -0.28         0.28 o                         
  -2  10   3        379.21        413.41        52.97 o                         
  -1  10   3        290.13        298.15        31.33 o                         
   0  10   3        466.60        510.29        39.99 o                         
   1  10   3        915.90        899.61        61.55 o                         
   2  10   3        202.81        197.96        33.91 o                         
   3  10   3       1161.09       1258.23        89.88 o                         
   4  10   3        501.92        489.06        51.42 o                         
   5  10   3        305.98        309.46        43.60 o                         
   6  10   3        535.56        593.93        60.50 o                         
   7  10   3          5.54         14.06         9.03 o                         
   8  10   3        253.09        163.61        35.28 o                         
  -1  11   3        410.23        417.05        38.56 o                         
   0  11   3         31.09         32.49        11.47 o                         
   1  11   3        885.43        882.56        56.01 o                         
   2  11   3        373.96        356.64        33.70 o                         
   3  11   3        358.24        338.51        46.21 o                         
   4  11   3        507.26        448.31        77.77 o                         
   5  11   3         45.33         25.67        14.37 o                         
   6  11   3        425.85        475.84        58.49 o                         
   7  11   3        147.76        169.10        34.63 o                         
   1  12   3        211.76        181.86        25.44 o                         
   2  12   3        464.85        495.28        61.97 o                         
   3  12   3         14.61          0.01        11.37 o                         
   4  12   3        379.88        529.79        87.47 o                         
   5  12   3        119.10        107.64        39.77 o                         
   6  12   3        226.77        157.12        49.26 o                         
  -6 -10   4        162.35        169.73        49.13 o                         
  -5 -10   4        445.30        409.03        76.74 o                         
  -4 -10   4         35.94         25.44        20.54 o                         
  -3 -10   4        445.58        425.16        54.41 o                         
  -2 -10   4         82.76         72.52        18.61 o                         
  -1 -10   4         88.73        112.84        28.42 o                         
   0 -10   4        349.39        382.31        52.47 o                         
  -7  -9   4        416.97        350.61        49.33 o                         
  -6  -9   4         12.45         -1.77        10.38 o                         
  -5  -9   4        834.24        820.09       103.01 o                         
  -4  -9   4         77.93         59.07        42.08 o                         
  -3  -9   4        430.39        463.97        54.35 o                         
  -2  -9   4        711.74        791.78        65.96 o                         
  -1  -9   4         29.90         44.64        18.10 o                         
   0  -9   4        669.57        647.08        65.90 o                         
   1  -9   4        102.71        104.31        22.12 o                         
  -8  -8   4         24.55         11.28        16.75 o                         
  -7  -8   4        737.51        819.85        72.66 o                         
  -6  -8   4        167.68        156.28        31.62 o                         
  -5  -8   4        260.32        291.71        43.16 o                         
  -4  -8   4        726.29        862.51        90.73 o                         
  -3  -8   4         60.44         66.58        20.57 o                         
  -2  -8   4       1904.47       2027.10        90.21 o                         
  -1  -8   4        242.32        262.76        27.34 o                         
   0  -8   4        605.31        716.16        46.89 o                         
   1  -8   4        860.11        968.97       114.11 o                         
   2  -8   4          0.30          1.91        11.13 o                         
  -8  -7   4         48.44         26.88        15.02 o                         
  -7  -7   4        647.37        575.29        48.22 o                         
  -6  -7   4        643.16        603.80        44.08 o                         
  -5  -7   4         85.68         70.92        14.36 o                         
  -4  -7   4       1396.37       1437.75        72.16 o                         
  -3  -7   4        354.41        358.19        34.68 o                         
  -2  -7   4        691.11        707.97        70.58 o                         
  -1  -7   4       1750.11       1893.68        82.49 o                         
   0  -7   4         49.00         35.51         9.06 o                         
   1  -7   4       1535.10       1784.11       104.33 o                         
   2  -7   4        290.18        316.56        65.64 o                         
   3  -7   4        197.43        208.92        37.38 o                         
   4  -7   4        459.04        539.30        60.94 o                         
  -9  -6   4        304.05        311.14        57.76 o                         
  -8  -6   4        580.77        578.26        61.17 o                         
  -7  -6   4         51.26         34.54        13.77 o                         
  -6  -6   4       1510.71       1582.32        58.34 o                         
  -5  -6   4        104.07         90.89        11.86 o                         
  -4  -6   4       1899.06       1912.14        66.93 o                         
  -3  -6   4       2340.04       2372.05       123.10 o                         
  -2  -6   4         67.60         93.26        12.66 o                         
  -1  -6   4       1800.11       1968.56        67.89 o                         
   0  -6   4        272.12        256.98        27.37 o                         
   1  -6   4        713.90        692.05        73.55 o                         
   2  -6   4       1700.39       1893.37       105.56 o                         
   3  -6   4          0.15         -0.23         0.23 o                         
   4  -6   4        562.71        606.33        51.12 o                         
   5  -6   4        138.14        177.33        47.91 o                         
  -9  -5   4         37.24         38.11        18.59 o                         
  -8  -5   4        886.96        861.99        75.05 o                         
  -7  -5   4        333.99        382.48        38.71 o                         
  -6  -5   4        645.93        683.54        36.49 o                         
  -5  -5   4       1911.91       1964.42        51.16 o                         
  -4  -5   4        255.35        287.95        18.79 o                         
  -3  -5   4       4136.05       4160.61        99.27 o                         
  -2  -5   4         75.86         96.02        12.99 o                         
  -1  -5   4       2615.05       2765.60        69.24 o                         
   0  -5   4       4906.20       4919.47       129.21 o                         
   1  -5   4         65.45         71.46        22.20 o                         
   2  -5   4       1338.19       1317.86        64.81 o                         
   3  -5   4         89.98         72.65        16.24 o                         
   4  -5   4        363.34        408.34        49.37 o                         
   5  -5   4        495.24        471.66        45.18 o                         
  -9  -4   4         43.11         55.13        18.59 o                         
  -8  -4   4        582.97        594.48        50.78 o                         
  -7  -4   4        755.42        821.09        47.94 o                         
  -6  -4   4         38.12         26.26         7.81 o                         
  -5  -4   4       1922.60       1941.67        64.27 o                         
  -4  -4   4        212.74        186.63        13.45 o                         
  -3  -4   4       1973.03       1968.01        47.03 o                         
  -2  -4   4       6303.72       6107.51       102.33 o                         
  -1  -4   4          3.60          7.38         2.39 o                         
   0  -4   4       6434.78       6245.28       112.86 o                         
   1  -4   4        697.77        729.81        32.54 o                         
   2  -4   4        583.03        592.09        33.10 o                         
   3  -4   4       1227.72       1254.56        53.79 o                         
   4  -4   4         41.90         38.99        10.15 o                         
   5  -4   4        980.07       1041.66        69.48 o                         
   6  -4   4         68.29         48.33        16.45 o                         
  -9  -3   4        389.01        362.44        42.18 o                         
  -8  -3   4         41.99         27.33        10.52 o                         
  -7  -3   4       1159.52       1194.53        66.27 o                         
  -6  -3   4         11.22         14.99         6.94 o                         
  -5  -3   4       3137.70       3272.71        71.30 o                         
  -4  -3   4       2778.47       2740.76        54.05 o                         
  -3  -3   4        218.59        218.30         8.07 o                         
  -2  -3   4       3879.47       3739.03        40.11 o                         
  -1  -3   4        989.05        901.57        21.79 o                         
   0  -3   4       1621.77       1582.47        28.98 o                         
   1  -3   4       2388.15       2315.33        48.59 o                         
   2  -3   4         99.73        108.91        11.82 o                         
   3  -3   4       3087.27       3115.30        75.03 o                         
   4  -3   4        493.51        489.69        66.19 o                         
   5  -3   4        444.92        411.34        27.34 o                         
   6  -3   4        667.74        671.20        53.58 o                         
   7  -3   4         27.33         20.43        13.56 o                         
  -9  -2   4        498.46        593.47        53.90 o                         
  -8  -2   4        122.49        144.61        21.22 o                         
  -7  -2   4       1065.29       1063.68        67.65 o                         
  -6  -2   4       1128.16       1172.33        47.45 o                         
  -5  -2   4        343.13        394.65        28.00 o                         
  -4  -2   4       4492.92       4464.56        55.61 o                         
  -3  -2   4        150.09        152.59         5.97 o                         
  -2  -2   4       5145.56       5000.93        49.99 o                         
  -1  -2   4       4579.62       4603.86        56.62 o                         
   0  -2   4         25.48         28.96         3.57 o                         
   1  -2   4       3612.87       3485.85        67.58 o                         
   2  -2   4         98.56         99.68         7.05 o                         
   3  -2   4       1672.33       1628.67        48.85 o                         
   4  -2   4       1850.48       1869.49        64.54 o                         
   5  -2   4         19.04         23.29         8.31 o                         
   6  -2   4       1011.16       1025.90        55.14 o                         
   7  -2   4        135.39        137.82        31.52 o                         
  -9  -1   4        408.86        382.46        43.33 o                         
  -8  -1   4        325.39        330.94        38.22 o                         
  -7  -1   4         73.84         74.37        15.00 o                         
  -6  -1   4       1498.05       1545.58        53.27 o                         
  -5  -1   4        602.70        606.66        22.96 o                         
  -4  -1   4       2873.06       2874.26        40.70 o                         
  -3  -1   4       3458.09       3605.93        40.76 o                         
  -2  -1   4       3303.59       3161.45        30.77 o                         
  -1  -1   4      18187.28      17642.37       173.69 o                         
   0  -1   4       2145.56       2102.20        33.60 o                         
   1  -1   4       1787.25       1707.80        22.09 o                         
   2  -1   4       2781.92       2803.92        35.68 o                         
   3  -1   4        764.09        690.50        22.94 o                         
   4  -1   4       3503.23       3617.28        66.85 o                         
   5  -1   4         37.11         46.51         9.92 o                         
   6  -1   4        677.71        706.27        45.21 o                         
   7  -1   4        632.52        534.27        58.22 o                         
   8  -1   4          4.34         11.05        11.61 o                         
  -8   0   4        483.75        431.78        53.26 o                         
  -7   0   4          0.95         -0.01         9.10 o                         
  -6   0   4       1594.77       1633.52        72.56 o                         
  -5   0   4       1262.14       1265.18        48.12 o                         
  -4   0   4        402.43        392.27        18.84 o                         
  -3   0   4       7479.27       7568.91        81.42 o                         
  -2   0   4       2854.00       3007.92        31.94 o                         
  -1   0   4       1974.06       1986.77        18.64 o                         
   0   0   4       6053.15       5967.70        67.33 o                         
   1   0   4       1263.10       1282.43        22.32 o                         
   2   0   4      14868.35      15146.90       130.04 o                         
   3   0   4        725.37        756.56        15.87 o                         
   4   0   4       1950.77       1919.98        41.80 o                         
   5   0   4       1653.14       1674.20        45.16 o                         
   6   0   4        235.43        218.27        18.75 o                         
   7   0   4       1325.15       1365.32        74.56 o                         
   8   0   4         58.19         65.40        30.32 o                         
  -8   1   4        536.19        555.19        60.78 o                         
  -7   1   4        316.38        322.17        43.62 o                         
  -6   1   4        857.58        791.07        50.63 o                         
  -5   1   4       3409.72       3192.65       161.56 o                         
  -4   1   4        210.91        206.55        39.64 o                         
  -3   1   4       3446.64       3607.73        38.73 o                         
  -2   1   4       6229.37       6056.59        57.01 o                         
  -1   1   4        212.22        213.65         5.98 o                         
   0   1   4      10091.22      10261.67        99.46 o                         
   1   1   4         30.46         26.27         3.18 o                         
   2   1   4       5869.66       5929.98        61.05 o                         
   3   1   4       4042.82       4139.28        50.70 o                         
   4   1   4         14.85         11.03         3.17 o                         
   5   1   4       4781.69       4780.16       124.95 o                         
   6   1   4        465.10        466.43        29.49 o                         
   7   1   4        629.56        680.51        39.00 o                         
   8   1   4        453.03        429.21        53.41 o                         
  -8   2   4        121.62        122.59        29.88 o                         
  -7   2   4       1026.56       1060.39        65.82 o                         
  -6   2   4        233.64        222.63        27.38 o                         
  -5   2   4       2156.47       2260.52       146.39 o                         
  -4   2   4       1937.94       1813.05       119.77 o                         
  -3   2   4       1105.28       1093.99        23.67 o                         
  -2   2   4      12416.76      12457.98        86.21 o                         
  -1   2   4       2074.66       2081.13        25.02 o                         
   0   2   4       5934.17       6216.53        53.16 o                         
   1   2   4       1104.88       1124.14        19.88 o                         
   2   2   4       1057.37       1114.20        22.47 o                         
   3   2   4       6918.53       6905.31        70.07 o                         
   4   2   4        374.72        402.37        17.61 o                         
   5   2   4       1727.98       1826.93        49.07 o                         
   6   2   4       1747.09       1799.96        53.61 o                         
   7   2   4          1.59          0.82         5.79 o                         
   8   2   4        652.45        654.63        40.00 o                         
   9   2   4         41.82         67.15        31.13 o                         
  -7   3   4        678.79        649.88        68.65 o                         
  -6   3   4        708.79        708.92        54.19 o                         
  -5   3   4         74.08         97.18        22.04 o                         
  -4   3   4       3223.47       3236.01       175.42 o                         
  -3   3   4       1746.85       1682.74        39.06 o                         
  -2   3   4       4390.19       4266.30        42.97 o                         
  -1   3   4       2603.76       2520.32        24.79 o                         
   0   3   4       3110.40       3196.14        37.78 o                         
   1   3   4      16198.30      16151.10       193.58 o                         
   2   3   4       2146.17       1974.95        31.81 o                         
   3   3   4       4000.99       4036.04        48.23 o                         
   4   3   4       2048.76       2034.69        42.20 o                         
   5   3   4        388.36        365.52        20.44 o                         
   6   3   4       1734.02       1745.37        51.07 o                         
   7   3   4         34.60         38.52         9.53 o                         
   8   3   4        369.18        289.85        29.66 o                         
   9   3   4        325.74        302.23        31.90 o                         
  -7   4   4        189.15        156.77        33.15 o                         
  -6   4   4        698.10        798.07        57.72 o                         
  -5   4   4        179.40        199.19        25.85 o                         
  -4   4   4       1705.96       1707.67        50.20 o                         
  -3   4   4       2430.05       2370.66        50.99 o                         
  -2   4   4        206.22        186.80         9.66 o                         
  -1   4   4       3195.08       3168.77        37.83 o                         
   0   4   4        243.62        241.64         7.59 o                         
   1   4   4       6247.08       6339.88        69.09 o                         
   2   4   4       6863.69       6926.01        79.05 o                         
   3   4   4         33.54         42.61         5.07 o                         
   4   4   4       4956.93       5112.68        92.50 o                         
   5   4   4         49.82         52.95         7.66 o                         
   6   4   4       1611.39       1559.90        44.34 o                         
   7   4   4        631.56        565.71        37.87 o                         
   8   4   4        110.02         95.35        17.02 o                         
   9   4   4        516.17        525.50        56.22 o                         
  -6   5   4        624.44        631.93        62.40 o                         
  -5   5   4        484.77        477.82        36.60 o                         
  -4   5   4        587.57        588.38        30.25 o                         
  -3   5   4       2452.94       2452.88        56.08 o                         
  -2   5   4        374.48        366.00        20.95 o                         
  -1   5   4       2542.20       2470.43        44.37 o                         
   0   5   4       2124.96       2061.80        37.26 o                         
   1   5   4        356.60        347.11        15.42 o                         
   2   5   4       2561.18       2553.98        41.43 o                         
   3   5   4         94.73         95.70         7.80 o                         
   4   5   4       3461.49       3376.20        79.91 o                         
   5   5   4       2713.44       2814.32        61.38 o                         
   6   5   4          6.14          8.43         4.47 o                         
   7   5   4       1560.07       1649.66        54.56 o                         
   8   5   4         28.79         29.03        11.81 o                         
   9   5   4        346.81        324.69        33.10 o                         
  -6   6   4        100.80        100.62        27.65 o                         
  -5   6   4        825.73        765.82        69.82 o                         
  -4   6   4        137.24        109.40        15.21 o                         
  -3   6   4       1507.13       1460.19        55.06 o                         
  -2   6   4        960.21        976.53        45.26 o                         
  -1   6   4        911.47        921.03        37.87 o                         
   0   6   4       3845.17       3784.80        77.53 o                         
   1   6   4         31.24         33.09         4.75 o                         
   2   6   4       4961.42       5002.06        80.99 o                         
   3   6   4        911.72        954.04        41.24 o                         
   4   6   4        274.16        267.50        18.71 o                         
   5   6   4       2445.78       2533.28        90.50 o                         
   6   6   4        111.11        116.93        19.48 o                         
   7   6   4        736.20        759.64        40.24 o                         
   8   6   4        393.32        453.98        86.17 o                         
   9   6   4         24.42         22.62        10.07 o                         
  -5   7   4        476.63        494.34        59.05 o                         
  -4   7   4        585.24        564.20        69.16 o                         
  -3   7   4        144.17        142.91        16.85 o                         
  -2   7   4        883.67        786.62        37.40 o                         
  -1   7   4         35.44         14.74         6.45 o                         
   0   7   4       4917.38       4804.27        98.88 o                         
   1   7   4       2276.86       2209.22        73.46 o                         
   2   7   4        439.83        453.65        35.43 o                         
   3   7   4       3803.86       4054.63        97.48 o                         
   4   7   4        164.55        192.71        16.96 o                         
   5   7   4       1763.52       1712.87        59.55 o                         
   6   7   4        273.32        238.81        81.12 o                         
   7   7   4        292.25        239.33        25.81 o                         
   8   7   4        785.52        641.88        52.23 o                         
   9   7   4         43.16         42.89        17.21 o                         
  -5   8   4        121.19         67.56        33.46 o                         
  -4   8   4        396.86        350.80        63.30 o                         
  -3   8   4          5.18         -3.60         6.99 o                         
  -2   8   4       1579.96       1618.80        87.99 o                         
  -1   8   4        743.32        717.60        49.84 o                         
   0   8   4        531.33        513.92        30.18 o                         
   1   8   4       1513.69       1578.93        69.95 o                         
   2   8   4        162.67        179.84        19.68 o                         
   3   8   4       2179.42       2214.54        72.10 o                         
   4   8   4       1447.32       1479.40        52.03 o                         
   5   8   4        334.07        377.94        36.78 o                         
   6   8   4       1523.71       1562.36        76.95 o                         
   7   8   4         17.14         11.99        12.64 o                         
   8   8   4        562.33        572.49        43.10 o                         
   9   8   4        215.25        177.73        35.67 o                         
  -4   9   4        448.21        346.04        48.00 o                         
  -3   9   4        258.40        245.61        38.93 o                         
  -2   9   4        494.39        454.69        47.08 o                         
  -1   9   4       1086.00       1098.52        55.61 o                         
   0   9   4         54.89         49.89        15.42 o                         
   1   9   4       1026.50       1126.75        76.92 o                         
   2   9   4        467.23        499.54        41.10 o                         
   3   9   4        523.19        503.49        40.41 o                         
   4   9   4       1546.96       1580.43        63.30 o                         
   5   9   4        100.36        100.39        19.00 o                         
   6   9   4        779.76        817.65        52.41 o                         
   7   9   4        564.98        490.73        45.88 o                         
   8   9   4         29.95         16.70         9.45 o                         
  -3  10   4        293.60        275.92        62.76 o                         
  -2  10   4          1.39          2.40        13.40 o                         
  -1  10   4        691.33        758.79        49.87 o                         
   0  10   4        474.80        496.38        61.65 o                         
   1  10   4        456.55        417.08        34.73 o                         
   2  10   4       1326.44       1521.26        77.01 o                         
   3  10   4         17.49         11.81         9.10 o                         
   4  10   4        716.75        696.86        55.88 o                         
   5  10   4        283.86        302.50        34.86 o                         
   6  10   4         99.97         78.79        15.45 o                         
   7  10   4        623.10        574.68        70.90 o                         
   8  10   4         38.44         43.80        14.86 o                         
  -1  11   4        181.15        155.29        23.45 o                         
   0  11   4        462.83        529.11        53.01 o                         
   1  11   4         11.58          8.28         8.91 o                         
   2  11   4        752.04        790.56        50.45 o                         
   3  11   4        488.15        594.95        60.28 o                         
   4  11   4        117.83        141.82        44.24 o                         
   5  11   4        634.83        608.13        78.08 o                         
   6  11   4          6.23         13.61         8.33 o                         
   7  11   4        350.49        401.90        42.94 o                         
   0  12   4        266.97        243.25        29.69 o                         
   1  12   4        141.00        177.16        24.37 o                         
   2  12   4        103.72         70.02        23.18 o                         
   3  12   4        410.19        433.92        53.85 o                         
   4  12   4         36.47         32.87        29.58 o                         
   5  12   4        422.33        499.11        59.20 o                         
   6  12   4        149.10        193.02        55.39 o                         
   3  13   4        188.73        229.59        56.49 o                         
   4  13   4         72.18         80.10        38.02 o                         
  -4 -10   5        581.13        583.35       106.51 o                         
  -3 -10   5          5.62         11.40        11.91 o                         
  -2 -10   5        536.75        617.85        67.42 o                         
  -1 -10   5        168.96        201.63        39.91 o                         
  -7  -9   5        166.85        132.59        45.02 o                         
  -6  -9   5        714.15        702.58        96.56 o                         
  -5  -9   5          2.47        -11.33        11.33 o                         
  -4  -9   5        877.22        936.61        80.67 o                         
  -3  -9   5        269.56        291.72        54.33 o                         
  -2  -9   5         83.43        108.31        22.01 o                         
  -1  -9   5        571.42        667.41       106.55 o                         
   0  -9   5          8.76          7.27        21.70 o                         
   1  -9   5        365.04        333.34        70.04 o                         
  -7  -8   5          0.85         -1.78        10.38 o                         
  -6  -8   5       1022.06       1002.35        64.68 o                         
  -5  -8   5        337.34        350.82        53.35 o                         
  -4  -8   5        190.49        169.73        32.54 o                         
  -3  -8   5        807.78        753.44       104.71 o                         
  -2  -8   5         42.20         42.50        16.35 o                         
  -1  -8   5        805.98        903.10        51.24 o                         
   0  -8   5        277.64        304.59        32.80 o                         
   1  -8   5        156.39        246.05        33.61 o                         
   2  -8   5        552.45        675.30        70.03 o                         
  -8  -7   5        511.85        515.15        59.81 o                         
  -7  -7   5        268.45        272.71        42.71 o                         
  -6  -7   5        323.06        322.53        35.83 o                         
  -5  -7   5        850.56        878.03        48.78 o                         
  -4  -7   5          5.56         26.08        10.57 o                         
  -3  -7   5       1312.82       1322.42        69.70 o                         
  -2  -7   5        447.73        434.54        33.30 o                         
  -1  -7   5        115.18        129.04        16.42 o                         
   0  -7   5        888.20        873.18        74.14 o                         
   1  -7   5         70.64         72.33        38.42 o                         
   2  -7   5        796.68        833.16        78.59 o                         
   3  -7   5        214.03        247.50        41.86 o                         
  -8  -6   5        298.92        292.94        64.08 o                         
  -7  -6   5        782.78        738.13        47.61 o                         
  -6  -6   5         16.65         18.32         7.43 o                         
  -5  -6   5       1287.68       1425.49        60.65 o                         
  -4  -6   5        359.36        441.23        37.89 o                         
  -3  -6   5        744.84        772.21        50.11 o                         
  -2  -6   5       1553.41       1616.85        60.74 o                         
  -1  -6   5         21.58         15.34         6.21 o                         
   0  -6   5        882.52        909.71        63.83 o                         
   1  -6   5        308.58        227.82        35.62 o                         
   2  -6   5        259.11        245.84        38.34 o                         
   3  -6   5        935.24       1050.99        82.07 o                         
   4  -6   5          5.02         10.75         9.20 o                         
  -8  -5   5         25.31         23.77        12.64 o                         
  -7  -5   5       1016.40        963.18        75.98 o                         
  -6  -5   5        314.03        293.72        22.27 o                         
  -5  -5   5       1027.43       1041.50        34.62 o                         
  -4  -5   5       2525.46       2626.55        63.45 o                         
  -3  -5   5         18.00         13.81         5.61 o                         
  -2  -5   5       1373.53       1421.20        48.12 o                         
  -1  -5   5        224.02        220.76        18.68 o                         
   0  -5   5       1074.77       1100.39        55.67 o                         
   1  -5   5       2119.27       2140.17        81.87 o                         
   2  -5   5          1.69          8.59         9.01 o                         
   3  -5   5       1448.08       1379.64        72.09 o                         
   4  -5   5        230.74        236.97        30.73 o                         
   5  -5   5        145.85        164.44        33.89 o                         
  -9  -4   5        384.58        359.28        41.14 o                         
  -8  -4   5        144.57        141.17        23.39 o                         
  -7  -4   5        606.46        666.47        43.73 o                         
  -6  -4   5       1599.14       1663.72        77.05 o                         
  -5  -4   5         93.59        121.29        12.17 o                         
  -4  -4   5       1986.91       2018.33        48.26 o                         
  -3  -4   5        514.64        458.23        24.57 o                         
  -2  -4   5        240.99        258.73        18.19 o                         
  -1  -4   5       3562.70       3469.12       130.82 o                         
   0  -4   5         11.56         14.47         4.37 o                         
   1  -4   5       5313.32       5453.49       134.38 o                         
   2  -4   5        431.92        434.84        35.26 o                         
   3  -4   5       1269.41       1354.28        68.05 o                         
   4  -4   5       1264.76       1395.12       138.07 o                         
   5  -4   5         17.69         25.55        11.23 o                         
   6  -4   5        386.85        396.79        54.99 o                         
  -9  -3   5        342.65        346.51        51.37 o                         
  -8  -3   5        821.19        830.61        52.41 o                         
  -7  -3   5         60.30         54.34        12.96 o                         
  -6  -3   5       1606.58       1740.29        67.50 o                         
  -5  -3   5        156.11        133.36        13.20 o                         
  -4  -3   5       1033.61       1090.11        31.01 o                         
  -3  -3   5       2198.69       2175.54        48.96 o                         
  -2  -3   5         44.66         45.03         4.92 o                         
  -1  -3   5       4603.24       4366.73        75.30 o                         
   0  -3   5       1242.23       1281.46        37.41 o                         
   1  -3   5       2142.38       2137.70        63.37 o                         
   2  -3   5       4630.13       4751.11        94.97 o                         
   3  -3   5         36.21         35.26         7.95 o                         
   4  -3   5       2310.84       2427.27        80.65 o                         
   5  -3   5        284.27        279.46        28.01 o                         
   6  -3   5        211.03        205.99        25.64 o                         
  -9  -2   5         34.63         26.21        16.97 o                         
  -8  -2   5        940.94        952.38       107.18 o                         
  -7  -2   5        149.89        143.13        20.18 o                         
  -6  -2   5       1290.38       1321.09        57.86 o                         
  -5  -2   5       2449.55       2547.36        77.19 o                         
  -4  -2   5          0.54          2.95         2.75 o                         
  -3  -2   5       2926.62       2944.08        42.14 o                         
  -2  -2   5        248.42        240.96         8.58 o                         
  -1  -2   5       4866.79       4943.38        58.40 o                         
   0  -2   5       6008.46       5994.71       120.14 o                         
   1  -2   5        100.37        103.75         9.28 o                         
   2  -2   5       4929.67       5130.87        94.61 o                         
   3  -2   5       1499.45       1408.27        46.99 o                         
   4  -2   5        668.84        663.77        33.93 o                         
   5  -2   5       1019.32        954.50        44.29 o                         
   6  -2   5          0.43         -4.72         6.53 o                         
   7  -2   5        504.03        395.62        73.58 o                         
  -9  -1   5         77.52        163.70        49.25 o                         
  -8  -1   5        446.71        372.88        50.56 o                         
  -7  -1   5        966.70        962.15        48.84 o                         
  -6  -1   5        128.70        141.78        16.19 o                         
  -5  -1   5       2533.05       2634.84        81.70 o                         
  -4  -1   5       1625.67       1568.55        37.10 o                         
  -3  -1   5       1128.60       1161.56        20.53 o                         
  -2  -1   5       7192.01       7164.92        66.54 o                         
  -1  -1   5         82.50         93.01         4.72 o                         
   0  -1   5      12175.29      11759.55       113.53 o                         
   1  -1   5       1230.24       1210.17        20.41 o                         
   2  -1   5       3736.47       3783.18        52.67 o                         
   3  -1   5       3171.18       3082.02        56.88 o                         
   4  -1   5          3.23          9.44         4.81 o                         
   5  -1   5       1312.55       1337.31        60.06 o                         
   6  -1   5        274.00        287.20        40.23 o                         
   7  -1   5        148.75        139.67        30.31 o                         
  -8   0   5         62.50         56.16        16.90 o                         
  -7   0   5       1020.24       1059.69        64.53 o                         
  -6   0   5        317.02        293.09        34.42 o                         
  -5   0   5        593.70        629.04        32.84 o                         
  -4   0   5       2337.08       2273.75        52.14 o                         
  -3   0   5          7.93          8.31         2.39 o                         
  -2   0   5       5331.10       5447.20        48.02 o                         
  -1   0   5       5342.67       5209.78        44.19 o                         
   0   0   5       3137.26       3002.36        44.19 o                         
   1   0   5      11827.77      11450.49        99.86 o                         
   2   0   5        655.89        619.93        15.99 o                         
   3   0   5       7835.65       8012.75       133.70 o                         
   4   0   5        483.40        578.44        28.29 o                         
   5   0   5        449.39        430.37        24.10 o                         
   6   0   5        559.88        566.02        44.97 o                         
   7   0   5          1.34          3.97         8.40 o                         
   8   0   5        415.93        366.13        69.34 o                         
  -8   1   5         71.57         58.12        30.27 o                         
  -7   1   5        512.56        585.57        47.71 o                         
  -6   1   5       1342.11       1245.24        65.80 o                         
  -5   1   5         40.95         38.21        31.09 o                         
  -4   1   5       1510.55       1392.56        48.91 o                         
  -3   1   5         54.45         56.43         5.00 o                         
  -2   1   5       1584.81       1598.61        20.71 o                         
  -1   1   5       8119.88       8054.01        66.19 o                         
   0   1   5         42.76         45.40         3.11 o                         
   1   1   5      18379.63      18620.57       226.90 o                         
   2   1   5       3328.77       3411.44        47.61 o                         
   3   1   5        906.24        977.11        24.49 o                         
   4   1   5       1255.40       1254.93        53.54 o                         
   5   1   5         53.26         38.25         6.68 o                         
   6   1   5       1612.37       1573.58        63.79 o                         
   7   1   5        214.10        214.03        24.64 o                         
   8   1   5        231.91        234.53        32.10 o                         
  -8   2   5        347.62        273.66        63.98 o                         
  -7   2   5         74.30         32.11        14.98 o                         
  -6   2   5       1247.95       1246.53       191.02 o                         
  -5   2   5        335.24        334.95        54.65 o                         
  -4   2   5        789.59        870.29        81.32 o                         
  -3   2   5       2948.88       2938.24        44.32 o                         
  -2   2   5       1220.28       1256.74        18.83 o                         
  -1   2   5      16599.38      16547.46       112.47 o                         
   0   2   5        497.27        470.58         9.75 o                         
   1   2   5       4729.77       4819.68        66.52 o                         
   2   2   5       2293.74       2334.69        37.35 o                         
   3   2   5         14.76         20.99         2.76 o                         
   4   2   5       2564.85       2464.41        86.67 o                         
   5   2   5        358.40        363.71        26.02 o                         
   6   2   5        823.79        850.47        35.71 o                         
   7   2   5        722.23        796.73        59.92 o                         
   8   2   5          0.20          1.71         8.79 o                         
  -7   3   5         43.28         31.03        13.16 o                         
  -6   3   5        314.29        360.17        44.37 o                         
  -5   3   5        783.78        839.16        62.29 o                         
  -4   3   5        118.08        102.86        16.73 o                         
  -3   3   5       6113.62       6130.16        90.36 o                         
  -2   3   5       2699.02       2780.46        44.65 o                         
  -1   3   5       5932.68       5755.83        75.71 o                         
   0   3   5       6358.78       6208.01        52.24 o                         
   1   3   5       3387.45       3275.54        43.81 o                         
   2   3   5       8301.44       8559.35        98.23 o                         
   3   3   5        180.06        197.95         9.40 o                         
   4   3   5       1726.73       1728.47        43.45 o                         
   5   3   5       1205.79       1302.22        44.85 o                         
   6   3   5          5.85          2.88         4.35 o                         
   7   3   5       1024.20       1037.33        49.32 o                         
   8   3   5        189.24        202.33        37.97 o                         
   9   3   5        217.91        172.10        49.39 o                         
  -7   4   5        313.17        360.29        49.41 o                         
  -6   4   5         60.09         85.64        23.50 o                         
  -5   4   5        841.74        932.02        82.44 o                         
  -4   4   5         74.08         73.96        12.08 o                         
  -3   4   5       1774.23       1792.79        42.58 o                         
  -2   4   5       4463.44       4469.18        64.41 o                         
  -1   4   5        426.36        414.25        10.52 o                         
   0   4   5      12350.54      12499.04       124.17 o                         
   1   4   5       2123.85       2227.26        45.96 o                         
   2   4   5       3396.74       3504.97        55.66 o                         
   3   4   5       2362.32       2384.87        40.28 o                         
   4   4   5        611.63        627.36        27.58 o                         
   5   4   5       2911.91       2795.95        61.64 o                         
   6   4   5        384.06        392.68        25.82 o                         
   7   4   5        598.30        588.86        46.78 o                         
   8   4   5        633.28        578.06        42.27 o                         
   9   4   5          2.12          0.00        11.62 o                         
  -6   5   5         52.22         52.17        20.51 o                         
  -5   5   5        613.44        608.64        85.16 o                         
  -4   5   5       1098.20       1130.72        47.07 o                         
  -3   5   5        777.77        729.91        35.88 o                         
  -2   5   5       4232.52       4274.59       125.13 o                         
  -1   5   5        106.68        117.05         7.54 o                         
   0   5   5       2844.45       2933.05        39.17 o                         
   1   5   5       6077.76       6054.16        61.79 o                         
   2   5   5          3.61         10.72         5.26 o                         
   3   5   5       3203.74       3136.38        65.11 o                         
   4   5   5        237.35        230.35        16.81 o                         
   5   5   5       1373.30       1358.09        41.40 o                         
   6   5   5       1700.19       1724.81        74.30 o                         
   7   5   5          1.65          2.05         5.72 o                         
   8   5   5        926.49       1016.24        65.14 o                         
   9   5   5        127.36        122.93        23.95 o                         
  -6   6   5        279.18        258.30        43.25 o                         
  -5   6   5        115.40        164.20        32.82 o                         
  -4   6   5       2047.38       2040.86        87.06 o                         
  -3   6   5        233.92        229.76        16.95 o                         
  -2   6   5       2443.84       2390.06        60.12 o                         
  -1   6   5       3290.73       3306.44        87.25 o                         
   0   6   5        775.77        762.67        19.43 o                         
   1   6   5       4260.07       4163.29        75.19 o                         
   2   6   5          6.91          5.88         4.48 o                         
   3   6   5       1236.63       1272.10        38.02 o                         
   4   6   5       1837.90       1912.00        68.95 o                         
   5   6   5         52.95         67.33        12.14 o                         
   6   6   5       1416.61       1585.32        72.16 o                         
   7   6   5        225.25        211.19        27.47 o                         
   8   6   5        490.52        497.27        45.93 o                         
   9   6   5        396.24        386.21        44.04 o                         
  -5   7   5         11.24        -10.19        10.78 o                         
  -4   7   5        629.81        629.34        42.07 o                         
  -3   7   5       1673.71       1662.47        77.53 o                         
  -2   7   5         52.25         46.98         8.66 o                         
  -1   7   5       4232.60       4144.66       111.07 o                         
   0   7   5        180.55        178.85        14.22 o                         
   1   7   5       2118.13       2101.62        57.03 o                         
   2   7   5        973.54       1022.23        44.61 o                         
   3   7   5        139.63        115.21        14.82 o                         
   4   7   5       2056.89       2240.33        62.79 o                         
   5   7   5        274.23        295.72        30.71 o                         
   6   7   5        872.77        948.96        62.65 o                         
   7   7   5        727.63        729.46        57.29 o                         
   8   7   5          5.80         14.40         9.62 o                         
   9   7   5        345.44        402.19        53.28 o                         
  -5   8   5        236.80        187.14        50.56 o                         
  -4   8   5         71.25         70.03        17.82 o                         
  -3   8   5        925.22        981.68        69.34 o                         
  -2   8   5         53.94         45.01        10.23 o                         
  -1   8   5       1080.67        991.66        43.67 o                         
   0   8   5       1702.90       1689.27        63.99 o                         
   1   8   5          2.64          9.71         4.56 o                         
   2   8   5       1465.55       1590.05        59.86 o                         
   3   8   5         80.41         88.73        14.32 o                         
   4   8   5       1482.29       1475.85        52.30 o                         
   5   8   5       1295.12       1302.83        89.06 o                         
   6   8   5         42.91         50.04        14.15 o                         
   7   8   5        902.44        826.63        57.28 o                         
   8   8   5        103.06        104.02        21.77 o                         
   9   8   5        225.77        218.04        56.74 o                         
  -4   9   5         19.30         22.36        20.33 o                         
  -3   9   5        551.96        533.17        58.15 o                         
  -2   9   5        423.08        416.88        40.80 o                         
  -1   9   5        196.29        181.50        20.59 o                         
   0   9   5        803.61        752.10        45.13 o                         
   1   9   5         13.45         22.19         7.11 o                         
   2   9   5        682.69        701.08        46.98 o                         
   3   9   5       1142.44       1229.40        62.57 o                         
   4   9   5         10.38          5.24         5.99 o                         
   5   9   5       1015.66       1167.80        56.23 o                         
   6   9   5        110.92         35.30        19.29 o                         
   7   9   5        498.22        414.18        42.02 o                         
   8   9   5        398.83        395.71        36.36 o                         
  -3  10   5         68.79         76.55        32.52 o                         
  -2  10   5        756.22        758.16        62.91 o                         
  -1  10   5          4.66          5.68        10.04 o                         
   0  10   5        528.73        555.89        46.38 o                         
   1  10   5        296.44        262.94        27.74 o                         
   2  10   5        208.81        218.59        36.12 o                         
   3  10   5       1008.61       1081.82        69.26 o                         
   4  10   5         58.93         97.78        16.45 o                         
   5  10   5        390.87        373.50        46.81 o                         
   6  10   5        472.55        466.31        47.24 o                         
   7  10   5         44.95         25.87        11.48 o                         
   8  10   5        466.56        408.03        37.60 o                         
  -2  11   5        245.88        384.50        72.82 o                         
  -1  11   5        318.33        358.28        34.90 o                         
   0  11   5         64.71         64.82        18.43 o                         
   1  11   5        675.43        695.94        82.89 o                         
   2  11   5          0.58          1.78        10.29 o                         
   3  11   5        525.67        512.19        71.25 o                         
   4  11   5        403.92        417.97        52.45 o                         
   5  11   5         77.63         66.42        18.00 o                         
   6  11   5        834.56        819.03        54.21 o                         
   7  11   5         39.47         35.57        13.63 o                         
   0  12   5          1.85          7.07         8.25 o                         
   1  12   5        273.83        299.34        38.01 o                         
   2  12   5        274.16        238.40        33.27 o                         
   3  12   5         27.64         20.41        10.92 o                         
   4  12   5        693.08        747.42        72.55 o                         
   5  12   5         48.68         16.22         9.89 o                         
   6  12   5        370.44        440.05        55.50 o                         
   3  13   5         50.40         63.79        17.59 o                         
   4  13   5        195.11        230.51        59.53 o                         
  -6  -9   6         79.39        144.89        46.92 o                         
  -5  -9   6        735.86        660.00       110.57 o                         
  -4  -9   6          5.72          9.67        27.69 o                         
  -3  -9   6        298.75        369.27        51.25 o                         
  -2  -9   6        201.70        227.83        42.14 o                         
  -1  -9   6         53.59         81.33        24.76 o                         
   0  -9   6        465.52        406.53        75.40 o                         
  -7  -8   6        594.61        554.56        85.59 o                         
  -6  -8   6          4.06         13.35         7.50 o                         
  -5  -8   6        574.50        562.46        75.16 o                         
  -4  -8   6        289.98        290.46        35.40 o                         
  -3  -8   6        112.64        136.29        29.47 o                         
  -2  -8   6        764.74        717.90        68.07 o                         
  -1  -8   6          5.74         12.26         7.07 o                         
   0  -8   6        435.11        461.30        38.95 o                         
   1  -8   6        361.35        444.03        46.07 o                         
  -7  -7   6        486.38        522.40        58.09 o                         
  -6  -7   6        242.42        237.29        31.74 o                         
  -5  -7   6        145.43        172.65        26.33 o                         
  -4  -7   6       1102.11       1111.95        78.09 o                         
  -3  -7   6          1.44         -1.62         6.95 o                         
  -2  -7   6       1150.00       1155.27        66.40 o                         
  -1  -7   6        546.03        529.07        38.02 o                         
   0  -7   6        248.88        305.61        55.09 o                         
   1  -7   6       1016.29       1021.03        81.59 o                         
   2  -7   6         92.27        100.47        26.88 o                         
  -8  -6   6        171.20        156.85        40.45 o                         
  -7  -6   6        172.75        168.14        29.84 o                         
  -6  -6   6       1048.99       1013.14        62.46 o                         
  -5  -6   6          1.01         -2.67         2.67 o                         
  -4  -6   6       1081.36       1111.16        63.24 o                         
  -3  -6   6        460.79        500.98        46.34 o                         
  -2  -6   6        654.72        644.89        35.08 o                         
  -1  -6   6       2931.85       3069.66        91.89 o                         
   0  -6   6        187.36        218.95        24.09 o                         
   1  -6   6        724.59        827.10        69.13 o                         
   2  -6   6        653.84        776.73        70.32 o                         
   3  -6   6         87.03         48.48        19.60 o                         
   4  -6   6        365.64        354.55        49.79 o                         
  -8  -5   6        609.38        570.52        51.36 o                         
  -7  -5   6          0.22         -5.02         5.02 o                         
  -6  -5   6       1121.63       1118.10        50.17 o                         
  -5  -5   6        479.83        512.36        28.70 o                         
  -4  -5   6        778.58        723.84        32.59 o                         
  -3  -5   6       3330.73       3321.01       148.86 o                         
  -2  -5   6         61.50         65.95        10.79 o                         
  -1  -5   6       1141.27       1153.55        47.00 o                         
   0  -5   6       1631.40       1665.51        72.88 o                         
   1  -5   6        110.17        113.61        18.95 o                         
   2  -5   6       1877.15       1988.01       111.89 o                         
   3  -5   6          4.41          9.76        14.47 o                         
   4  -5   6        513.45        531.90        47.33 o                         
   5  -5   6        190.39        228.27        71.32 o                         
  -8  -4   6        554.77        524.20        59.51 o                         
  -7  -4   6        317.52        357.50        39.16 o                         
  -6  -4   6        351.45        314.53        34.35 o                         
  -5  -4   6       3025.85       3011.88        74.06 o                         
  -4  -4   6          6.44          5.70         3.92 o                         
  -3  -4   6       2354.67       2359.95        63.15 o                         
  -2  -4   6       1177.63       1136.20        52.04 o                         
  -1  -4   6         70.46         73.98        10.72 o                         
   0  -4   6       3068.25       3078.96       122.02 o                         
   1  -4   6         52.16         55.68        15.46 o                         
   2  -4   6       1652.41       1755.47        93.06 o                         
   3  -4   6        995.12        961.17        58.03 o                         
   4  -4   6        168.36        185.73        26.47 o                         
   5  -4   6        634.17        685.93        53.98 o                         
  -8  -3   6        192.36        193.44        28.91 o                         
  -7  -3   6       1315.39       1449.64        65.65 o                         
  -6  -3   6         13.55         22.83         7.19 o                         
  -5  -3   6       1562.35       1543.67        53.45 o                         
  -4  -3   6        522.27        589.32        26.54 o                         
  -3  -3   6        209.74        224.50        19.00 o                         
  -2  -3   6       4825.13       4886.62        81.46 o                         
  -1  -3   6         28.59         43.10         5.88 o                         
   0  -3   6       4548.77       4663.68       161.31 o                         
   1  -3   6       1756.01       1798.82        60.16 o                         
   2  -3   6        105.18        128.36        22.39 o                         
   3  -3   6       1383.48       1465.36        58.88 o                         
   4  -3   6          4.78         -2.26         5.78 o                         
   5  -3   6        601.89        595.08        48.57 o                         
   6  -3   6        261.97        252.86        41.72 o                         
  -8  -2   6          4.62         -6.21         6.21 o                         
  -7  -2   6       1054.06       1168.71        59.01 o                         
  -6  -2   6        213.91        210.76        23.48 o                         
  -5  -2   6        428.79        400.05        26.02 o                         
  -4  -2   6       1992.66       2158.33        53.42 o                         
  -3  -2   6          8.79         12.15         3.20 o                         
  -2  -2   6       6632.97       6606.11       141.17 o                         
  -1  -2   6       3932.85       3826.66        57.57 o                         
   0  -2   6        175.66        182.54        12.62 o                         
   1  -2   6       4055.02       4180.09        75.04 o                         
   2  -2   6          1.55          5.49         3.70 o                         
   3  -2   6       1414.63       1515.68        57.30 o                         
   4  -2   6        232.29        215.17        26.60 o                         
   5  -2   6        409.96        471.99        41.90 o                         
   6  -2   6        715.63        757.70       167.52 o                         
  -8  -1   6        170.98        170.46        34.73 o                         
  -7  -1   6        262.33        233.68        26.32 o                         
  -6  -1   6       1235.29       1286.00        70.80 o                         
  -5  -1   6        122.50        119.65        15.61 o                         
  -4  -1   6       5625.54       5695.24        85.59 o                         
  -3  -1   6       1792.71       1678.49        36.51 o                         
  -2  -1   6        316.52        322.74        13.30 o                         
  -1  -1   6       4918.57       4937.77        52.04 o                         
   0  -1   6        262.69        245.13        10.46 o                         
   1  -1   6       3523.35       3610.99        56.03 o                         
   2  -1   6        879.53        837.18        27.25 o                         
   3  -1   6       1653.92       1623.19        41.19 o                         
   4  -1   6       2217.48       2191.97        85.84 o                         
   5  -1   6         57.01         33.40        13.77 o                         
   6  -1   6        677.42        666.90        92.81 o                         
   7  -1   6        288.33        351.31        70.90 o                         
  -8   0   6        366.49        320.57        47.45 o                         
  -7   0   6         23.03         14.71        12.59 o                         
  -6   0   6       1919.30       1893.35        84.39 o                         
  -5   0   6        862.84        819.95        33.74 o                         
  -4   0   6        735.13        756.93        25.29 o                         
  -3   0   6       5903.80       5884.10        74.63 o                         
  -2   0   6          7.53          6.33         1.40 o                         
  -1   0   6       5305.04       5049.48        48.31 o                         
   0   0   6        885.27        867.29        17.96 o                         
   1   0   6       1034.26       1013.09        18.07 o                         
   2   0   6       5623.66       5556.40        77.08 o                         
   3   0   6        217.23        191.16        16.86 o                         
   4   0   6       3469.29       3382.28        99.04 o                         
   5   0   6        752.00        809.35        43.03 o                         
   6   0   6        203.52        233.27        29.19 o                         
   7   0   6        675.30        673.96        79.82 o                         
  -8   1   6        633.55        591.09        64.54 o                         
  -7   1   6        141.47        114.80        21.06 o                         
  -6   1   6        504.54        559.09        56.03 o                         
  -5   1   6       1866.39       1848.00        66.14 o                         
  -4   1   6          1.13          3.92         4.31 o                         
  -3   1   6       4910.23       4882.72        74.36 o                         
  -2   1   6       1442.92       1437.12        20.50 o                         
  -1   1   6        774.04        777.90        13.87 o                         
   0   1   6       9850.74       9731.97        92.90 o                         
   1   1   6        162.51        171.93         7.45 o                         
   2   1   6       7025.05       7147.27        92.77 o                         
   3   1   6        432.43        387.88        28.84 o                         
   4   1   6        653.28        728.13        42.30 o                         
   5   1   6       2477.11       2295.56        65.29 o                         
   6   1   6         31.45         39.28        13.25 o                         
   7   1   6        620.32        619.83        49.76 o                         
   8   1   6        234.61        262.71        42.43 o                         
  -8   2   6        218.06        119.44        41.20 o                         
  -7   2   6        728.85        713.51        41.09 o                         
  -6   2   6         58.90         89.32        18.43 o                         
  -5   2   6       2585.53       2617.66       114.42 o                         
  -4   2   6        229.34        243.05        17.81 o                         
  -3   2   6        802.13        772.55        22.95 o                         
  -2   2   6       6874.02       7039.20        61.74 o                         
  -1   2   6        435.68        429.77        10.32 o                         
   0   2   6      11249.52      11139.62        94.74 o                         
   1   2   6        474.88        471.36        17.19 o                         
   2   2   6       2131.88       2170.08        34.69 o                         
   3   2   6       3791.85       3698.55        92.99 o                         
   4   2   6          0.02          7.45         4.17 o                         
   5   2   6       1764.62       1748.87       109.67 o                         
   6   2   6        540.24        533.39        43.23 o                         
   7   2   6        157.85        142.12        22.73 o                         
   8   2   6        692.39        811.54        73.77 o                         
  -7   3   6        771.36        764.44        49.67 o                         
  -6   3   6        210.36        219.21        50.10 o                         
  -5   3   6        920.94        786.94        49.96 o                         
  -4   3   6       3059.07       3262.61        79.59 o                         
  -3   3   6         38.71         42.81         7.74 o                         
  -2   3   6       6551.26       6605.22        64.30 o                         
  -1   3   6        923.22        949.97        20.02 o                         
   0   3   6       1153.49       1110.65        18.01 o                         
   1   3   6       5025.98       5066.12        76.98 o                         
   2   3   6         18.59         17.46         3.09 o                         
   3   3   6       5617.24       5800.73        76.61 o                         
   4   3   6        503.09        527.41        26.08 o                         
   5   3   6        703.56        742.70        33.98 o                         
   6   3   6       1571.05       1584.51        72.66 o                         
   7   3   6         21.79         32.58        10.46 o                         
   8   3   6        418.56        424.69        42.36 o                         
  -7   4   6        287.94        334.78        38.79 o                         
  -6   4   6        742.40        768.00        69.19 o                         
  -5   4   6          6.17         26.49        18.53 o                         
  -4   4   6       2661.71       2859.84       163.46 o                         
  -3   4   6       1276.99       1311.34        40.18 o                         
  -2   4   6        820.18        794.56        28.80 o                         
  -1   4   6       3508.38       3541.68        51.39 o                         
   0   4   6          1.62         -2.37         2.37 o                         
   1   4   6       4762.91       4781.55        84.37 o                         
   2   4   6        231.94        251.33        10.87 o                         
   3   4   6       2251.47       2236.23        49.25 o                         
   4   4   6       4548.80       4600.07        99.88 o                         
   5   4   6         28.26         28.94         7.13 o                         
   6   4   6       1272.66       1249.51        48.05 o                         
   7   4   6        389.69        360.99        35.74 o                         
   8   4   6         94.99         76.06        22.58 o                         
   9   4   6        337.11        385.64        71.91 o                         
  -7   5   6         22.68         11.05        16.40 o                         
  -6   5   6        727.23        942.38       105.83 o                         
  -5   5   6        206.77        249.38        56.44 o                         
  -4   5   6        399.56        393.44        48.33 o                         
  -3   5   6       1881.15       1872.86        64.16 o                         
  -2   5   6         74.45         80.25         9.58 o                         
  -1   5   6       2854.96       2884.32        55.43 o                         
   0   5   6         23.18         23.36         3.68 o                         
   1   5   6       2903.37       2891.88        65.64 o                         
   2   5   6       4761.11       4832.17       113.40 o                         
   3   5   6          2.85          4.20         3.55 o                         
   4   5   6       2880.97       2853.09        90.43 o                         
   5   5   6        759.75        772.94        34.26 o                         
   6   5   6        127.19        117.46        15.74 o                         
   7   5   6        934.01        916.85        49.74 o                         
   8   5   6          2.82         20.96        19.06 o                         
   9   5   6        411.91        361.69        70.73 o                         
  -6   6   6        273.56        297.93        45.99 o                         
  -5   6   6        604.99        707.18        67.50 o                         
  -4   6   6          9.62         11.73         8.29 o                         
  -3   6   6       1281.69       1245.15        54.48 o                         
  -2   6   6         65.95         62.27        12.08 o                         
  -1   6   6       1329.20       1403.39        42.22 o                         
   0   6   6       3190.74       3269.41        74.30 o                         
   1   6   6        111.81        106.71        10.37 o                         
   2   6   6       5197.50       5358.05       130.38 o                         
   3   6   6        260.80        300.48        24.30 o                         
   4   6   6        238.21        246.97        21.46 o                         
   5   6   6       1123.99       1169.66        50.82 o                         
   6   6   6          0.08          0.00         7.96 o                         
   7   6   6       1159.18       1385.85        71.56 o                         
   8   6   6        186.58        190.19        34.82 o                         
  -5   7   6        586.77        580.60       102.90 o                         
  -4   7   6         99.32        103.27        17.84 o                         
  -3   7   6        612.08        592.52        35.00 o                         
  -2   7   6       1168.68       1229.83        72.90 o                         
  -1   7   6         44.96         37.26         9.38 o                         
   0   7   6       3871.89       3877.27        78.79 o                         
   1   7   6        180.95        203.48        15.42 o                         
   2   7   6       1089.95       1085.32        57.98 o                         
   3   7   6       1378.10       1416.25        54.40 o                         
   4   7   6         17.75         15.17         6.84 o                         
   5   7   6       2270.08       2271.88        75.78 o                         
   6   7   6        259.97        207.95        33.45 o                         
   7   7   6        355.08        325.45        43.13 o                         
   8   7   6        580.21        594.95        43.43 o                         
  -4   8   6        468.98        436.75        75.76 o                         
  -3   8   6          0.68         -1.61         6.19 o                         
  -2   8   6       1351.35       1339.29        68.48 o                         
  -1   8   6         77.05         61.70        12.82 o                         
   0   8   6       1089.53       1096.66        49.34 o                         
   1   8   6        897.46        868.79        38.55 o                         
   2   8   6         40.17         51.41        10.89 o                         
   3   8   6       3214.13       3362.49        94.46 o                         
   4   8   6        589.30        569.13        31.92 o                         
   5   8   6        665.05        743.49        51.37 o                         
   6   8   6       1050.13       1046.34        63.16 o                         
   7   8   6          0.14         -8.35         8.35 o                         
   8   8   6        546.09        457.17        44.47 o                         
  -4   9   6        352.34        525.24        84.75 o                         
  -3   9   6         55.77         30.39        28.14 o                         
  -2   9   6        448.77        513.01        54.67 o                         
  -1   9   6        496.17        448.69        34.15 o                         
   0   9   6        140.60        200.25        26.84 o                         
   1   9   6       2136.84       2261.54       104.40 o                         
   2   9   6        318.20        298.13        26.98 o                         
   3   9   6        631.83        620.44        39.11 o                         
   4   9   6       1218.77       1338.95        52.88 o                         
   5   9   6         12.39          1.59         9.26 o                         
   6   9   6        899.27        880.64        93.64 o                         
   7   9   6        151.58        174.24        32.96 o                         
   8   9   6        221.64        225.68        39.29 o                         
  -3  10   6        167.06        222.31        53.57 o                         
  -2  10   6         85.32         84.03        36.63 o                         
  -1  10   6       1070.95       1083.68       162.79 o                         
   0  10   6        137.73         97.50        19.46 o                         
   1  10   6        637.56        618.25        68.49 o                         
   2  10   6        884.05        848.72        57.09 o                         
   3  10   6          0.98          0.49         6.32 o                         
   4  10   6        861.61        938.49        65.08 o                         
   5  10   6        107.72         98.25        17.03 o                         
   6  10   6        257.51        257.55        33.55 o                         
   7  10   6        476.16        519.07        48.56 o                         
   8  10   6          2.40         -9.48         9.48 o                         
  -2  11   6         30.43         45.32        26.61 o                         
  -1  11   6        313.25        289.17        92.93 o                         
   0  11   6        495.21        478.64        82.17 o                         
   1  11   6          3.80        -10.58        13.66 o                         
   2  11   6        900.28        837.74        51.61 o                         
   3  11   6         84.39         89.05        20.47 o                         
   4  11   6        309.58        365.08        38.80 o                         
   5  11   6        413.05        421.08        43.10 o                         
   6  11   6          4.25          4.56         8.21 o                         
   7  11   6        514.28        507.62        48.84 o                         
   0  12   6        391.22        409.65        54.04 o                         
   1  12   6         36.32        -11.21        17.02 o                         
   2  12   6        223.08        225.51        32.75 o                         
   3  12   6        318.42        363.38        40.77 o                         
   4  12   6          0.52         -9.64         9.64 o                         
   5  12   6        590.99        671.57        69.38 o                         
   6  12   6         56.31         29.04        16.16 o                         
   3  13   6        317.56        365.59        50.85 o                         
   4  13   6         50.87         58.17        29.94 o                         
  -4  -9   7        580.43        616.43        67.55 o                         
  -3  -9   7        199.55        197.65        44.06 o                         
  -2  -9   7        282.49        352.16        76.84 o                         
  -6  -8   7        474.07        517.04        49.12 o                         
  -5  -8   7        104.67         93.96        21.52 o                         
  -4  -8   7        342.60        367.95        56.89 o                         
  -3  -8   7        475.25        409.24        87.28 o                         
  -2  -8   7         17.29         19.27        13.83 o                         
  -1  -8   7        736.32        767.95        50.09 o                         
   0  -8   7        206.78        168.27        28.31 o                         
  -7  -7   7         86.25         44.99        26.44 o                         
  -6  -7   7        456.92        356.35        49.05 o                         
  -5  -7   7        530.51        472.19        44.30 o                         
  -4  -7   7         46.11         32.78        10.73 o                         
  -3  -7   7        713.15        612.89        58.72 o                         
  -2  -7   7        201.63        209.11        45.88 o                         
  -1  -7   7        668.10        672.39        50.93 o                         
   0  -7   7        525.11        527.89        58.16 o                         
   1  -7   7         53.74         65.61        21.49 o                         
   2  -7   7        440.20        399.79        69.92 o                         
  -8  -6   7        208.18        236.21        40.73 o                         
  -7  -6   7        289.32        264.75        60.50 o                         
  -6  -6   7         76.42         48.70        18.24 o                         
  -5  -6   7       1041.53        964.77        53.81 o                         
  -4  -6   7        489.45        408.13        33.36 o                         
  -3  -6   7       1007.77       1044.21        62.47 o                         
  -2  -6   7        771.99        708.75        49.90 o                         
  -1  -6   7        405.07        385.44        35.33 o                         
   0  -6   7        845.18        758.61        55.74 o                         
   1  -6   7        143.85        144.21        29.50 o                         
   2  -6   7        447.05        404.37        51.91 o                         
   3  -6   7        361.87        375.87        51.50 o                         
  -8  -5   7         76.59         75.28        19.45 o                         
  -7  -5   7        427.57        438.54        51.22 o                         
  -6  -5   7        114.49         90.33        19.37 o                         
  -5  -5   7        630.23        583.55        39.17 o                         
  -4  -5   7       1188.08       1120.47        47.16 o                         
  -3  -5   7        473.19        384.71        35.51 o                         
  -2  -5   7       2311.04       2287.58        75.37 o                         
  -1  -5   7        432.75        399.21        35.27 o                         
   0  -5   7        829.67        826.89        45.25 o                         
   1  -5   7        486.52        432.27        79.71 o                         
   2  -5   7        335.09        334.85        45.56 o                         
   3  -5   7        762.49        752.63        99.11 o                         
   4  -5   7         75.72         43.17        27.78 o                         
  -8  -4   7         14.44         11.60         7.69 o                         
  -7  -4   7        549.04        532.48        48.33 o                         
  -6  -4   7        780.82        717.08        54.03 o                         
  -5  -4   7        310.65        345.42        30.17 o                         
  -4  -4   7       1664.83       1656.43        62.24 o                         
  -3  -4   7        154.52        140.40        20.76 o                         
  -2  -4   7       1534.07       1518.21        46.56 o                         
  -1  -4   7       1484.92       1501.01        66.37 o                         
   0  -4   7        462.47        391.15        34.26 o                         
   1  -4   7       1622.83       1538.96       125.70 o                         
   2  -4   7         82.60        108.56        36.95 o                         
   3  -4   7        981.03       1038.03        61.92 o                         
   4  -4   7        607.28        636.25        59.71 o                         
   5  -4   7         36.95         53.56        15.39 o                         
  -8  -3   7        289.32        372.67        54.41 o                         
  -7  -3   7        192.91        142.52        24.90 o                         
  -6  -3   7       1840.29       1738.71        84.94 o                         
  -5  -3   7        203.97        197.15        27.21 o                         
  -4  -3   7       1759.85       1680.98        54.81 o                         
  -3  -3   7       1148.83       1059.64        36.53 o                         
  -2  -3   7        964.18       1025.02        40.68 o                         
  -1  -3   7       1954.43       2101.25        58.02 o                         
   0  -3   7         13.20          7.77         4.76 o                         
   1  -3   7       3362.62       3295.29        89.41 o                         
   2  -3   7       1921.06       2120.87        71.11 o                         
   3  -3   7         68.43         65.35        11.75 o                         
   4  -3   7        689.77        675.90        60.85 o                         
   5  -3   7        122.25        131.41        22.85 o                         
   6  -3   7        283.03        374.83        71.68 o                         
  -8  -2   7        525.95        496.90        49.27 o                         
  -7  -2   7         43.90         52.87        15.60 o                         
  -6  -2   7        924.41        850.05        79.94 o                         
  -5  -2   7       1344.54       1228.92        66.43 o                         
  -4  -2   7        665.38        623.11        31.91 o                         
  -3  -2   7       3855.52       3827.95        85.60 o                         
  -2  -2   7        107.76         97.29        10.27 o                         
  -1  -2   7       5063.93       4933.95       105.02 o                         
   0  -2   7       1917.27       1924.81        60.28 o                         
   1  -2   7       1013.44        974.54        43.02 o                         
   2  -2   7       1948.37       2139.10        59.94 o                         
   3  -2   7        366.51        352.14        24.99 o                         
   4  -2   7        976.54        991.21        58.85 o                         
   5  -2   7        692.55        630.81        49.64 o                         
   6  -2   7         39.45         31.94        16.69 o                         
  -8  -1   7        483.64        505.15        60.44 o                         
  -7  -1   7        538.32        609.93        51.40 o                         
  -6  -1   7        245.15        192.07        22.75 o                         
  -5  -1   7       1489.23       1475.83        58.96 o                         
  -4  -1   7         31.99         33.72         6.83 o                         
  -3  -1   7       5288.60       5314.49        95.40 o                         
  -2  -1   7       4838.43       4681.15        84.90 o                         
  -1  -1   7       1252.58       1299.67        35.69 o                         
   0  -1   7       2101.57       2171.93        60.61 o                         
   1  -1   7        251.93        247.05        16.67 o                         
   2  -1   7       2402.40       2458.66        61.34 o                         
   3  -1   7       2253.12       2323.00        66.34 o                         
   4  -1   7        345.38        343.60        24.87 o                         
   5  -1   7       1157.97       1143.55        55.05 o                         
   6  -1   7        111.48        125.00        33.07 o                         
   7  -1   7        254.06        263.97        60.04 o                         
  -8   0   7        126.26        139.91        47.51 o                         
  -7   0   7       1056.29       1121.45       121.68 o                         
  -6   0   7         17.68          3.92         7.01 o                         
  -5   0   7       2212.49       2302.59        78.19 o                         
  -4   0   7       2349.52       2348.17        59.46 o                         
  -3   0   7        980.24        961.13        32.12 o                         
  -2   0   7       1963.91       1872.69        40.05 o                         
  -1   0   7         12.51         15.91         3.38 o                         
   0   0   7       4352.73       4345.94        61.68 o                         
   1   0   7       5568.42       5557.45        91.13 o                         
   2   0   7        356.83        334.85        18.61 o                         
   3   0   7       1942.13       1978.37        61.38 o                         
   4   0   7        262.21        231.19        25.74 o                         
   5   0   7        922.54        896.52        57.91 o                         
   6   0   7        763.15        686.61        80.55 o                         
   7   0   7         80.31         90.17        24.91 o                         
  -8   1   7          3.01        -11.31        11.42 o                         
  -7   1   7        677.52        815.42       103.69 o                         
  -6   1   7       1163.76       1198.65        83.44 o                         
  -5   1   7        488.95        468.10        33.85 o                         
  -4   1   7       3158.33       3081.59        64.84 o                         
  -3   1   7          2.66          6.29         3.20 o                         
  -2   1   7       2703.82       2595.58        39.81 o                         
  -1   1   7       1434.15       1561.50        30.07 o                         
   0   1   7       2290.62       2291.57        37.81 o                         
   1   1   7       4825.62       4935.12        90.15 o                         
   2   1   7        472.60        500.48        25.56 o                         
   3   1   7       1720.89       1692.75        64.66 o                         
   4   1   7       1820.68       1805.36       135.65 o                         
   5   1   7         92.27         86.97        14.63 o                         
   6   1   7        645.43        580.70        57.18 o                         
   7   1   7         37.06         47.99        18.87 o                         
  -7   2   7         98.60         71.19        18.94 o                         
  -6   2   7       1084.01       1203.97        67.73 o                         
  -5   2   7          0.11          4.60         4.74 o                         
  -4   2   7       2142.26       2199.99        50.10 o                         
  -3   2   7       1272.75       1355.53        36.02 o                         
  -2   2   7       1674.52       1637.07        30.39 o                         
  -1   2   7       3801.67       4011.14        53.96 o                         
   0   2   7         92.42         86.30         5.10 o                         
   1   2   7       3246.27       3448.91        54.06 o                         
   2   2   7       3265.97       3239.06        76.71 o                         
   3   2   7        795.65        823.97        51.66 o                         
   4   2   7       2143.96       2136.59       103.62 o                         
   5   2   7        139.59        157.48        18.93 o                         
   6   2   7        672.04        624.13        54.13 o                         
   7   2   7        272.79        243.14        38.83 o                         
   8   2   7        135.46         64.26        22.57 o                         
  -7   3   7          0.25         -4.59         4.59 o                         
  -6   3   7        735.93        673.07        62.20 o                         
  -5   3   7        345.48        365.71        30.19 o                         
  -4   3   7        774.38        826.16        37.63 o                         
  -3   3   7       2250.99       2327.86        56.56 o                         
  -2   3   7         36.86         57.32         7.11 o                         
  -1   3   7       5036.62       5057.63        69.25 o                         
   0   3   7       3858.24       3910.37        48.21 o                         
   1   3   7        583.80        619.76        19.79 o                         
   2   3   7       2586.94       2619.78        45.44 o                         
   3   3   7        326.69        364.11        20.83 o                         
   4   3   7       2010.65       2009.18        91.97 o                         
   5   3   7       1038.55       1070.77        80.70 o                         
   6   3   7        858.02        897.41        55.10 o                         
   7   3   7        889.60        776.88        55.05 o                         
   8   3   7         27.74         32.38        12.39 o                         
  -7   4   7        159.47        138.39        21.66 o                         
  -6   4   7        358.08        271.55        58.20 o                         
  -5   4   7       1317.24       1407.91       127.97 o                         
  -4   4   7         20.41         13.69        13.26 o                         
  -3   4   7       1920.78       2075.27        59.71 o                         
  -2   4   7        794.49        758.70        29.41 o                         
  -1   4   7       2125.43       2162.60        49.19 o                         
   0   4   7       3879.28       3705.18        59.16 o                         
   1   4   7        481.11        451.14        31.04 o                         
   2   4   7       1660.93       1622.69        45.33 o                         
   3   4   7       2322.79       2410.07        70.10 o                         
   4   4   7       1379.09       1425.37        62.56 o                         
   5   4   7       2075.36       2141.02        82.80 o                         
   6   4   7         34.86         21.27         9.67 o                         
   7   4   7        823.40        841.29        47.94 o                         
   8   4   7        413.16        509.37        57.15 o                         
  -6   5   7          7.73         15.72        12.48 o                         
  -5   5   7        986.91       1009.32       110.65 o                         
  -4   5   7        425.70        385.20        62.57 o                         
  -3   5   7        955.02       1052.06        48.23 o                         
  -2   5   7       2277.74       2283.13        61.81 o                         
  -1   5   7          4.78          6.61         3.49 o                         
   0   5   7       1620.95       1648.12        42.61 o                         
   1   5   7       2231.13       2235.55        50.29 o                         
   2   5   7       2632.27       2632.44        86.18 o                         
   3   5   7       5154.37       5197.88       113.57 o                         
   4   5   7        124.04        142.54        16.46 o                         
   5   5   7        824.99        802.22        36.64 o                         
   6   5   7        667.59        651.35        46.09 o                         
   7   5   7        285.85        211.33        34.70 o                         
   8   5   7        579.49        604.14        63.06 o                         
  -6   6   7        117.15         93.83        44.35 o                         
  -5   6   7        286.54        369.81        49.65 o                         
  -4   6   7        976.70        820.67        68.69 o                         
  -3   6   7         75.67         63.15        15.11 o                         
  -2   6   7       1650.97       1723.61        62.81 o                         
  -1   6   7       1154.20       1116.91        37.96 o                         
   0   6   7        834.04        829.86        27.99 o                         
   1   6   7       4936.63       5167.37       108.23 o                         
   2   6   7        173.49        148.13        23.22 o                         
   3   6   7       1883.19       2007.25        98.51 o                         
   4   6   7       1043.41       1132.62        49.23 o                         
   5   6   7        814.89        783.79        47.48 o                         
   6   6   7       1158.63       1096.82       126.95 o                         
   7   6   7          4.40          3.16        13.71 o                         
   8   6   7        392.24        383.28        74.83 o                         
  -5   7   7         19.30         16.21        12.86 o                         
  -4   7   7        643.89        660.35        51.80 o                         
  -3   7   7        193.60        218.30        25.42 o                         
  -2   7   7        693.68        670.03        40.61 o                         
  -1   7   7       3117.86       2934.55        98.91 o                         
   0   7   7        153.57        191.00        19.99 o                         
   1   7   7       1478.88       1537.04        44.56 o                         
   2   7   7       1292.07       1482.96        56.21 o                         
   3   7   7        519.35        536.79        33.43 o                         
   4   7   7       1576.78       1605.27        68.47 o                         
   5   7   7         15.03         34.50         9.72 o                         
   6   7   7       1430.98       1413.47        88.28 o                         
   7   7   7        549.62        486.25        53.21 o                         
   8   7   7        134.86         98.33        20.82 o                         
  -4   8   7        248.83        245.72       114.97 o                         
  -3   8   7        940.16        975.05        53.43 o                         
  -2   8   7         21.11         29.06         7.82 o                         
  -1   8   7       1063.83       1090.54        59.20 o                         
   0   8   7        725.13        672.56        51.73 o                         
   1   8   7        499.77        536.33        40.80 o                         
   2   8   7       1528.72       1570.49        63.13 o                         
   3   8   7          0.01         -3.17         5.23 o                         
   4   8   7       1417.01       1482.36        84.66 o                         
   5   8   7        772.00        764.34        58.52 o                         
   6   8   7        373.05        385.59        38.42 o                         
   7   8   7        591.82        566.30        58.51 o                         
   8   8   7          2.66         14.85        11.78 o                         
  -4   9   7          5.83        -11.20        23.50 o                         
  -3   9   7        494.19        599.96        89.23 o                         
  -2   9   7        286.45        258.60        27.20 o                         
  -1   9   7        134.01        138.27        17.03 o                         
   0   9   7        865.93        851.00        56.50 o                         
   1   9   7          2.72          5.55         6.90 o                         
   2   9   7       1448.51       1424.35        60.41 o                         
   3   9   7        726.64        677.96        41.56 o                         
   4   9   7        629.64        693.65        41.59 o                         
   5   9   7        778.85        777.29        67.09 o                         
   6   9   7          0.87         -0.94        11.40 o                         
   7   9   7        288.07        256.91        40.91 o                         
   8   9   7        189.80        193.51        37.09 o                         
  -3  10   7        110.92        148.42        46.01 o                         
  -2  10   7        392.83        568.73        86.76 o                         
  -1  10   7          5.97          1.39         6.63 o                         
   0  10   7        702.53        647.68        43.94 o                         
   1  10   7        465.95        419.52        40.89 o                         
   2  10   7        329.81        353.87        49.61 o                         
   3  10   7        862.00        890.03        49.40 o                         
   4  10   7         82.82         78.77        15.09 o                         
   5  10   7        668.97        654.01        90.21 o                         
   6  10   7        240.85        215.53        30.82 o                         
   7  10   7        132.15         96.99        37.04 o                         
   8  10   7        244.37        295.79       100.75 o                         
  -1  11   7        134.10        116.05        24.29 o                         
   0  11   7        185.66        239.17        55.64 o                         
   1  11   7        623.90        596.26        59.84 o                         
   2  11   7         26.70          8.45         8.74 o                         
   3  11   7        614.27        598.24        42.70 o                         
   4  11   7        161.17        141.69        24.93 o                         
   5  11   7        227.66        221.62        26.79 o                         
   6  11   7        419.76        414.67        43.93 o                         
   7  11   7         12.49          9.36        11.19 o                         
   0  12   7          4.45          8.63         9.57 o                         
   1  12   7        463.15        447.87        48.55 o                         
   2  12   7         64.37         49.75        15.95 o                         
   3  12   7        237.23        213.87        31.06 o                         
   4  12   7        377.52        336.36        48.49 o                         
   5  12   7          8.42          2.96         7.50 o                         
   6  12   7        341.36        386.26        77.89 o                         
   3  13   7         24.45          9.88        22.63 o                         
   4  13   7        383.53        411.68        79.68 o                         
  -5  -8   8        416.02        460.50        46.61 o                         
  -4  -8   8        160.49        132.19        25.37 o                         
  -3  -8   8        181.67        192.50        29.43 o                         
  -2  -8   8        415.31        412.21        53.43 o                         
  -1  -8   8         14.83         17.47        12.21 o                         
  -6  -7   8         54.10         32.20        16.18 o                         
  -5  -7   8        391.99        394.60        60.77 o                         
  -4  -7   8        615.10        624.45        69.68 o                         
  -3  -7   8         10.74         14.83         7.14 o                         
  -2  -7   8        855.70        915.01        77.49 o                         
  -1  -7   8        214.53        217.29        29.24 o                         
   0  -7   8        340.13        341.05        47.79 o                         
   1  -7   8        320.91        288.63        45.87 o                         
  -7  -6   8        280.22        232.61        58.83 o                         
  -6  -6   8        372.98        359.49        63.87 o                         
  -5  -6   8         32.20         24.87         9.80 o                         
  -4  -6   8       1125.98       1128.12        62.92 o                         
  -3  -6   8        483.33        488.45        37.90 o                         
  -2  -6   8        978.14        859.34        57.88 o                         
  -1  -6   8       1139.75       1146.17        57.92 o                         
   0  -6   8         89.39        113.99        22.02 o                         
   1  -6   8        484.36        471.01        55.36 o                         
   2  -6   8         59.27         54.27        20.51 o                         
  -7  -5   8         41.44         30.67        13.80 o                         
  -6  -5   8        821.72        825.45        58.53 o                         
  -5  -5   8        474.02        444.34        32.05 o                         
  -4  -5   8        653.45        688.34        42.90 o                         
  -3  -5   8       1435.70       1453.38        75.28 o                         
  -2  -5   8        135.29        149.65        27.16 o                         
  -1  -5   8       1632.66       1580.19        58.40 o                         
   0  -5   8        344.27        333.65        29.70 o                         
   1  -5   8        735.77        809.96        68.84 o                         
   2  -5   8        817.26        934.71        76.65 o                         
   3  -5   8         25.51         32.47        22.74 o                         
  -8  -4   8        381.08        371.14        42.97 o                         
  -7  -4   8         77.37         48.42        19.19 o                         
  -6  -4   8        687.53        643.52        64.01 o                         
  -5  -4   8       1418.24       1379.22        72.45 o                         
  -4  -4   8         38.59         27.21         8.00 o                         
  -3  -4   8       1620.07       1540.70        72.44 o                         
  -2  -4   8        298.23        327.06        28.44 o                         
  -1  -4   8       1005.94       1006.20        48.89 o                         
   0  -4   8       1622.71       1685.85        66.12 o                         
   1  -4   8         42.64         37.19        16.35 o                         
   2  -4   8       1141.86       1108.50       102.72 o                         
   3  -4   8        320.06        422.67        74.65 o                         
   4  -4   8        183.29        114.18        27.84 o                         
  -8  -3   8        295.90        312.72        38.97 o                         
  -7  -3   8        549.96        547.50        50.76 o                         
  -6  -3   8         38.04         10.31         7.11 o                         
  -5  -3   8       1628.42       1495.84        90.40 o                         
  -4  -3   8        257.74        260.86        27.92 o                         
  -3  -3   8       2310.73       2301.23       104.75 o                         
  -2  -3   8       2661.21       2851.03       116.68 o                         
  -1  -3   8         71.66         92.37        12.33 o                         
   0  -3   8       1139.23       1154.53        60.02 o                         
   1  -3   8        121.04        105.06        14.22 o                         
   2  -3   8        445.98        411.88        38.11 o                         
   3  -3   8        863.76        899.18        49.14 o                         
   4  -3   8          0.67          0.99        11.35 o                         
   5  -3   8        520.13        453.62        55.16 o                         
  -8  -2   8         28.33         31.36        14.19 o                         
  -7  -2   8        833.73        795.56        80.66 o                         
  -6  -2   8        278.91        276.47        33.63 o                         
  -5  -2   8       1066.91        998.01        61.49 o                         
  -4  -2   8       1814.63       1777.03        58.10 o                         
  -3  -2   8        117.90         96.66        14.05 o                         
  -2  -2   8       3605.88       3636.29       105.76 o                         
  -1  -2   8        395.81        451.82        28.12 o                         
   0  -2   8       2189.88       2193.74        68.74 o                         
   1  -2   8        952.55        986.40        45.61 o                         
   2  -2   8        144.02        121.43        14.68 o                         
   3  -2   8        641.96        554.71        40.48 o                         
   4  -2   8        186.11        153.75        30.90 o                         
   5  -2   8        312.88        371.52        58.93 o                         
   6  -2   8        517.96        554.10        89.23 o                         
  -8  -1   8         24.98         26.21        20.29 o                         
  -7  -1   8        709.57        760.68        58.87 o                         
  -6  -1   8        960.31       1023.98        93.26 o                         
  -5  -1   8         19.46         19.76        10.14 o                         
  -4  -1   8       1749.06       1749.39        53.20 o                         
  -3  -1   8        586.85        559.32        30.56 o                         
  -2  -1   8       2259.45       2211.52        66.78 o                         
  -1  -1   8       1622.76       1620.40        55.09 o                         
   0  -1   8        895.54        862.28        59.64 o                         
   1  -1   8       2953.73       2739.98        87.57 o                         
   2  -1   8        667.64        604.99        34.45 o                         
   3  -1   8        799.44        740.95        41.28 o                         
   4  -1   8        953.39       1063.65        60.20 o                         
   5  -1   8        107.48         40.63        47.43 o                         
   6  -1   8        559.31        491.54        82.11 o                         
  -8   0   8        268.52        270.63        82.00 o                         
  -7   0   8         62.53         55.36        15.93 o                         
  -6   0   8       1006.90        974.45        53.14 o                         
  -5   0   8        160.73        162.29        18.29 o                         
  -4   0   8       2645.66       2775.55        63.55 o                         
  -3   0   8       1833.63       1983.27        54.24 o                         
  -2   0   8        810.82        743.46        33.37 o                         
  -1   0   8       1341.75       1391.45        42.54 o                         
   0   0   8        258.20        263.18        24.41 o                         
   1   0   8       1226.46       1128.36        72.85 o                         
   2   0   8       2998.73       2837.41        86.46 o                         
   3   0   8        132.07         93.84        44.19 o                         
   4   0   8       2022.57       1964.36       110.63 o                         
   5   0   8        237.87        267.38        30.92 o                         
   6   0   8        471.68        505.92        71.80 o                         
   7   0   8        401.33        289.08        64.62 o                         
  -8   1   8        397.37        412.94        44.12 o                         
  -7   1   8        108.53        134.76        24.64 o                         
  -6   1   8        804.06        744.63        47.35 o                         
  -5   1   8       1040.02       1049.97        46.95 o                         
  -4   1   8        907.57        942.67        34.69 o                         
  -3   1   8       4065.70       4003.72        70.31 o                         
  -2   1   8         85.13        120.72        10.55 o                         
  -1   1   8       2849.32       2892.64        55.78 o                         
   0   1   8       1600.49       1703.91        65.43 o                         
   1   1   8        248.55        235.21        21.30 o                         
   2   1   8       1539.03       1518.83        75.18 o                         
   3   1   8        304.60        351.61        25.27 o                         
   4   1   8       1200.68       1294.04        65.87 o                         
   5   1   8       1871.25       1903.52        81.84 o                         
   6   1   8         37.28         53.63        22.84 o                         
   7   1   8        685.53        700.02        67.84 o                         
  -7   2   8        390.32        409.10        42.05 o                         
  -6   2   8        146.32        159.07        28.80 o                         
  -5   2   8       1667.45       1720.17        61.49 o                         
  -4   2   8        263.38        265.23        18.18 o                         
  -3   2   8       2087.62       2165.15        48.86 o                         
  -2   2   8       1637.27       1682.71        40.78 o                         
  -1   2   8       1529.22       1532.19        35.59 o                         
   0   2   8       5922.30       5933.46        94.99 o                         
   1   2   8        572.67        561.57        25.91 o                         
   2   2   8       1691.53       1705.15        79.92 o                         
   3   2   8       1588.46       1520.10       104.23 o                         
   4   2   8        212.74        230.70        32.57 o                         
   5   2   8       1776.75       1699.88       126.43 o                         
   6   2   8        175.34        201.01        27.09 o                         
   7   2   8        419.44        421.00        58.75 o                         
  -7   3   8        582.03        627.54        91.98 o                         
  -6   3   8         43.87         67.88        20.38 o                         
  -5   3   8       1338.70       1377.34        70.34 o                         
  -4   3   8        889.04        935.99        38.04 o                         
  -3   3   8        318.03        323.08        17.92 o                         
  -2   3   8       2023.03       2070.58        49.51 o                         
  -1   3   8        527.14        551.35        29.65 o                         
   0   3   8       2883.33       2962.89        60.14 o                         
   1   3   8       3554.32       3627.77        68.89 o                         
   2   3   8        335.57        376.96        19.75 o                         
   3   3   8       4083.72       4122.72       224.10 o                         
   4   3   8        550.29        530.18        82.93 o                         
   5   3   8       1281.45       1243.05       101.30 o                         
   6   3   8        806.62        810.39        51.11 o                         
   7   3   8        118.22        141.56        24.42 o                         
   8   3   8        399.77        421.02        71.90 o                         
  -7   4   8        351.83        349.95        40.35 o                         
  -6   4   8        346.81        404.50        72.88 o                         
  -5   4   8        404.06        388.96        46.51 o                         
  -4   4   8       1784.14       1789.89        79.96 o                         
  -3   4   8         92.29         87.02        13.38 o                         
  -2   4   8       2290.96       2139.03        76.23 o                         
  -1   4   8       1229.96       1229.91        46.85 o                         
   0   4   8         98.56         96.80         9.45 o                         
   1   4   8       1314.91       1303.14        38.41 o                         
   2   4   8        905.19        875.70        29.04 o                         
   3   4   8       2807.67       2788.53        69.60 o                         
   4   4   8       3618.33       3664.24       112.59 o                         
   5   4   8        185.22        151.63        26.66 o                         
   6   4   8       1199.59       1115.56        63.11 o                         
   7   4   8         45.08         37.03         9.38 o                         
   8   4   8        253.47        232.46        48.77 o                         
  -6   5   8        524.01        575.44        62.63 o                         
  -5   5   8         96.92        130.63        40.96 o                         
  -4   5   8       1154.70       1249.48        67.43 o                         
  -3   5   8        851.37        830.48        43.77 o                         
  -2   5   8       1076.12       1117.78        47.47 o                         
  -1   5   8       2160.06       2075.64        52.98 o                         
   0   5   8        393.88        375.99        21.60 o                         
   1   5   8       1156.95       1281.27        45.95 o                         
   2   5   8       2156.25       2183.93        53.24 o                         
   3   5   8        377.10        336.40        25.50 o                         
   4   5   8       2159.44       2291.28       105.50 o                         
   5   5   8        127.71        101.58        15.50 o                         
   6   5   8        745.83        746.37        68.13 o                         
   7   5   8        590.20        592.75        59.05 o                         
   8   5   8         35.35         24.20        11.51 o                         
  -6   6   8        380.75        353.85       101.45 o                         
  -5   6   8        342.26        324.57        37.81 o                         
  -4   6   8        161.83        152.78        30.47 o                         
  -3   6   8        805.12        813.78        55.48 o                         
  -2   6   8        114.26        116.47        18.14 o                         
  -1   6   8       1478.66       1462.80        51.78 o                         
   0   6   8       2101.71       2140.17        65.51 o                         
   1   6   8        670.86        649.83        30.40 o                         
   2   6   8       3173.74       3139.48        98.28 o                         
   3   6   8        106.40        104.73        14.84 o                         
   4   6   8       1275.97       1239.94        62.45 o                         
   5   6   8        657.44        590.02        52.61 o                         
   6   6   8        277.59        220.19        35.02 o                         
   7   6   8        744.86        761.17        68.00 o                         
   8   6   8         26.97         22.45        14.76 o                         
  -5   7   8        399.36        521.51        60.89 o                         
  -4   7   8          1.50         -1.75         7.59 o                         
  -3   7   8        640.59        656.06        61.29 o                         
  -2   7   8        533.56        483.50        34.83 o                         
  -1   7   8         90.39         82.08        12.39 o                         
   0   7   8       1261.44       1233.75        71.37 o                         
   1   7   8        109.72        109.87        12.57 o                         
   2   7   8       2732.13       2688.89        80.02 o                         
   3   7   8       1910.32       1877.39       124.85 o                         
   4   7   8        421.71        403.22        29.72 o                         
   5   7   8       1521.53       1447.52        81.51 o                         
   6   7   8         17.20         36.90        21.67 o                         
   7   7   8        468.05        493.76        55.69 o                         
   8   7   8        156.07        130.50        43.17 o                         
  -4   8   8        155.39        138.47        24.46 o                         
  -3   8   8        339.40        329.81        36.20 o                         
  -2   8   8        729.80        750.50        45.57 o                         
  -1   8   8         37.01         25.07         9.19 o                         
   0   8   8        992.09       1049.45        73.86 o                         
   1   8   8        794.60        874.45        45.61 o                         
   2   8   8        385.41        412.95        30.42 o                         
   3   8   8       1801.52       1867.92        78.83 o                         
   4   8   8        125.07        142.54        27.29 o                         
   5   8   8       1157.83       1191.78        56.76 o                         
   6   8   8        517.50        519.53        78.59 o                         
   7   8   8        127.89        101.28        35.34 o                         
   8   8   8        333.91        408.92        52.91 o                         
  -3   9   8          6.39          1.73        10.05 o                         
  -2   9   8        759.57        790.70        58.69 o                         
  -1   9   8        461.53        490.14        61.92 o                         
   0   9   8        482.00        440.92        55.89 o                         
   1   9   8       1143.34       1188.84        66.17 o                         
   2   9   8        102.68        111.44        19.08 o                         
   3   9   8        963.94        981.90        58.11 o                         
   4   9   8        509.82        513.64        65.51 o                         
   5   9   8        426.65        367.31        46.92 o                         
   6   9   8        655.12        610.40        50.21 o                         
   7   9   8         29.32         31.63        22.15 o                         
   8   9   8        185.96        173.61        49.82 o                         
  -3  10   8        170.85        202.18        51.41 o                         
  -2  10   8         96.10         75.98        22.57 o                         
  -1  10   8        453.24        535.88        66.65 o                         
   0  10   8         21.26          7.63         6.53 o                         
   1  10   8       1081.69       1165.67        68.53 o                         
   2  10   8        816.38        759.86        74.28 o                         
   3  10   8        468.51        547.79        39.01 o                         
   4  10   8        809.84        787.24        56.17 o                         
   5  10   8          2.37        -10.31        10.81 o                         
   6  10   8        310.93        236.26        39.97 o                         
   7  10   8        176.66        212.33        37.67 o                         
  -1  11   8        271.49        328.97        38.91 o                         
   0  11   8        329.49        324.64        32.33 o                         
   1  11   8        218.66        189.08        28.68 o                         
   2  11   8        817.74        865.29        91.00 o                         
   3  11   8          9.47          6.23         8.22 o                         
   4  11   8        530.70        539.10        42.19 o                         
   5  11   8        286.76        261.59        33.50 o                         
   6  11   8         80.69         89.79        26.82 o                         
   7  11   8        254.71        282.68        64.27 o                         
   0  12   8        354.57        355.85        52.43 o                         
   1  12   8         14.82         19.49        11.20 o                         
   2  12   8        298.02        345.20        39.89 o                         
   3  12   8        167.30        223.66        39.40 o                         
   4  12   8        130.38        110.41        19.90 o                         
   5  12   8        319.28        313.53        38.11 o                         
   6  12   8          6.49         34.88        24.41 o                         
   3  13   8        193.57        249.19        58.31 o                         
  -3  -8   9        191.51        206.34        52.48 o                         
  -5  -7   9        142.33        136.43        25.63 o                         
  -4  -7   9        213.41        201.00        30.54 o                         
  -3  -7   9        461.34        531.25        42.14 o                         
  -2  -7   9          9.19          6.91        20.73 o                         
  -1  -7   9        636.63        725.75        75.21 o                         
   0  -7   9        277.13        327.93        38.78 o                         
  -6  -6   9        288.20        243.95        41.33 o                         
  -5  -6   9        554.36        618.36        80.71 o                         
  -4  -6   9          2.45         13.09         8.08 o                         
  -3  -6   9        717.64        584.32        49.56 o                         
  -2  -6   9        318.35        287.51        34.39 o                         
  -1  -6   9        310.79        306.81        27.52 o                         
   0  -6   9        527.75        572.93        42.38 o                         
   1  -6   9          9.13         -4.51         8.09 o                         
   2  -6   9        348.40        359.96        70.19 o                         
  -7  -5   9        365.73        422.50        55.47 o                         
  -6  -5   9          0.10         10.80         9.18 o                         
  -5  -5   9        657.62        604.86        50.29 o                         
  -4  -5   9        562.42        547.44        41.32 o                         
  -3  -5   9        469.64        529.30        44.81 o                         
  -2  -5   9        822.26        869.25        57.88 o                         
  -1  -5   9         14.03          7.32         6.08 o                         
   0  -5   9        797.30        786.97        54.02 o                         
   1  -5   9        224.08        205.09        37.69 o                         
   2  -5   9        256.55        256.69        33.94 o                         
   3  -5   9        499.29        557.31        62.48 o                         
  -7  -4   9        375.53        395.81       121.05 o                         
  -6  -4   9        240.58        254.23        65.51 o                         
  -5  -4   9        358.02        339.85        31.18 o                         
  -4  -4   9        741.94        746.89        52.52 o                         
  -3  -4   9         31.16         19.93        13.98 o                         
  -2  -4   9       1272.50       1381.65        99.50 o                         
  -1  -4   9        430.07        464.58        34.19 o                         
   0  -4   9        764.27        756.99        45.11 o                         
   1  -4   9       1261.70       1275.15        87.07 o                         
   2  -4   9         23.14         14.66        16.22 o                         
   3  -4   9        488.59        542.50        85.32 o                         
   4  -4   9        138.13        132.48        43.48 o                         
  -7  -3   9        345.02        356.11        41.71 o                         
  -6  -3   9        644.50        607.82        63.69 o                         
  -5  -3   9         66.08         60.34        17.01 o                         
  -4  -3   9        883.48        896.41        47.35 o                         
  -3  -3   9        112.93        159.14        28.32 o                         
  -2  -3   9       1471.60       1466.65        84.01 o                         
  -1  -3   9       2598.11       2681.49        82.78 o                         
   0  -3   9         73.19         49.67        24.59 o                         
   1  -3   9       1162.50       1200.44        80.60 o                         
   2  -3   9        268.33        254.69        26.28 o                         
   3  -3   9        297.93        274.95        34.54 o                         
   4  -3   9        428.63        340.76        63.05 o                         
   5  -3   9          2.45         31.99        25.04 o                         
  -7  -2   9         30.13         29.88        14.73 o                         
  -6  -2   9        896.41        874.18        53.10 o                         
  -5  -2   9        194.05        205.34        64.49 o                         
  -4  -2   9       1662.76       1696.07        60.02 o                         
  -3  -2   9       2322.10       2354.57        77.45 o                         
  -2  -2   9          1.80          3.21         4.43 o                         
  -1  -2   9       1877.99       1789.79        90.33 o                         
   0  -2   9        482.34        485.03        38.42 o                         
   1  -2   9       1053.10       1052.54        49.45 o                         
   2  -2   9       1100.89       1090.58        46.42 o                         
   3  -2   9          0.02         -1.36         6.23 o                         
   4  -2   9        911.99        996.70       123.73 o                         
   5  -2   9        227.52        220.18        57.34 o                         
  -7  -1   9         89.50        117.53        20.75 o                         
  -6  -1   9        666.47        648.24        45.34 o                         
  -5  -1   9       1220.97       1196.51        83.30 o                         
  -4  -1   9          7.35          4.23         4.51 o                         
  -3  -1   9       2374.06       2381.90        77.10 o                         
  -2  -1   9       1262.12       1349.96        53.35 o                         
  -1  -1   9       1829.11       1972.03        76.11 o                         
   0  -1   9       1755.84       1808.09        72.72 o                         
   1  -1   9         39.83         46.03        10.23 o                         
   2  -1   9       1989.33       1969.59        68.34 o                         
   3  -1   9        787.24        758.33        58.07 o                         
   4  -1   9        531.93        551.78        48.26 o                         
   5  -1   9        710.48        675.86        74.10 o                         
   6  -1   9          1.39        -11.56        17.16 o                         
  -7   0   9        523.88        648.84        47.51 o                         
  -6   0   9         31.83         34.02        10.18 o                         
  -5   0   9        740.79        748.16        40.95 o                         
  -4   0   9        446.96        454.35        25.29 o                         
  -3   0   9       1600.90       1598.08        65.06 o                         
  -2   0   9       2818.07       2680.11        85.72 o                         
  -1   0   9         88.67         84.00        14.80 o                         
   0   0   9       2944.07       3121.74        97.89 o                         
   1   0   9       1768.52       1755.67        70.57 o                         
   2   0   9        658.91        669.98        36.23 o                         
   3   0   9       1483.30       1499.50        82.52 o                         
   4   0   9          0.22         -4.09         9.39 o                         
   5   0   9        985.41        964.75       125.27 o                         
   6   0   9        231.13        134.20        44.04 o                         
  -7   1   9        548.43        582.39        51.62 o                         
  -6   1   9        169.38        196.22        21.89 o                         
  -5   1   9       1002.44       1042.09        48.33 o                         
  -4   1   9       1438.09       1439.14        45.45 o                         
  -3   1   9        325.95        317.19        19.57 o                         
  -2   1   9       2334.76       2321.55        52.66 o                         
  -1   1   9       1577.06       1590.71        52.69 o                         
   0   1   9       1027.11       1077.16        52.82 o                         
   1   1   9       2670.45       2697.34       109.58 o                         
   2   1   9         15.82         11.64         7.69 o                         
   3   1   9       1529.57       1514.58        67.29 o                         
   4   1   9        457.18        448.59        68.72 o                         
   5   1   9        368.33        414.68        48.47 o                         
   6   1   9        544.17        610.74        88.38 o                         
   7   1   9          0.33        -11.56        17.13 o                         
  -7   2   9        232.55        303.14        37.26 o                         
  -6   2   9        574.25        575.16        48.20 o                         
  -5   2   9        225.07        264.74        23.94 o                         
  -4   2   9       2556.02       2548.60        58.17 o                         
  -3   2   9       1208.19       1216.89        44.49 o                         
  -2   2   9        916.28        948.29        29.60 o                         
  -1   2   9       2308.43       2314.01        50.79 o                         
   0   2   9        184.16        184.40        17.66 o                         
   1   2   9       2637.94       2523.34       178.26 o                         
   2   2   9        511.57        482.57        43.60 o                         
   3   2   9       1217.80       1249.24        72.58 o                         
   4   2   9       1111.80       1056.45        71.94 o                         
   5   2   9         16.14         10.59         6.52 o                         
   6   2   9        778.33        746.96        54.07 o                         
   7   2   9        146.29        173.78        33.42 o                         
  -7   3   9         57.48         87.91        34.65 o                         
  -6   3   9        579.69        523.58        46.34 o                         
  -5   3   9        256.87        208.43        27.28 o                         
  -4   3   9        708.18        706.92        34.58 o                         
  -3   3   9       1983.76       1966.26        52.10 o                         
  -2   3   9         64.59         74.48         9.21 o                         
  -1   3   9       2883.87       2837.58        63.15 o                         
   0   3   9       1005.02       1007.33        37.83 o                         
   1   3   9       1538.27       1560.35        53.60 o                         
   2   3   9       1305.71       1315.03        52.13 o                         
   3   3   9        279.02        307.06        38.27 o                         
   4   3   9       2590.42       2387.54       149.71 o                         
   5   3   9        505.24        531.86        43.31 o                         
   6   3   9        535.48        455.75        62.53 o                         
   7   3   9        314.90        309.16        74.89 o                         
  -6   4   9        391.95        374.81        52.17 o                         
  -5   4   9        549.31        610.95        48.66 o                         
  -4   4   9         62.57         68.22        13.36 o                         
  -3   4   9       1144.91       1114.48        41.80 o                         
  -2   4   9        510.38        444.34        22.50 o                         
  -1   4   9       1858.46       1927.12        51.41 o                         
   0   4   9       1875.77       1971.33        50.30 o                         
   1   4   9        425.27        445.16        20.86 o                         
   2   4   9       2564.03       2616.84        55.97 o                         
   3   4   9       1194.00       1147.77        44.52 o                         
   4   4   9       1015.66       1083.83        72.96 o                         
   5   4   9       1112.03       1145.66        63.81 o                         
   6   4   9         57.20         63.06        15.47 o                         
   7   4   9        621.20        592.47        38.06 o                         
  -6   5   9         90.47         78.25        35.26 o                         
  -5   5   9        833.17        995.96       109.57 o                         
  -4   5   9        213.51        165.74        24.77 o                         
  -3   5   9       1007.86        986.63        57.87 o                         
  -2   5   9       1093.94       1064.54        56.83 o                         
  -1   5   9        720.10        686.31        44.11 o                         
   0   5   9       2207.69       2159.71        64.42 o                         
   1   5   9        650.23        670.59        31.99 o                         
   2   5   9       1608.40       1664.26        47.32 o                         
   3   5   9       2034.43       2015.81        77.90 o                         
   4   5   9         57.52         48.51        15.31 o                         
   5   5   9        835.81        852.51        67.83 o                         
   6   5   9        126.04         91.50        25.23 o                         
   7   5   9        472.91        401.25       101.86 o                         
   8   5   9        404.44        388.08        41.94 o                         
  -5   6   9        441.95        359.58        48.76 o                         
  -4   6   9        843.03        749.06        75.70 o                         
  -3   6   9        263.75        288.44        37.42 o                         
  -2   6   9       1744.60       1884.45        80.76 o                         
  -1   6   9        449.09        452.78        27.27 o                         
   0   6   9       1103.99       1031.58        44.79 o                         
   1   6   9       1913.56       1806.21        60.99 o                         
   2   6   9        466.51        498.35        36.16 o                         
   3   6   9       1881.76       1887.26        67.00 o                         
   4   6   9        113.73        118.31        19.72 o                         
   5   6   9        991.67       1018.72        88.59 o                         
   6   6   9        805.23        832.28        70.27 o                         
   7   6   9          5.70          1.72        10.04 o                         
   8   6   9        312.62        348.97        67.21 o                         
  -5   7   9         42.80         59.94        17.14 o                         
  -4   7   9        591.07        659.43       184.42 o                         
  -3   7   9        136.22        126.68        22.26 o                         
  -2   7   9        760.12        806.85        76.11 o                         
  -1   7   9       1470.01       1453.11       102.20 o                         
   0   7   9        149.19        142.71        15.40 o                         
   1   7   9       1635.59       1670.07        60.80 o                         
   2   7   9        142.82        112.33        22.18 o                         
   3   7   9       1517.77       1488.25        70.67 o                         
   4   7   9       1563.45       1667.84        78.60 o                         
   5   7   9         61.05         39.65        12.65 o                         
   6   7   9        875.31        878.09        72.82 o                         
   7   7   9        102.72         87.21        24.09 o                         
   8   7   9        191.02        233.22        40.20 o                         
  -4   8   9        256.58        302.53        41.88 o                         
  -3   8   9        407.29        391.24        39.65 o                         
  -2   8   9        119.38        145.32        23.42 o                         
  -1   8   9        873.13        867.64        52.80 o                         
   0   8   9         38.92         35.16        10.09 o                         
   1   8   9       1377.08       1401.83        97.13 o                         
   2   8   9       1600.49       1608.11        75.29 o                         
   3   8   9          1.88          2.07         5.18 o                         
   4   8   9        818.35        880.40        56.83 o                         
   5   8   9        185.67        221.54        28.94 o                         
   6   8   9        522.20        549.28        82.29 o                         
   7   8   9        365.72        423.90        52.48 o                         
   8   8   9         26.57          1.87        10.92 o                         
  -3   9   9        445.48        438.52        43.85 o                         
  -2   9   9         30.84         15.92         8.11 o                         
  -1   9   9        711.29        743.87        57.25 o                         
   0   9   9        709.73        744.59        89.94 o                         
   1   9   9        152.82        173.57        24.88 o                         
   2   9   9        791.17        850.50        54.62 o                         
   3   9   9        153.82        128.32        20.78 o                         
   4   9   9        493.32        497.27       130.37 o                         
   5   9   9        474.80        424.85        43.84 o                         
   6   9   9         59.33         31.95        15.81 o                         
   7   9   9        323.44        282.05        61.69 o                         
  -3  10   9        306.51        235.71        57.63 o                         
  -2  10   9        375.60        370.59        88.26 o                         
  -1  10   9         78.02         53.69        19.65 o                         
   0  10   9        494.41        454.21        37.27 o                         
   1  10   9         80.60         82.82        18.36 o                         
   2  10   9        492.02        501.87        55.87 o                         
   3  10   9        506.16        589.75        47.71 o                         
   4  10   9        258.01        285.57        59.42 o                         
   5  10   9        550.59        522.67        58.48 o                         
   6  10   9         44.45         51.87        20.46 o                         
   7  10   9        162.35         78.49        33.34 o                         
  -1  11   9         11.91         -2.86         7.32 o                         
   0  11   9        272.48        279.84        30.07 o                         
   1  11   9        404.87        345.13        39.36 o                         
   2  11   9        101.08        119.00        22.88 o                         
   3  11   9        517.66        464.81        54.19 o                         
   4  11   9         22.30         21.37         9.19 o                         
   5  11   9        325.98        280.91        51.91 o                         
   6  11   9        288.54        247.04        41.91 o                         
   1  12   9        345.78        311.51        37.95 o                         
   2  12   9         15.22         15.14        14.83 o                         
   3  12   9        208.01        158.50        33.04 o                         
   4  12   9        257.65        276.04        35.60 o                         
   5  12   9         36.72         28.45        18.03 o                         
  -3  -7  10        105.44        113.12        23.76 o                         
  -2  -7  10        538.90        515.54        59.92 o                         
  -1  -7  10         16.20         10.27        10.80 o                         
  -5  -6  10        188.28        186.95        29.44 o                         
  -4  -6  10        766.09        892.90        69.44 o                         
  -3  -6  10         30.36         25.31        14.13 o                         
  -2  -6  10        426.89        436.83        44.54 o                         
  -1  -6  10        222.35        222.90        40.67 o                         
   0  -6  10         69.40         43.77        16.63 o                         
   1  -6  10        426.33        566.07        89.19 o                         
  -6  -5  10        657.88        649.95        98.33 o                         
  -5  -5  10          0.94         -1.85         8.07 o                         
  -4  -5  10        669.31        700.88        54.95 o                         
  -3  -5  10        390.44        361.30        47.55 o                         
  -2  -5  10         65.62         77.76        18.83 o                         
  -1  -5  10        769.29        772.00        48.52 o                         
   0  -5  10          9.54          2.41         6.15 o                         
   1  -5  10        532.05        596.86        51.63 o                         
   2  -5  10        281.72        342.92        39.87 o                         
  -7  -4  10          3.29          3.71        23.09 o                         
  -6  -4  10        608.70        591.75       109.59 o                         
  -5  -4  10        314.95        333.35        46.34 o                         
  -4  -4  10        245.12        185.73        28.03 o                         
  -3  -4  10       1103.56       1105.19        79.39 o                         
  -2  -4  10          8.89         -9.40         9.86 o                         
  -1  -4  10        597.01        564.71        46.46 o                         
   0  -4  10        511.45        487.89        37.65 o                         
   1  -4  10         82.41         79.87        25.75 o                         
   2  -4  10       1093.40       1072.38        84.09 o                         
   3  -4  10         15.09         11.15        20.30 o                         
  -7  -3  10        168.71        163.48        27.51 o                         
  -6  -3  10        229.68        218.07        31.57 o                         
  -5  -3  10       1103.32       1022.23        63.90 o                         
  -4  -3  10          2.50         -6.24         6.24 o                         
  -3  -3  10        870.78        968.41        80.02 o                         
  -2  -3  10        386.00        344.82        87.35 o                         
  -1  -3  10        100.20        104.87        19.93 o                         
   0  -3  10       1745.35       1823.46        83.22 o                         
   1  -3  10         60.45         60.46        14.67 o                         
   2  -3  10        783.24        822.87        57.57 o                         
   3  -3  10        313.57        299.03        36.07 o                         
   4  -3  10         74.67         60.63        22.32 o                         
  -7  -2  10        576.06        563.11        66.69 o                         
  -6  -2  10          4.34          5.18         7.19 o                         
  -5  -2  10       1026.71        985.15        63.54 o                         
  -4  -2  10        367.71        363.22        31.00 o                         
  -3  -2  10         81.82         95.41        15.55 o                         
  -2  -2  10       1738.18       1722.61        94.68 o                         
  -1  -2  10         74.79         74.68        15.72 o                         
   0  -2  10       1534.75       1599.28        74.91 o                         
   1  -2  10        386.36        449.09        39.07 o                         
   2  -2  10        262.36        262.47        29.56 o                         
   3  -2  10       1108.48       1133.86        67.58 o                         
   4  -2  10         14.06         16.55        15.51 o                         
   5  -2  10        351.28        423.11        54.27 o                         
  -7  -1  10        667.83        724.49        50.96 o                         
  -6  -1  10        206.44        227.89        27.47 o                         
  -5  -1  10        284.95        278.04        33.63 o                         
  -4  -1  10       1173.86       1176.59        56.39 o                         
  -3  -1  10        120.85        118.82        17.25 o                         
  -2  -1  10       1246.50       1213.04        61.94 o                         
  -1  -1  10        590.05        574.30        41.62 o                         
   0  -1  10        457.95        500.47        51.19 o                         
   1  -1  10       2090.08       2185.93        86.44 o                         
   2  -1  10          1.05          8.34         6.20 o                         
   3  -1  10       1482.76       1437.16        63.93 o                         
   4  -1  10        374.59        411.64        40.67 o                         
   5  -1  10         83.89         73.95        23.53 o                         
  -7   0  10        248.11        272.93        31.28 o                         
  -6   0  10        689.05        796.15        53.32 o                         
  -5   0  10         18.98         15.33         7.08 o                         
  -4   0  10        909.07        874.19        43.12 o                         
  -3   0  10        419.87        454.95        32.98 o                         
  -2   0  10        332.06        306.72        23.09 o                         
  -1   0  10       1925.53       1974.15        78.50 o                         
   0   0  10          1.05          9.47        13.02 o                         
   1   0  10       2970.07       3035.96       101.83 o                         
   2   0  10        899.87        887.44        52.17 o                         
   3   0  10        384.68        371.63        35.65 o                         
   4   0  10       1153.06       1198.68        68.04 o                         
   5   0  10          0.72        -10.77        16.02 o                         
   6   0  10        325.66        267.57        62.61 o                         
  -7   1  10          3.87         -0.02        11.52 o                         
  -6   1  10        625.35        623.59        39.80 o                         
  -5   1  10        284.85        291.19        26.19 o                         
  -4   1  10        255.73        262.28        21.02 o                         
  -3   1  10       1132.65       1156.38        42.98 o                         
  -2   1  10         65.19         51.16         9.20 o                         
  -1   1  10       3113.73       3175.48        89.11 o                         
   0   1  10        956.81        998.44        78.36 o                         
   1   1  10        669.40        705.55        45.11 o                         
   2   1  10       3014.40       2983.88       122.33 o                         
   3   1  10          3.81         -7.27         7.27 o                         
   4   1  10       1026.08        901.02       100.97 o                         
   5   1  10        134.38        139.23        29.34 o                         
   6   1  10        128.76         78.71        33.44 o                         
  -7   2  10        112.91         96.48        33.56 o                         
  -6   2  10        240.90        215.84        30.46 o                         
  -5   2  10        623.33        535.47        52.70 o                         
  -4   2  10         18.63         30.11         6.79 o                         
  -3   2  10       1933.33       1901.85        56.76 o                         
  -2   2  10        678.73        709.00        33.36 o                         
  -1   2  10        850.38        809.28        32.52 o                         
   0   2  10       4138.38       4122.63       146.35 o                         
   1   2  10          7.90          9.64         6.43 o                         
   2   2  10       3003.28       3005.53       123.14 o                         
   3   2  10        247.63        247.97        33.36 o                         
   4   2  10        290.66        302.69        39.58 o                         
   5   2  10        845.33        847.26       101.92 o                         
   6   2  10          1.12         -1.03        11.81 o                         
  -7   3  10        274.85        369.60        73.02 o                         
  -6   3  10          9.14         14.83        11.72 o                         
  -5   3  10        897.23        798.61        56.65 o                         
  -4   3  10        346.89        366.30        25.73 o                         
  -3   3  10        374.01        358.17        25.66 o                         
  -2   3  10       2460.55       2526.30        64.51 o                         
  -1   3  10         10.94          4.72         5.33 o                         
   0   3  10       4868.09       4769.24        89.00 o                         
   1   3  10        453.80        476.37        38.93 o                         
   2   3  10       1123.08       1083.35        56.38 o                         
   3   3  10       1776.79       1749.34        75.09 o                         
   4   3  10          3.32         17.39        12.96 o                         
   5   3  10       1106.85        962.21        60.01 o                         
   6   3  10        252.54        266.85        32.54 o                         
   7   3  10         68.27         63.38        21.46 o                         
  -6   4  10        128.26        128.42        30.78 o                         
  -5   4  10        231.91        232.85        30.85 o                         
  -4   4  10        755.91        699.48        44.07 o                         
  -3   4  10          4.31         11.32         4.52 o                         
  -2   4  10       2350.26       2428.46        69.83 o                         
  -1   4  10        586.20        592.89        31.87 o                         
   0   4  10       1521.94       1518.25        51.01 o                         
   1   4  10       2936.59       3108.28        69.41 o                         
   2   4  10         11.28          3.82         4.57 o                         
   3   4  10       2192.63       2215.67       105.65 o                         
   4   4  10        413.95        441.91        38.67 o                         
   5   4  10        187.46        150.28        33.96 o                         
   6   4  10        577.14        513.94        60.52 o                         
   7   4  10          4.29          4.26         7.66 o                         
  -6   5  10        262.69        216.32        46.22 o                         
  -5   5  10          0.23          4.99         6.94 o                         
  -4   5  10        783.93        816.26        56.14 o                         
  -3   5  10        247.30        247.19        22.27 o                         
  -2   5  10       1317.37       1247.08        55.62 o                         
  -1   5  10       2222.41       2398.88        96.53 o                         
   0   5  10          6.12          4.92         4.77 o                         
   1   5  10       2649.12       2747.02        72.37 o                         
   2   5  10        670.67        649.76        41.57 o                         
   3   5  10        252.75        227.76        18.53 o                         
   4   5  10        776.21        798.60        68.01 o                         
   5   5  10          3.07          4.33         6.04 o                         
   6   5  10        707.62        815.53        57.21 o                         
   7   5  10        160.01        143.72        24.71 o                         
  -5   6  10        104.30         71.47        22.38 o                         
  -4   6  10        411.44        366.29        51.89 o                         
  -3   6  10       1049.52       1029.52        61.91 o                         
  -2   6  10         32.66         26.20        10.28 o                         
  -1   6  10       2519.20       2452.62        79.42 o                         
   0   6  10        549.00        521.70        54.10 o                         
   1   6  10        611.49        597.39        31.98 o                         
   2   6  10       1008.51       1014.22        43.42 o                         
   3   6  10         36.03         26.11         8.10 o                         
   4   6  10       1145.31       1244.53        57.42 o                         
   5   6  10        135.77        112.48        20.46 o                         
   6   6  10        180.84        195.37        28.43 o                         
   7   6  10        496.01        463.09        55.50 o                         
  -4   7  10          9.29          0.01        11.19 o                         
  -3   7  10        919.27        942.18        61.24 o                         
  -2   7  10        361.53        339.96        35.66 o                         
  -1   7  10        572.18        605.09        39.32 o                         
   0   7  10       1317.10       1334.73       204.13 o                         
   1   7  10         51.47         27.27        12.21 o                         
   2   7  10       1701.12       1635.58        72.78 o                         
   3   7  10         55.75         37.36        15.35 o                         
   4   7  10        395.20        336.72        34.44 o                         
   5   7  10        791.33        800.44        65.09 o                         
   6   7  10         10.28          5.61        20.30 o                         
   7   7  10        533.36        492.88        57.64 o                         
  -4   8  10         66.73         77.57        19.02 o                         
  -3   8  10        352.31        375.92        39.84 o                         
  -2   8  10        618.12        693.60        84.91 o                         
  -1   8  10         15.66         13.97         6.11 o                         
   0   8  10       1267.27       1320.68       113.04 o                         
   1   8  10         86.08        109.37        30.53 o                         
   2   8  10        576.46        568.63        56.17 o                         
   3   8  10        706.28        720.18        38.83 o                         
   4   8  10          4.19          9.27         6.88 o                         
   5   8  10        924.33        897.08        59.85 o                         
   6   8  10        153.88        210.63        40.54 o                         
   7   8  10        172.19        186.63        36.37 o                         
  -3   9  10         36.67         35.40        17.19 o                         
  -2   9  10        760.12        890.53       109.54 o                         
  -1   9  10         61.22         71.59        13.53 o                         
   0   9  10        632.76        643.93        43.50 o                         
   1   9  10        467.96        492.02        42.80 o                         
   2   9  10          1.81         -2.94         7.50 o                         
   3   9  10        776.13        837.01        47.41 o                         
   4   9  10        154.94        144.90        31.49 o                         
   5   9  10        294.31        291.48        34.62 o                         
   6   9  10        404.62        398.25        58.55 o                         
   7   9  10          0.14          1.94        11.24 o                         
  -2  10  10        394.38        378.09        58.37 o                         
  -1  10  10        415.85        393.41        43.79 o                         
   0  10  10         39.29         32.60        11.14 o                         
   1  10  10        618.02        635.86        51.65 o                         
   2  10  10         87.25         73.00        16.87 o                         
   3  10  10        327.80        382.22        46.67 o                         
   4  10  10        420.62        414.20        48.46 o                         
   5  10  10          3.59          8.30        10.23 o                         
   6  10  10        473.82        549.82        61.65 o                         
  -1  11  10        325.94        359.71        41.05 o                         
   0  11  10         67.76         66.74        15.37 o                         
   1  11  10        247.00        240.72        33.17 o                         
   2  11  10        317.88        316.66        37.18 o                         
   3  11  10         19.53         18.88        13.53 o                         
   4  11  10        534.98        588.80        63.14 o                         
   5  11  10         87.38         60.03        20.88 o                         
   6  11  10        171.84        227.53        56.29 o                         
   1  12  10         16.85         24.13        10.73 o                         
   2  12  10        334.35        311.77        37.62 o                         
   3  12  10         51.79         60.39        17.65 o                         
   4  12  10        167.42        157.18        49.31 o                         
   5  12  10        304.51        285.39        62.43 o                         
  -4  -6  11         55.50         58.91        32.75 o                         
  -3  -6  11        542.78        588.28        67.67 o                         
  -2  -6  11         96.51        115.01        23.96 o                         
  -1  -6  11        223.24        271.64        43.30 o                         
  -5  -5  11        448.07        430.78        44.89 o                         
  -4  -5  11         33.33          2.89        18.39 o                         
  -3  -5  11        393.09        372.97        40.49 o                         
  -2  -5  11        302.24        249.08        32.65 o                         
  -1  -5  11         60.89         69.51        22.87 o                         
   0  -5  11        655.64        700.56        48.02 o                         
   1  -5  11        182.66        181.12        29.72 o                         
  -6  -4  11         34.80         12.24        12.85 o                         
  -5  -4  11        331.86        275.30        43.00 o                         
  -4  -4  11        331.37        384.60        49.72 o                         
  -3  -4  11        179.43        195.49        29.07 o                         
  -2  -4  11        871.19        809.10        57.98 o                         
  -1  -4  11         54.65         34.19        15.57 o                         
   0  -4  11        428.26        423.80        42.40 o                         
   1  -4  11        548.32        562.13        55.06 o                         
   2  -4  11          3.65        -16.84        21.27 o                         
  -6  -3  11        236.85        263.96        35.99 o                         
  -5  -3  11        190.18        165.43        36.56 o                         
  -4  -3  11       1068.83       1140.94        85.20 o                         
  -3  -3  11         42.56         29.25        13.96 o                         
  -2  -3  11        577.29        561.72        57.39 o                         
  -1  -3  11        637.69        677.28        51.18 o                         
   0  -3  11         79.48         47.38        25.95 o                         
   1  -3  11       1055.19       1032.59        64.74 o                         
   2  -3  11         40.02         29.89        21.33 o                         
   3  -3  11        396.01        359.18        66.15 o                         
  -6  -2  11        603.01        645.51        55.47 o                         
  -5  -2  11          1.33        -10.40        10.90 o                         
  -4  -2  11        761.64        778.24        55.96 o                         
  -3  -2  11        502.18        504.86        44.10 o                         
  -2  -2  11         89.70         82.64        22.40 o                         
  -1  -2  11       1804.01       1820.81       146.15 o                         
   0  -2  11        210.41        185.52        26.36 o                         
   1  -2  11       1016.18       1070.12        55.34 o                         
   2  -2  11        529.26        578.39        41.56 o                         
   3  -2  11        131.34        104.81        22.43 o                         
   4  -2  11        496.62        464.95        56.49 o                         
  -7  -1  11          2.58         11.89        12.47 o                         
  -6  -1  11        544.65        627.74        71.84 o                         
  -5  -1  11        320.30        232.31        32.16 o                         
  -4  -1  11        217.14        201.93        24.16 o                         
  -3  -1  11       1327.26       1292.47        59.67 o                         
  -2  -1  11         26.20         32.06        10.32 o                         
  -1  -1  11       1806.54       1780.95        79.06 o                         
   0  -1  11       1582.90       1624.54        81.58 o                         
   1  -1  11         14.92         19.39         9.19 o                         
   2  -1  11       1006.15       1050.17        62.90 o                         
   3  -1  11         34.24         22.04        13.51 o                         
   4  -1  11        675.73        619.09        56.75 o                         
   5  -1  11        228.54        201.89        54.87 o                         
  -7   0  11        168.39        145.26        57.28 o                         
  -6   0  11        181.84        187.92        25.32 o                         
  -5   0  11        988.74        967.50        64.86 o                         
  -4   0  11         21.01         21.56         8.89 o                         
  -3   0  11       1562.20       1589.61        65.89 o                         
  -2   0  11       1385.20       1388.19        52.39 o                         
  -1   0  11        182.12        154.76        24.84 o                         
   0   0  11       1647.65       1660.19        75.11 o                         
   1   0  11         90.32        101.18        21.27 o                         
   2   0  11       1048.72       1088.53        76.33 o                         
   3   0  11        680.84        643.96        49.05 o                         
   4   0  11         95.64        121.60        22.23 o                         
   5   0  11        493.16        475.97        56.88 o                         
  -6   1  11          2.84        -10.31        10.77 o                         
  -5   1  11        847.31        819.08        45.48 o                         
  -4   1  11        853.68        799.43        48.12 o                         
  -3   1  11        157.24        164.74        18.80 o                         
  -2   1  11       2216.87       2165.31        80.38 o                         
  -1   1  11        178.31        175.66        19.91 o                         
   0   1  11       1368.14       1498.11        70.13 o                         
   1   1  11        974.39        966.01        55.91 o                         
   2   1  11        399.44        447.58        38.56 o                         
   3   1  11       1216.34       1202.78       120.77 o                         
   4   1  11         14.96         -9.59        23.47 o                         
   5   1  11        380.22        336.69        37.61 o                         
  -6   2  11        276.08        344.53        38.86 o                         
  -5   2  11        182.41        197.08        23.61 o                         
  -4   2  11       1102.95       1044.67        48.52 o                         
  -3   2  11          0.52          1.43         5.03 o                         
  -2   2  11       1436.51       1450.97        60.65 o                         
  -1   2  11       1823.27       1962.01        71.13 o                         
   0   2  11         35.34         35.34        10.80 o                         
   1   2  11       2058.87       2110.52       104.45 o                         
   2   2  11          1.83          0.00         8.22 o                         
   3   2  11       1346.35       1371.87        83.21 o                         
   4   2  11        275.59        225.93        52.84 o                         
   5   2  11        146.88        148.26        45.96 o                         
   6   2  11        471.18        403.96        51.93 o                         
  -6   3  11        574.76        590.36        79.93 o                         
  -5   3  11          0.45          0.80         5.84 o                         
  -4   3  11        984.93        994.23        47.83 o                         
  -3   3  11        666.35        697.47        34.56 o                         
  -2   3  11        145.41        151.48        19.03 o                         
  -1   3  11       2090.67       2192.32        66.94 o                         
   0   3  11         44.38         54.37        14.19 o                         
   1   3  11       1602.06       1502.04        86.82 o                         
   2   3  11        495.35        475.76        48.46 o                         
   3   3  11        325.87        340.49        40.81 o                         
   4   3  11       1062.33       1102.92       109.66 o                         
   5   3  11         24.13         14.47        11.45 o                         
   6   3  11        454.24        343.74        47.63 o                         
  -6   4  11        400.64        374.96        41.68 o                         
  -5   4  11        254.42        287.24        43.22 o                         
  -4   4  11        150.94        133.20        19.77 o                         
  -3   4  11       1665.83       1621.69        54.76 o                         
  -2   4  11        106.41         89.38        15.38 o                         
  -1   4  11       1373.60       1429.42        52.87 o                         
   0   4  11        268.71        282.13        25.37 o                         
   1   4  11        871.58        930.66        49.12 o                         
   2   4  11       1673.97       1763.50        66.81 o                         
   3   4  11         42.43         45.06        11.43 o                         
   4   4  11        781.75        674.67        59.33 o                         
   5   4  11        356.50        297.16        29.50 o                         
   6   4  11        104.68        108.53        22.16 o                         
   7   4  11        382.83        343.41        90.33 o                         
  -5   5  11        513.60        455.11        38.87 o                         
  -4   5  11          5.31          1.67         7.77 o                         
  -3   5  11        837.89        810.22        50.18 o                         
  -2   5  11        637.05        597.68        39.34 o                         
  -1   5  11        357.22        404.74        28.15 o                         
   0   5  11       1649.39       1679.23        65.10 o                         
   1   5  11          7.42         18.54         5.34 o                         
   2   5  11       1491.16       1549.34        55.71 o                         
   3   5  11        313.16        287.40        23.80 o                         
   4   5  11        433.96        339.60        42.75 o                         
   5   5  11        883.38        879.61        50.84 o                         
   6   5  11         57.11         37.27        14.31 o                         
   7   5  11        236.12        244.23        33.15 o                         
  -5   6  11        398.25        400.70        43.16 o                         
  -4   6  11        179.78        182.21        28.08 o                         
  -3   6  11        251.25        298.17        29.17 o                         
  -2   6  11       1119.92       1108.54        54.33 o                         
  -1   6  11          0.64          0.00         4.21 o                         
   0   6  11       1174.28       1283.27        57.22 o                         
   1   6  11        451.80        455.68        29.29 o                         
   2   6  11        634.22        645.99        35.88 o                         
   3   6  11       1494.37       1553.01        52.36 o                         
   4   6  11          0.23          5.33         5.51 o                         
   5   6  11        687.61        590.59        60.59 o                         
   6   6  11        329.61        356.29        39.48 o                         
   7   6  11         49.54         32.95        16.30 o                         
  -4   7  11        635.73        728.09       115.74 o                         
  -3   7  11          0.53         -3.29         8.48 o                         
  -2   7  11        676.10        744.34       103.45 o                         
  -1   7  11        162.45        159.35        29.05 o                         
   0   7  11        522.68        447.82        48.60 o                         
   1   7  11       1679.90       1731.47        67.85 o                         
   2   7  11          0.34         11.07         5.69 o                         
   3   7  11       1009.01       1047.28        43.17 o                         
   4   7  11        380.04        394.14        29.93 o                         
   5   7  11         93.01         62.86        16.51 o                         
   6   7  11        580.36        601.08        63.04 o                         
   7   7  11          8.49         -1.91        11.11 o                         
  -3   8  11        189.25        173.78        27.58 o                         
  -2   8  11        148.76        180.07        33.68 o                         
  -1   8  11        935.48        885.78        58.11 o                         
   0   8  11         17.31         23.12        12.90 o                         
   1   8  11       1176.67        932.10        97.74 o                         
   2   8  11        186.98        231.22        25.09 o                         
   3   8  11        184.01        188.36        22.80 o                         
   4   8  11        809.86        882.05        51.47 o                         
   5   8  11         51.66         45.29        11.93 o                         
   6   8  11        424.23        405.73        61.43 o                         
   7   8  11        180.96        130.35        30.91 o                         
  -3   9  11        332.42        325.91       114.17 o                         
  -2   9  11          0.03         -7.64         7.64 o                         
  -1   9  11        662.93        658.70        52.71 o                         
   0   9  11        143.11        143.83        24.37 o                         
   1   9  11        266.99        310.64        62.43 o                         
   2   9  11        648.93        601.67        57.56 o                         
   3   9  11          0.90         10.10         5.91 o                         
   4   9  11        664.50        632.87        43.63 o                         
   5   9  11        286.18        315.45        36.88 o                         
   6   9  11         65.44         71.77        32.81 o                         
  -2  10  11         41.29         18.82        10.52 o                         
  -1  10  11        189.58        231.46        31.95 o                         
   0  10  11        464.73        469.80        57.95 o                         
   1  10  11          0.41          8.00        26.17 o                         
   2  10  11        603.48        780.72        98.61 o                         
   3  10  11        245.52        273.90        41.03 o                         
   4  10  11        101.26        101.37        19.36 o                         
   5  10  11        326.05        307.51        39.48 o                         
   6  10  11          0.65        -11.52        11.52 o                         
   0  11  11        386.48        401.53        42.73 o                         
   1  11  11        105.89         40.20        21.23 o                         
   2  11  11         98.57        143.27        30.86 o                         
   3  11  11        368.08        366.14        49.80 o                         
   4  11  11          0.13         -1.84        10.91 o                         
   5  11  11        306.54        279.96        30.70 o                         
   2  12  11          9.07         11.05        20.12 o                         
   3  12  11        316.08        388.19        71.99 o                         
  -4  -5  12        410.15        399.29        75.42 o                         
  -3  -5  12        133.42         91.63        21.89 o                         
  -2  -5  12        281.99        267.66        35.65 o                         
  -1  -5  12        408.73        437.73        54.40 o                         
   0  -5  12         40.46         20.51        21.55 o                         
  -5  -4  12         58.62         32.78        16.51 o                         
  -4  -4  12        412.35        443.43        44.73 o                         
  -3  -4  12        664.22        629.61        53.41 o                         
  -2  -4  12         17.28         15.62         8.55 o                         
  -1  -4  12        551.66        486.64        73.94 o                         
   0  -4  12        129.71        118.10        25.14 o                         
   1  -4  12        198.67        214.00        40.24 o                         
  -5  -3  12        575.40        616.05        95.07 o                         
  -4  -3  12         43.69         46.77        40.83 o                         
  -3  -3  12       1026.50       1017.86        82.00 o                         
  -2  -3  12        139.53        191.47        35.16 o                         
  -1  -3  12        306.97        324.73        37.39 o                         
   0  -3  12        521.12        496.55        45.74 o                         
   1  -3  12         36.16          2.51        21.51 o                         
   2  -3  12        475.00        468.39        57.16 o                         
  -6  -2  12          5.92          0.00        11.65 o                         
  -5  -2  12        808.62        812.02       104.81 o                         
  -4  -2  12        198.19        149.30        33.78 o                         
  -3  -2  12        353.37        382.46        54.36 o                         
  -2  -2  12        597.51        622.81        60.69 o                         
  -1  -2  12        101.90        102.61        25.70 o                         
   0  -2  12       1121.39       1092.52        66.85 o                         
   1  -2  12         86.24        100.71        21.87 o                         
   2  -2  12        405.84        374.77        41.07 o                         
   3  -2  12        473.27        482.57       105.95 o                         
  -6  -1  12         48.20         40.38        18.18 o                         
  -5  -1  12        404.93        425.89        84.58 o                         
  -4  -1  12        598.41        599.34        50.63 o                         
  -3  -1  12          5.76         -4.66         6.92 o                         
  -2  -1  12        987.54       1053.34        63.42 o                         
  -1  -1  12         63.29         55.29        15.19 o                         
   0  -1  12        961.64       1045.96        78.36 o                         
   1  -1  12        801.08        926.85        74.92 o                         
   2  -1  12         34.38         18.37         9.82 o                         
   3  -1  12        613.78        574.38        49.75 o                         
   4  -1  12        139.33        130.06        32.62 o                         
  -6   0  12        312.35        376.69        42.23 o                         
  -5   0  12         54.12         54.13        16.12 o                         
  -4   0  12        952.86       1009.71        65.47 o                         
  -3   0  12         49.16         45.85        12.35 o                         
  -2   0  12       1133.21       1246.73        57.61 o                         
  -1   0  12        893.10        920.43        57.53 o                         
   0   0  12         59.56         19.22        18.28 o                         
   1   0  12        784.62        886.31        71.35 o                         
   2   0  12         95.20        102.71        24.96 o                         
   3   0  12        427.57        344.98        46.22 o                         
   4   0  12        528.33        583.87        56.77 o                         
   5   0  12         13.39         10.72        15.92 o                         
  -6   1  12        537.17        590.87        53.38 o                         
  -5   1  12         85.06         71.57        16.76 o                         
  -4   1  12        783.11        829.13        77.14 o                         
  -3   1  12        723.33        693.39        44.46 o                         
  -2   1  12        289.28        252.44        29.78 o                         
  -1   1  12       1322.01       1315.99        68.01 o                         
   0   1  12         67.07         68.46        15.38 o                         
   1   1  12        706.46        710.27        49.91 o                         
   2   1  12        817.77        840.45        58.43 o                         
   3   1  12         91.37         96.37        19.20 o                         
   4   1  12        646.47        649.48        64.03 o                         
   5   1  12         52.44         44.74        14.62 o                         
  -6   2  12        400.50        407.25        43.87 o                         
  -5   2  12        566.51        561.23        43.57 o                         
  -4   2  12         46.48         51.09        13.02 o                         
  -3   2  12       1004.09       1023.62        48.51 o                         
  -2   2  12          6.81          8.94         6.14 o                         
  -1   2  12       1062.17       1095.25        60.71 o                         
   0   2  12        826.19        801.62        52.15 o                         
   1   2  12        270.47        288.78        31.33 o                         
   2   2  12       1902.99       2016.22       106.93 o                         
   3   2  12        179.05        193.69        47.46 o                         
   4   2  12        369.39        335.82        66.60 o                         
   5   2  12        416.79        414.65        75.98 o                         
   6   2  12         24.29         32.37        22.66 o                         
  -6   3  12         63.55         56.36        20.50 o                         
  -5   3  12        654.94        630.44        45.91 o                         
  -4   3  12          3.78          8.96         6.14 o                         
  -3   3  12        790.43        800.55        42.61 o                         
  -2   3  12        512.12        470.71        40.97 o                         
  -1   3  12        180.46        171.42        34.67 o                         
   0   3  12       1895.07       1952.54       150.62 o                         
   1   3  12         92.68         73.14        21.21 o                         
   2   3  12       1089.94       1110.38        77.07 o                         
   3   3  12       1128.30       1160.28        80.03 o                         
   4   3  12          2.92          9.15         9.61 o                         
   5   3  12        587.11        564.96        61.02 o                         
   6   3  12         42.45         27.37        15.22 o                         
  -5   4  12        439.84        510.02        58.54 o                         
  -4   4  12        203.06        218.98        26.25 o                         
  -3   4  12        339.28        340.80        32.16 o                         
  -2   4  12       1668.00       1657.07        74.62 o                         
  -1   4  12         87.88         90.17        13.63 o                         
   0   4  12       1213.66       1203.02        75.63 o                         
   1   4  12       1003.04       1024.15        50.82 o                         
   2   4  12         11.01          8.38         6.54 o                         
   3   4  12        862.42        893.41        49.17 o                         
   4   4  12         95.65        127.68        41.35 o                         
   5   4  12        434.58        400.07        42.09 o                         
   6   4  12        399.19        334.01        47.39 o                         
  -5   5  12         80.68         90.79        18.29 o                         
  -4   5  12        728.52        776.41        58.29 o                         
  -3   5  12         23.29         17.66         7.19 o                         
  -2   5  12       1045.88       1031.51        90.24 o                         
  -1   5  12        631.07        608.59        35.48 o                         
   0   5  12        144.22        150.00        20.17 o                         
   1   5  12       1415.94       1352.89        70.93 o                         
   2   5  12        254.77        203.25        20.46 o                         
   3   5  12        553.01        518.31        33.52 o                         
   4   5  12        457.57        486.48        53.13 o                         
   5   5  12        133.83        127.11        20.80 o                         
   6   5  12        524.79        538.06        42.40 o                         
  -4   6  12        425.84        396.51        83.58 o                         
  -3   6  12        329.33        305.46        35.54 o                         
  -2   6  12        103.23         98.80        15.31 o                         
  -1   6  12        837.59        892.05        44.32 o                         
   0   6  12         60.54         32.72         9.07 o                         
   1   6  12        875.97        854.02        47.73 o                         
   2   6  12        991.25       1061.98        47.35 o                         
   3   6  12        119.97        133.04        16.76 o                         
   4   6  12       1014.20        929.83        52.50 o                         
   5   6  12         47.74         50.41        15.99 o                         
   6   6  12        227.41        206.07        26.43 o                         
  -4   7  12        125.57         94.73        22.36 o                         
  -3   7  12        494.74        493.06        39.85 o                         
  -2   7  12          8.56          6.62         6.61 o                         
  -1   7  12        569.61        547.46        34.43 o                         
   0   7  12        573.69        611.79        38.14 o                         
   1   7  12         76.13        110.16        20.78 o                         
   2   7  12       1146.24       1138.53        56.63 o                         
   3   7  12         63.25         49.83        13.63 o                         
   4   7  12        457.65        463.93        38.25 o                         
   5   7  12        355.47        403.73        35.75 o                         
   6   7  12         52.24         56.10        16.47 o                         
  -3   8  12        373.17        385.41        51.38 o                         
  -2   8  12        199.49        203.17        28.91 o                         
  -1   8  12        122.22         70.59        21.90 o                         
   0   8  12       1083.28        904.13       103.91 o                         
   1   8  12        111.05         96.63        25.24 o                         
   2   8  12        408.31        392.19        48.61 o                         
   3   8  12        189.98        160.86        18.82 o                         
   4   8  12        122.22        122.52        17.88 o                         
   5   8  12        580.70        540.49        45.94 o                         
   6   8  12         17.56         16.20        12.86 o                         
  -2   9  12        421.82        440.74        43.88 o                         
  -1   9  12         25.23         16.01        11.21 o                         
   0   9  12        510.96        503.58        57.17 o                         
   1   9  12        284.29        252.73        56.47 o                         
   2   9  12        106.18         98.84        17.76 o                         
   3   9  12        607.93        551.65        36.62 o                         
   4   9  12          9.38         17.33         8.43 o                         
   5   9  12        425.53        416.41        33.26 o                         
   6   9  12        145.83        130.64        31.05 o                         
  -1  10  12        151.10        173.12        62.83 o                         
   0  10  12         63.70         17.00        43.97 o                         
   1  10  12        412.16        383.96        71.42 o                         
   2  10  12         10.47         10.21        15.18 o                         
   3  10  12        576.24        616.59        44.29 o                         
   4  10  12        281.15        324.43        35.06 o                         
   5  10  12        103.28        134.57        22.33 o                         
   0  11  12         11.21         11.74        12.32 o                         
   1  11  12        288.62        382.01        73.28 o                         
   2  11  12        166.96        183.17        49.49 o                         
   3  11  12        115.34        118.70        28.35 o                         
   4  11  12        378.43        386.07        42.71 o                         
   5  11  12          6.27         11.10         9.54 o                         
  -3  -4  13        322.10        297.64        64.81 o                         
  -2  -4  13        527.49        534.44        50.12 o                         
  -1  -4  13          0.07        -11.18        16.58 o                         
  -4  -3  13        600.59        510.11        99.79 o                         
  -3  -3  13          0.69         -1.89         8.11 o                         
  -2  -3  13        488.21        429.41        87.34 o                         
  -1  -3  13        160.34        131.30        30.98 o                         
   0  -3  13        299.95        348.82        61.56 o                         
   1  -3  13        313.59        284.02        46.21 o                         
  -5  -2  13          2.90         11.94        17.72 o                         
  -4  -2  13        573.60        684.01        69.01 o                         
  -3  -2  13        239.37        247.35        32.97 o                         
  -2  -2  13        396.33        295.98        62.18 o                         
  -1  -2  13        613.38        634.09        64.84 o                         
   0  -2  13         21.13         19.08         7.75 o                         
   1  -2  13        514.98        534.85        49.28 o                         
   2  -2  13        111.14        120.73        24.51 o                         
  -5  -1  13        130.41        156.82        67.66 o                         
  -4  -1  13        414.35        366.77        40.39 o                         
  -3  -1  13        685.55        685.84        65.71 o                         
  -2  -1  13         19.69         22.51         9.99 o                         
  -1  -1  13        843.70        981.41        62.84 o                         
   0  -1  13        246.24        309.23        35.98 o                         
   1  -1  13        412.87        512.65        90.03 o                         
   2  -1  13        462.69        482.10        39.65 o                         
   3  -1  13          0.44         -3.66         9.42 o                         
  -5   0  13        494.65        446.36        49.20 o                         
  -4   0  13         16.67         14.83         7.37 o                         
  -3   0  13        851.91        874.48        60.32 o                         
  -2   0  13        206.22        157.52        25.09 o                         
  -1   0  13        909.10       1036.19        63.47 o                         
   0   0  13        729.28        687.44        51.73 o                         
   1   0  13          0.15         -0.02        10.43 o                         
   2   0  13        346.42        348.46        38.59 o                         
   3   0  13        292.45        276.14        45.63 o                         
   4   0  13        155.73        174.56        27.67 o                         
  -5   1  13        632.22        529.48        50.58 o                         
  -4   1  13        261.22        272.62        34.56 o                         
  -3   1  13        790.48        852.75        58.56 o                         
  -2   1  13        989.54        960.83        76.29 o                         
  -1   1  13         72.60         90.32        18.65 o                         
   0   1  13        583.48        584.60        52.00 o                         
   1   1  13        284.50        266.24        31.87 o                         
   2   1  13        271.41        200.09        35.02 o                         
   3   1  13        489.50        467.86        54.28 o                         
   4   1  13          5.41          1.85        10.91 o                         
  -5   2  13        380.32        385.47        36.24 o                         
  -4   2  13        785.97        857.24        53.23 o                         
  -3   2  13         62.55         55.84        15.44 o                         
  -2   2  13        868.37        767.68        86.60 o                         
  -1   2  13        357.42        333.95        34.62 o                         
   0   2  13        344.55        335.54        34.99 o                         
   1   2  13        640.70        606.43        70.44 o                         
   2   2  13         77.92         64.61        16.45 o                         
   3   2  13        735.87        676.79        63.18 o                         
   4   2  13        261.86        229.63        50.42 o                         
   5   2  13        177.03         83.32        37.99 o                         
  -5   3  13         22.25         18.18         9.26 o                         
  -4   3  13        593.39        615.37        52.76 o                         
  -3   3  13        106.87         98.68        22.33 o                         
  -2   3  13        441.43        498.65        51.92 o                         
  -1   3  13        636.46        578.82        60.71 o                         
   0   3  13         58.46         24.19        18.47 o                         
   1   3  13        944.67        914.58        72.67 o                         
   2   3  13        448.29        456.96       154.20 o                         
   3   3  13        294.80        265.39        39.12 o                         
   4   3  13        572.59        644.68        63.65 o                         
   5   3  13         10.47         11.25        11.81 o                         
  -5   4  13         74.35         74.25        24.01 o                         
  -4   4  13        344.51        386.32        63.53 o                         
  -3   4  13        394.67        400.74        35.70 o                         
  -2   4  13        157.87        160.71        21.44 o                         
  -1   4  13        887.30        860.04        48.98 o                         
   0   4  13        243.29        189.05        28.97 o                         
   1   4  13        376.36        231.87        37.18 o                         
   2   4  13        683.29        686.27        63.89 o                         
   3   4  13          2.32          3.95         7.09 o                         
   4   4  13        532.30        510.41        71.16 o                         
   5   4  13        151.38        165.88        26.97 o                         
  -4   5  13         97.00         75.00        23.96 o                         
  -3   5  13        826.66        702.36        46.49 o                         
  -2   5  13        203.77        205.53        24.47 o                         
  -1   5  13        455.15        459.89        32.12 o                         
   0   5  13        474.32        428.27        32.42 o                         
   1   5  13         81.86         75.71        14.25 o                         
   2   5  13        570.51        529.85        34.20 o                         
   3   5  13        198.84        211.85        24.94 o                         
   4   5  13        568.18        543.26        47.42 o                         
   5   5  13        581.31        550.82        49.54 o                         
   6   5  13         21.13         11.13         9.57 o                         
  -4   6  13         45.64         54.45        16.82 o                         
  -3   6  13        355.94        378.13        40.37 o                         
  -2   6  13        462.78        370.68        33.72 o                         
  -1   6  13         55.62         42.39        11.59 o                         
   0   6  13        512.79        483.18        32.84 o                         
   1   6  13        185.34        196.63        33.49 o                         
   2   6  13        652.84        596.95        41.88 o                         
   3   6  13        909.66        931.70        46.63 o                         
   4   6  13        118.45        124.03        22.77 o                         
   5   6  13        562.91        557.87        49.54 o                         
   6   6  13         87.67         89.91        20.87 o                         
  -3   7  13         68.52         78.16        16.49 o                         
  -2   7  13        307.01        357.76        38.60 o                         
  -1   7  13         37.59         31.76        10.24 o                         
   0   7  13        410.86        409.76        34.66 o                         
   1   7  13        943.48       1066.17        78.28 o                         
   2   7  13         50.20         39.75        11.77 o                         
   3   7  13        811.32        821.96        54.51 o                         
   4   7  13        135.96        120.34        22.54 o                         
   5   7  13        319.32        304.86        44.54 o                         
  -3   8  13         12.16         10.75        15.94 o                         
  -2   8  13        260.19        286.72        33.85 o                         
  -1   8  13        339.20        314.00        65.31 o                         
   0   8  13         69.66         80.40        15.31 o                         
   1   8  13        667.25        659.10        64.03 o                         
   2   8  13        120.71        131.34        24.85 o                         
   3   8  13        391.03        411.41        35.71 o                         
   4   8  13        548.40        580.66        43.59 o                         
   5   8  13         24.05         22.81         9.85 o                         
  -2   9  13         28.98         33.46        23.42 o                         
  -1   9  13        426.97        457.40        55.70 o                         
   0   9  13         70.19         94.79        20.55 o                         
   1   9  13        344.19        382.99        50.36 o                         
   2   9  13        404.80        436.66        43.53 o                         
   3   9  13         71.31         59.61        16.88 o                         
   4   9  13        447.85        482.29        40.02 o                         
   5   9  13         49.58         74.99        16.97 o                         
   0  10  13        297.05        370.81        51.43 o                         
   1  10  13         32.64         44.00        25.83 o                         
   2  10  13        396.29        488.85        57.56 o                         
   3  10  13         46.06         35.55        13.71 o                         
   4  10  13        333.77        352.30        34.25 o                         
   5  10  13        238.96        192.59        37.69 o                         
   2  11  13        256.83        352.74        70.89 o                         
   3  11  13        326.56        316.61        46.01 o                         
  -4  -2  14          0.72         -0.29         0.29 o                         
  -3  -2  14        429.26        471.98        46.80 o                         
  -2  -2  14        210.78        247.22        59.28 o                         
  -1  -2  14        140.37        177.45        35.50 o                         
   0  -2  14        533.43        567.70        63.30 o                         
  -4  -1  14        152.11        223.66        39.94 o                         
  -3  -1  14        196.70        199.18        37.00 o                         
  -2  -1  14        684.22        595.09        62.66 o                         
  -1  -1  14         15.71         22.18        20.18 o                         
   0  -1  14        493.65        529.34        47.87 o                         
   1  -1  14        197.06        187.88        35.24 o                         
   2  -1  14         76.92         33.54        26.24 o                         
  -5   0  14        144.91        156.10        34.40 o                         
  -4   0  14        385.02        341.90        40.13 o                         
  -3   0  14          7.70          3.71        16.21 o                         
  -2   0  14        623.65        669.66        83.32 o                         
  -1   0  14        300.84        251.33        32.14 o                         
   0   0  14        247.86        244.06        39.86 o                         
   1   0  14        506.19        596.26        62.70 o                         
   2   0  14         12.27          5.13         7.12 o                         
   3   0  14        265.03        336.46        69.12 o                         
  -5   1  14          0.29         22.76        16.91 o                         
  -4   1  14        482.97        504.21        59.78 o                         
  -3   1  14        244.38        222.53        38.25 o                         
  -2   1  14        340.53        397.56        51.31 o                         
  -1   1  14        613.34        668.18        52.06 o                         
   0   1  14          0.51         -3.31         8.48 o                         
   1   1  14        512.83        515.03        46.54 o                         
   2   1  14        281.94        282.25        52.89 o                         
   3   1  14        140.33         91.85        58.88 o                         
  -4   2  14        297.33        353.23        50.26 o                         
  -3   2  14        610.73        645.28       102.87 o                         
  -2   2  14          6.09         10.42         7.73 o                         
  -1   2  14        658.63        667.94        97.58 o                         
   0   2  14        317.17        354.78        47.26 o                         
   1   2  14        227.57        241.78        35.71 o                         
   2   2  14        681.16        653.29        52.03 o                         
   3   2  14          0.03        -10.52        11.05 o                         
   4   2  14        443.87        388.45        52.45 o                         
  -4   3  14          5.16         11.32         9.70 o                         
  -3   3  14        638.07        721.45        56.99 o                         
  -2   3  14        301.93        265.48        34.58 o                         
  -1   3  14        292.98        335.63        75.87 o                         
   0   3  14        791.25        820.17        56.73 o                         
   1   3  14          0.97          2.17         6.63 o                         
   2   3  14        721.11        612.64       122.18 o                         
   3   3  14        255.73        240.19        54.89 o                         
   4   3  14        133.04        149.47        46.87 o                         
  -4   4  14        134.10        155.31        47.61 o                         
  -3   4  14        237.21        241.46        33.00 o                         
  -2   4  14        579.66        557.79        49.28 o                         
  -1   4  14          0.96         10.14         6.76 o                         
   0   4  14        940.25        989.93        79.63 o                         
   1   4  14        309.73        309.77        43.99 o                         
   2   4  14        247.61        181.59        34.38 o                         
   3   4  14        526.54        515.57        46.44 o                         
   4   4  14          1.80        -10.75        12.38 o                         
  -4   5  14        309.84        269.02        71.29 o                         
  -3   5  14          5.82         -5.10         5.10 o                         
  -2   5  14        686.65        772.72        58.42 o                         
  -1   5  14        267.95        269.70        33.37 o                         
   0   5  14        368.12        350.56        32.27 o                         
   1   5  14        587.72        533.83        58.72 o                         
   2   5  14          0.03          8.06         9.98 o                         
   3   5  14        640.91        612.38        68.26 o                         
   4   5  14        251.30        173.92        35.42 o                         
   5   5  14        139.31        110.94        32.01 o                         
  -3   6  14        191.08        165.90        29.85 o                         
  -2   6  14        322.24        295.81        30.91 o                         
  -1   6  14        479.62        467.68        38.22 o                         
   0   6  14          7.28         10.70         6.28 o                         
   1   6  14        597.37        596.96        51.33 o                         
   2   6  14        324.05        321.08        31.69 o                         
   3   6  14        260.56        235.81        27.00 o                         
   4   6  14        487.11        527.31        48.47 o                         
   5   6  14          2.88         14.12         8.74 o                         
  -3   7  14        306.56        284.93        61.06 o                         
  -2   7  14          5.76         10.72         7.96 o                         
  -1   7  14        421.27        411.44        45.98 o                         
   0   7  14        204.35        204.76        22.53 o                         
   1   7  14        266.15        278.83        34.24 o                         
   2   7  14        558.29        597.19        65.35 o                         
   3   7  14          6.09          7.14         7.37 o                         
   4   7  14        420.86        468.56        45.85 o                         
   5   7  14        101.52        116.41        23.68 o                         
  -2   8  14         73.98         69.44        33.72 o                         
  -1   8  14        217.23        196.44        36.08 o                         
   0   8  14        413.08        386.32        40.55 o                         
   1   8  14         11.53         21.90        10.32 o                         
   2   8  14        479.60        463.67        47.71 o                         
   3   8  14        111.96        115.68        19.76 o                         
   4   8  14        155.93        117.37        19.68 o                         
   5   8  14        250.22        333.51        68.51 o                         
  -1   9  14         18.35          0.00        11.67 o                         
   0   9  14        384.80        380.72        41.73 o                         
   1   9  14         94.03         96.55        25.82 o                         
   2   9  14        228.60        237.72        40.26 o                         
   3   9  14        291.70        265.25        43.88 o                         
   4   9  14          3.62          7.43         9.55 o                         
   1  10  14        225.74        214.69        72.51 o                         
   2  10  14          7.82         11.37         9.80 o                         
   3  10  14        279.97        347.71        47.65 o                         
   4  10  14         60.88         32.22        19.54 o                         
  -3  -1  15        178.10        201.45        54.05 o                         
  -2  -1  15         25.13         23.01        24.18 o                         
  -1  -1  15        421.59        417.40        62.32 o                         
  -3   0  15        424.07        418.48        56.69 o                         
  -2   0  15         59.25         32.06        16.06 o                         
  -1   0  15        328.53        372.85        62.43 o                         
   0   0  15        219.82        225.74        39.06 o                         
   1   0  15         96.07         82.63        48.62 o                         
  -3   1  15        313.79        303.24        45.95 o                         
  -2   1  15        330.85        390.80        52.14 o                         
  -1   1  15         94.33        101.17        57.35 o                         
   0   1  15        534.51        496.91        46.44 o                         
   1   1  15         14.89         10.90         8.09 o                         
   2   1  15        480.79        515.62        59.84 o                         
  -3   2  15         70.41         97.61        25.97 o                         
  -2   2  15        437.26        443.29        55.94 o                         
  -1   2  15          4.22        -10.97        11.52 o                         
   0   2  15        668.89        749.21        70.66 o                         
   1   2  15        548.92        540.28        65.33 o                         
   2   2  15         63.91         64.67        21.19 o                         
   3   2  15        432.25        477.01        82.73 o                         
  -3   3  15          4.57          2.70        16.91 o                         
  -2   3  15        401.72        366.07        50.40 o                         
  -1   3  15        386.09        444.69        55.36 o                         
   0   3  15        123.85        153.00        25.57 o                         
   1   3  15        842.92        728.97        56.37 o                         
   2   3  15         22.36         37.66        14.40 o                         
   3   3  15        322.69        299.27        48.25 o                         
  -3   4  15        250.95        288.17        36.19 o                         
  -2   4  15         69.33         43.26        15.15 o                         
  -1   4  15        670.75        669.49       121.63 o                         
   0   4  15         13.27         26.96        15.06 o                         
   1   4  15        567.27        621.41        51.93 o                         
   2   4  15        153.62        176.36        27.64 o                         
   3   4  15        143.18        108.32        27.94 o                         
   4   4  15        362.83        325.40        66.84 o                         
  -3   5  15        316.96        306.44        37.33 o                         
  -2   5  15          4.73         11.02         9.44 o                         
  -1   5  15        604.22        570.47        51.13 o                         
   0   5  15        247.57        215.06        37.87 o                         
   1   5  15        224.23        196.64        36.85 o                         
   2   5  15        494.80        500.14        46.23 o                         
   3   5  15          6.28        -10.88        11.43 o                         
   4   5  15        321.33        309.18        46.79 o                         
  -3   6  15        259.40        278.09        43.72 o                         
  -2   6  15        142.68        150.78        26.67 o                         
  -1   6  15        305.18        277.67        53.11 o                         
   0   6  15        667.20        617.21        53.09 o                         
   1   6  15          6.51          1.85         8.08 o                         
   2   6  15        414.92        432.59        54.10 o                         
   3   6  15        187.33        140.82        30.18 o                         
   4   6  15         85.18         49.35        56.07 o                         
  -2   7  15        428.03        454.72        55.90 o                         
  -1   7  15          0.19         -3.31         3.31 o                         
   0   7  15        430.11        480.36        46.59 o                         
   1   7  15        200.26        189.17        29.28 o                         
   2   7  15        157.71        145.51        30.93 o                         
   3   7  15        357.52        326.29        38.85 o                         
   4   7  15          0.24         10.88        11.41 o                         
  -1   8  15        165.43        140.43        32.10 o                         
   0   8  15        120.45        159.19        23.58 o                         
   1   8  15        362.83        344.25        33.50 o                         
   2   8  15          5.64        -10.93        15.80 o                         
   3   8  15        324.28        394.54        53.17 o                         
   0   9  15          1.65         11.03        16.37 o                         
   1   9  15        318.90        304.60        46.28 o                         
   2   9  15         78.95         74.98        36.69 o                         
  -1   1  16        299.63        358.59        71.10 o                         
   0   1  16         15.32         -1.83        10.71 o                         
  -2   2  16         16.79         23.24        21.14 o                         
  -1   2  16        429.30        578.22        64.65 o                         
   0   2  16         40.17         47.22        14.91 o                         
   1   2  16        292.05        321.05        38.99 o                         
  -2   3  16         27.34         22.48        16.03 o                         
  -1   3  16        300.25        278.41        44.55 o                         
   0   3  16        395.33        351.07        68.47 o                         
   1   3  16          7.66          4.58         8.24 o                         
   2   3  16        376.00        342.73        48.52 o                         
  -2   4  16        321.98        356.34        51.59 o                         
  -1   4  16         12.03        -11.63        12.21 o                         
   0   4  16        599.33        705.58        77.37 o                         
   1   4  16         14.60         24.97        11.83 o                         
   2   4  16        289.33        255.79        34.60 o                         
  -2   5  16        401.45        507.49        61.01 o                         
  -1   5  16         36.31         31.56        13.25 o                         
   0   5  16        379.57        384.27        53.35 o                         
   1   5  16        168.32        194.88        67.64 o                         
   2   5  16         82.05         54.74        16.29 o                         
  -1   6  16        170.77        151.23        27.19 o                         
   0   6  16         58.95         56.83        21.39 o                         
   1   6  16        424.78        429.15        56.56 o                         
   2   6  16         17.27         33.00        16.50 o                         
  -1   7  16        386.77        496.28        81.76 o                         
   0   7  16         19.68         11.30        11.86 o                         
   1   7  16        229.69        175.92        29.25 o                         
   2   7  16        137.41        103.96        40.28 o                         
                                                                                
