# Supplementary material for: Diadochic single crystal of an erbium–neodymium nitrate complex
Source: Acta Crystallogr E Crystallogr Commun. 2026 May 12;82(Pt 6):618–23. doi: 10.1107/S2056989026004615 (PMC13239009; doi:10.1107/S2056989026004615)
Supplement: Supplementary file 5 [file e-82-00618-sup6.txt]

data_er-nd-122024_auto
_audit_creation_date               2026-02-17
_audit_creation_method
;
Olex2 1.5-alpha
(compiled 2026.02.09 svn.rabbc2746 for OlexSys, GUI svn.r7493)
;
_shelx_SHELXL_version_number       '2018/3'
_audit_contact_author_address      ?
_audit_contact_author_email        ?
_audit_contact_author_name         ''
_audit_contact_author_phone        ?
_publ_contact_author_id_orcid      ?
_publ_section_references
;
Dolomanov, O.V., Bourhis, L.J., Gildea, R.J, Howard, J.A.K. & Puschmann, H.
 (2009), J. Appl. Cryst. 42, 339-341.

Sheldrick, G.M. (2015). Acta Cryst. C71, 3-8.
;
_chemical_name_common              ?
_chemical_name_systematic          ?
_chemical_formula_moiety           'Er0.364 H8 N3 Nd0.637 O13, 2(H2 O)'
_chemical_formula_sum              'Er0.38 H12 N3 Nd0.62 O15'
_chemical_formula_weight           447.00
_chemical_melting_point            ?
loop_
  _atom_type_symbol
  _atom_type_description
  _atom_type_scat_dispersion_real
  _atom_type_scat_dispersion_imag
  _atom_type_scat_source
 'Er' 'Er' -0.2586 4.9576
 'International Tables Vol C Tables 4.2.6.8 and 6.1.1.4'
 'H' 'H' 0.0000 0.0000 'International Tables Vol C Tables 4.2.6.8 and 6.1.1.4'
 'N' 'N' 0.0061 0.0033 'International Tables Vol C Tables 4.2.6.8 and 6.1.1.4'
 'Nd' 'Nd' -0.1943 3.0179
 'International Tables Vol C Tables 4.2.6.8 and 6.1.1.4'
 'O' 'O' 0.0106 0.0060 'International Tables Vol C Tables 4.2.6.8 and 6.1.1.4'

_shelx_space_group_comment
;
The symmetry employed for this shelxl refinement is uniquely defined
by the following loop, which should always be used as a source of
symmetry information in preference to the above space-group names.
They are only intended as comments.
;
_space_group_crystal_system        'triclinic'
_space_group_IT_number             2
_space_group_name_H-M_alt          'P -1'
_space_group_name_Hall             '-P 1'
loop_
  _space_group_symop_operation_xyz
 'x, y, z'
 '-x, -y, -z'

_cell_length_a                     6.74230(10)
_cell_length_b                     9.1281(2)
_cell_length_c                     11.6431(2)
_cell_angle_alpha                  70.197(2)
_cell_angle_beta                   88.8810(10)
_cell_angle_gamma                  69.165(2)
_cell_volume                       625.94(2)
_cell_formula_units_Z              2
_cell_measurement_reflns_used      ?
_cell_measurement_temperature      298.15
_cell_measurement_theta_max        ?
_cell_measurement_theta_min        ?
_shelx_estimated_absorpt_T_max     ?
_shelx_estimated_absorpt_T_min     ?
_exptl_absorpt_coefficient_mu      5.193
_exptl_absorpt_correction_T_max    ?
_exptl_absorpt_correction_T_min    ?
_exptl_absorpt_correction_type     multi-scan
_exptl_absorpt_process_details    
 'CrysAlisPro 1.171.42.92a (Rigaku Oxford Diffraction, 2023) Empirical absorption correction using spherical  harmonics'
_exptl_absorpt_special_details     ?
_exptl_crystal_colour              ?
_exptl_crystal_density_diffrn      2.372
_exptl_crystal_density_meas        ?
_exptl_crystal_density_method      ?
_exptl_crystal_description         ?
_exptl_crystal_F_000               432
_exptl_crystal_size_max            ?
_exptl_crystal_size_mid            ?
_exptl_crystal_size_min            ?
_exptl_transmission_factor_max     ?
_exptl_transmission_factor_min     ?
_diffrn_reflns_av_R_equivalents    0.0420
_diffrn_reflns_av_unetI/netI       0.0429
_diffrn_reflns_Laue_measured_fraction_full  1.000
_diffrn_reflns_Laue_measured_fraction_max  0.963
_diffrn_reflns_limit_h_max         9
_diffrn_reflns_limit_h_min         -9
_diffrn_reflns_limit_k_max         13
_diffrn_reflns_limit_k_min         -12
_diffrn_reflns_limit_l_max         16
_diffrn_reflns_limit_l_min         -16
_diffrn_reflns_number              16864
_diffrn_reflns_point_group_measured_fraction_full  1.000
_diffrn_reflns_point_group_measured_fraction_max  0.963
_diffrn_reflns_theta_full          25.242
_diffrn_reflns_theta_max           31.031
_diffrn_reflns_theta_min           2.554
_diffrn_ambient_temperature        298.15
_diffrn_detector_area_resol_mean   ?
_diffrn_measured_fraction_theta_full  1.000
_diffrn_measured_fraction_theta_max  0.963
_diffrn_measurement_device_type    ?
_diffrn_measurement_method         ?
_diffrn_radiation_type             MoK\a
_diffrn_radiation_wavelength       0.71073
_diffrn_source                     ?
_reflns_Friedel_coverage           0.000
_reflns_Friedel_fraction_full      .
_reflns_Friedel_fraction_max       .
_reflns_number_gt                  3468
_reflns_number_total               3861
_reflns_special_details
;
 Reflections were merged by SHELXL according to the crystal
 class for the calculation of statistics and refinement.
 
 _reflns_Friedel_fraction is defined as the number of unique
 Friedel pairs measured divided by the number that would be
 possible theoretically, ignoring centric projections and
 systematic absences.
;
_reflns_threshold_expression       'I > 2\s(I)'
_computing_cell_refinement         ?
_computing_data_collection         ?
_computing_data_reduction          ?
_computing_molecular_graphics      'Olex2 1.5-alpha (Dolomanov et al., 2009)'
_computing_publication_material    'Olex2 1.5-alpha (Dolomanov et al., 2009)'
_computing_structure_refinement    'SHELXL 2018/3 (Sheldrick, 2015)'
_computing_structure_solution      'SHELXT 2018/2 (Sheldrick, 2018)'
_refine_diff_density_max           0.751
_refine_diff_density_min           -0.805
_refine_diff_density_rms           0.131
_refine_ls_extinction_coef         0.0062(6)
_refine_ls_extinction_expression  
 'Fc^*^=kFc[1+0.001xFc^2^\l^3^/sin(2\q)]^-1/4^'
_refine_ls_extinction_method       'SHELXL-2018/3 (Sheldrick 2018)'
_refine_ls_goodness_of_fit_ref     1.047
_refine_ls_hydrogen_treatment      constr
_refine_ls_matrix_type             full
_refine_ls_number_parameters       187
_refine_ls_number_reflns           3861
_refine_ls_number_restraints       0
_refine_ls_R_factor_all            0.0330
_refine_ls_R_factor_gt             0.0282
_refine_ls_restrained_S_all        1.047
_refine_ls_shift/su_max            0.000
_refine_ls_shift/su_mean           0.000
_refine_ls_structure_factor_coef   Fsqd
_refine_ls_weighting_details      
 'w=1/[\s^2^(Fo^2^)+(0.0250P)^2^+0.0402P] where P=(Fo^2^+2Fc^2^)/3'
_refine_ls_weighting_scheme        calc
_refine_ls_wR_factor_gt            0.0585
_refine_ls_wR_factor_ref           0.0618
_refine_special_details            ?
_olex2_refinement_description
;
1. Uiso/Uaniso restraints and constraints
Uanis(Nd1) = Uanis(Er1)
2. Others
 Sof(Nd1)=1-FVAR(1)
 Sof(Er1)=FVAR(1)
3.a Free rotating group:
 O5W(H5WA,H5WB), O6W(H6WA,H6WB)
3.b Rotating group:
 O1W(H1WA,H1WB), O2W(H2WA,H2WB), O3W(H3WA,H3WB), O4W(H4WA,H4WB)
;
_atom_sites_solution_hydrogens     difmap
_atom_sites_solution_primary       ?
_atom_sites_solution_secondary     ?
loop_
  _atom_site_label
  _atom_site_type_symbol
  _atom_site_fract_x
  _atom_site_fract_y
  _atom_site_fract_z
  _atom_site_U_iso_or_equiv
  _atom_site_adp_type
  _atom_site_occupancy
  _atom_site_site_symmetry_order
  _atom_site_calc_flag
  _atom_site_refinement_flags_posn
  _atom_site_refinement_flags_adp
  _atom_site_refinement_flags_occupancy
  _atom_site_disorder_assembly
  _atom_site_disorder_group
 Er1 Er 0.7106(8) 0.4012(7) 0.2813(5) 0.0226(3) Uani 0.364(9) 1 d . . P . .
 Nd1 Nd 0.6896(6) 0.4060(5) 0.2696(4) 0.0226(3) Uani 0.636(9) 1 d . . P . .
 N1 N 0.3253(5) 0.7232(4) 0.1869(3) 0.0386(7) Uani 1 1 d . . . . .
 N2 N 0.5843(5) 0.1654(4) 0.5018(3) 0.0355(7) Uani 1 1 d . . . . .
 N3 N 0.5830(5) 0.1757(4) 0.1798(3) 0.0422(8) Uani 1 1 d . . . . .
 O1 O 0.1723(4) 0.8546(3) 0.1533(3) 0.0554(8) Uani 1 1 d . . . . .
 O2 O 0.3987(4) 0.6436(3) 0.2986(2) 0.0534(8) Uani 1 1 d . . . . .
 O3 O 0.4228(5) 0.6553(4) 0.1132(3) 0.0549(8) Uani 1 1 d . . . . .
 O4 O 0.5210(5) 0.0819(3) 0.5900(3) 0.0548(8) Uani 1 1 d . . . . .
 O5 O 0.7735(4) 0.1198(3) 0.4804(3) 0.0541(8) Uani 1 1 d . . . . .
 O6 O 0.4557(4) 0.3043(3) 0.4276(2) 0.0429(6) Uani 1 1 d . . . . .
 O7 O 0.7617(4) 0.1372(3) 0.2343(3) 0.0549(8) Uani 1 1 d . . . . .
 O8 O 0.4450(4) 0.3185(3) 0.1707(2) 0.0468(7) Uani 1 1 d . . . . .
 O9 O 0.5415(5) 0.0818(4) 0.1389(3) 0.0593(8) Uani 1 1 d . . . . .
 O1W O 0.8666(4) 0.6029(3) 0.2219(2) 0.0442(6) Uani 1 1 d . . . . .
 H1WA H 0.816047 0.692942 0.137263 0.066 Uiso 1 1 d R U . . .
 H1WB H 0.837114 0.674215 0.271233 0.066 Uiso 1 1 d R U . . .
 O2W O 0.7790(4) 0.4473(3) 0.4574(2) 0.0384(6) Uani 1 1 d . . . . .
 H2WA H 0.910288 0.370615 0.506013 0.058 Uiso 1 1 d R U . . .
 H2WB H 0.801534 0.545255 0.441363 0.058 Uiso 1 1 d R U . . .
 O3W O 1.0731(4) 0.2376(3) 0.3232(2) 0.0425(6) Uani 1 1 d . . . . .
 H3WA H 1.168094 0.079629 0.368715 0.064 Uiso 1 1 d R U . . .
 H3WB H 1.228844 0.281079 0.312270 0.064 Uiso 1 1 d R U . . .
 O4W O 0.8015(4) 0.4388(3) 0.0701(2) 0.0385(6) Uani 1 1 d . . . . .
 H4WA H 0.945279 0.356066 0.074701 0.058 Uiso 1 1 d R U . . .
 H4WB H 0.825058 0.547177 0.021652 0.058 Uiso 1 1 d R U . . .
 O5W O 1.0907(4) 0.2219(3) 0.6361(3) 0.0415(6) Uani 1 1 d G . . . .
 H5WA H 1.199972 0.167728 0.609110 0.062 Uiso 1 1 d G U . . .
 H5WB H 1.058656 0.146505 0.690152 0.062 Uiso 1 1 d G U . . .
 O6W O 1.1263(5) 0.2008(3) 0.0149(3) 0.0461(7) Uani 1 1 d G . . . .
 H6WA H 1.249990 0.171862 0.050587 0.069 Uiso 1 1 d G U . . .
 H6WB H 1.109426 0.108843 0.027290 0.069 Uiso 1 1 d G U . . .

loop_
  _atom_site_aniso_label
  _atom_site_aniso_U_11
  _atom_site_aniso_U_22
  _atom_site_aniso_U_33
  _atom_site_aniso_U_23
  _atom_site_aniso_U_13
  _atom_site_aniso_U_12
 Er1 0.0197(6) 0.0251(2) 0.0203(6) -0.0057(3) -0.0012(4) -0.0073(4)
 Nd1 0.0197(6) 0.0251(2) 0.0203(6) -0.0057(3) -0.0012(4) -0.0073(4)
 N1 0.0343(16) 0.0302(16) 0.0434(19) -0.0040(14) 0.0031(14) -0.0113(13)
 N2 0.0387(16) 0.0308(16) 0.0350(17) -0.0095(13) 0.0087(13) -0.0128(13)
 N3 0.049(2) 0.0410(19) 0.0340(17) -0.0050(15) 0.0001(15) -0.0220(16)
 O1 0.0444(16) 0.0316(15) 0.064(2) -0.0026(14) 0.0019(14) 0.0026(12)
 O2 0.0564(18) 0.0451(16) 0.0341(15) -0.0050(13) 0.0100(13) 0.0002(13)
 O3 0.0567(18) 0.0497(17) 0.0423(16) -0.0179(14) -0.0023(14) 0.0004(14)
 O4 0.0662(19) 0.0430(16) 0.0440(16) -0.0018(13) 0.0218(14) -0.0212(15)
 O5 0.0374(15) 0.0446(17) 0.077(2) -0.0232(16) 0.0194(15) -0.0101(13)
 O6 0.0422(15) 0.0334(14) 0.0424(15) -0.0021(12) 0.0036(12) -0.0127(12)
 O7 0.0478(17) 0.0350(15) 0.070(2) -0.0061(14) -0.0186(15) -0.0126(13)
 O8 0.0397(15) 0.0497(17) 0.0494(17) -0.0183(14) -0.0005(12) -0.0140(13)
 O9 0.080(2) 0.0500(18) 0.058(2) -0.0176(16) -0.0075(16) -0.0358(17)
 O1W 0.0695(17) 0.0451(16) 0.0293(14) -0.0128(12) 0.0100(12) -0.0348(14)
 O2W 0.0449(14) 0.0379(14) 0.0286(13) -0.0073(11) -0.0013(11) -0.0150(12)
 O3W 0.0275(12) 0.0343(14) 0.0562(17) -0.0079(13) -0.0004(11) -0.0081(11)
 O4W 0.0411(14) 0.0385(14) 0.0351(14) -0.0124(11) 0.0081(11) -0.0147(11)
 O5W 0.0454(16) 0.0343(14) 0.0415(16) -0.0100(12) -0.0002(12) -0.0141(12)
 O6W 0.0556(18) 0.0350(15) 0.0475(17) -0.0117(13) 0.0074(14) -0.0193(13)

_geom_special_details
;
 All esds (except the esd in the dihedral angle between two l.s. planes)
 are estimated using the full covariance matrix.  The cell esds are taken
 into account individually in the estimation of esds in distances, angles
 and torsion angles; correlations between esds in cell parameters are only
 used when they are defined by crystal symmetry.  An approximate (isotropic)
 treatment of cell esds is used for estimating esds involving l.s. planes.
;
loop_
  _geom_bond_atom_site_label_1
  _geom_bond_atom_site_label_2
  _geom_bond_distance
  _geom_bond_site_symmetry_2
  _geom_bond_publ_flag
 Er1 O2 2.517(6) . ?
 Er1 O3 2.617(5) . ?
 Er1 O5 2.717(6) . ?
 Er1 O6 2.566(7) . ?
 Er1 O7 2.553(7) . ?
 Er1 O8 2.672(6) . ?
 Er1 O1W 2.336(7) . ?
 Er1 O2W 2.314(6) . ?
 Er1 O3W 2.324(5) . ?
 Er1 O4W 2.461(6) . ?
 Nd1 N1 2.913(5) . ?
 Nd1 N3 2.937(6) . ?
 Nd1 O2 2.472(5) . ?
 Nd1 O3 2.478(4) . ?
 Nd1 O5 2.798(5) . ?
 Nd1 O6 2.550(5) . ?
 Nd1 O7 2.500(5) . ?
 Nd1 O8 2.513(5) . ?
 Nd1 O1W 2.405(5) . ?
 Nd1 O2W 2.461(5) . ?
 Nd1 O3W 2.454(4) . ?
 Nd1 O4W 2.383(5) . ?
 N1 O1 1.214(3) . ?
 N1 O2 1.262(4) . ?
 N1 O3 1.266(4) . ?
 N2 O4 1.225(3) . ?
 N2 O5 1.242(3) . ?
 N2 O6 1.269(4) . ?
 N3 O7 1.248(4) . ?
 N3 O8 1.274(4) . ?
 N3 O9 1.221(4) . ?
 O1W H1WA 1.0138 . ?
 O1W H1WB 0.9752 . ?
 O2W H2WA 0.9507 . ?
 O2W H2WB 0.9163 . ?
 O3W H3WA 1.2686 . ?
 O3W H3WB 1.2379 . ?
 O4W H4WA 0.9831 . ?
 O4W H4WB 1.0260 . ?
 O5W H5WA 0.8502 . ?
 O5W H5WB 0.8503 . ?
 O6W H6WA 0.8490 . ?
 O6W H6WB 0.8504 . ?

loop_
  _geom_angle_atom_site_label_1
  _geom_angle_atom_site_label_2
  _geom_angle_atom_site_label_3
  _geom_angle
  _geom_angle_site_symmetry_1
  _geom_angle_site_symmetry_3
  _geom_angle_publ_flag
 O2 Er1 O3 49.01(13) . . ?
 O2 Er1 O5 110.4(2) . . ?
 O2 Er1 O6 67.70(17) . . ?
 O2 Er1 O7 136.3(2) . . ?
 O2 Er1 O8 89.82(18) . . ?
 O3 Er1 O5 144.3(2) . . ?
 O3 Er1 O8 65.55(13) . . ?
 O6 Er1 O3 97.98(19) . . ?
 O6 Er1 O5 47.73(13) . . ?
 O6 Er1 O8 68.53(17) . . ?
 O7 Er1 O3 108.0(2) . . ?
 O7 Er1 O5 64.52(16) . . ?
 O7 Er1 O6 83.2(2) . . ?
 O7 Er1 O8 48.20(13) . . ?
 O8 Er1 O5 88.8(2) . . ?
 O1W Er1 O2 82.1(2) . . ?
 O1W Er1 O3 76.76(19) . . ?
 O1W Er1 O5 134.9(2) . . ?
 O1W Er1 O6 142.3(3) . . ?
 O1W Er1 O7 134.3(3) . . ?
 O1W Er1 O8 135.7(2) . . ?
 O1W Er1 O4W 71.42(19) . . ?
 O2W Er1 O2 70.9(2) . . ?
 O2W Er1 O3 115.5(3) . . ?
 O2W Er1 O5 70.52(16) . . ?
 O2W Er1 O6 75.34(19) . . ?
 O2W Er1 O7 133.4(2) . . ?
 O2W Er1 O8 143.4(3) . . ?
 O2W Er1 O1W 73.71(19) . . ?
 O2W Er1 O3W 81.92(17) . . ?
 O2W Er1 O4W 143.5(3) . . ?
 O3W Er1 O2 149.7(3) . . ?
 O3W Er1 O3 143.0(3) . . ?
 O3W Er1 O5 70.92(15) . . ?
 O3W Er1 O6 118.5(2) . . ?
 O3W Er1 O7 72.83(19) . . ?
 O3W Er1 O8 120.3(3) . . ?
 O3W Er1 O1W 77.69(19) . . ?
 O3W Er1 O4W 80.5(2) . . ?
 O4W Er1 O2 114.0(2) . . ?
 O4W Er1 O3 66.22(15) . . ?
 O4W Er1 O5 131.3(3) . . ?
 O4W Er1 O6 141.0(2) . . ?
 O4W Er1 O7 69.84(18) . . ?
 O4W Er1 O8 72.52(16) . . ?
 N1 Nd1 N3 106.94(15) . . ?
 O2 Nd1 N1 25.45(9) . . ?
 O2 Nd1 N3 119.41(18) . . ?
 O2 Nd1 O3 51.01(11) . . ?
 O2 Nd1 O5 109.20(17) . . ?
 O2 Nd1 O6 68.64(14) . . ?
 O2 Nd1 O7 142.3(2) . . ?
 O2 Nd1 O8 94.66(16) . . ?
 O3 Nd1 N1 25.56(9) . . ?
 O3 Nd1 N3 92.10(16) . . ?
 O3 Nd1 O5 148.42(19) . . ?
 O3 Nd1 O6 102.11(16) . . ?
 O3 Nd1 O7 114.31(19) . . ?
 O3 Nd1 O8 70.02(14) . . ?
 O5 Nd1 N1 130.75(17) . . ?
 O5 Nd1 N3 76.67(13) . . ?
 O6 Nd1 N1 84.97(14) . . ?
 O6 Nd1 N3 77.65(14) . . ?
 O6 Nd1 O5 46.94(10) . . ?
 O7 Nd1 N1 131.75(18) . . ?
 O7 Nd1 N3 24.91(9) . . ?
 O7 Nd1 O5 63.94(12) . . ?
 O7 Nd1 O6 84.59(16) . . ?
 O7 Nd1 O8 50.45(12) . . ?
 O8 Nd1 N1 81.64(14) . . ?
 O8 Nd1 N3 25.56(9) . . ?
 O8 Nd1 O5 90.31(16) . . ?
 O8 Nd1 O6 71.28(14) . . ?
 O1W Nd1 N1 78.99(14) . . ?
 O1W Nd1 N3 143.29(19) . . ?
 O1W Nd1 O2 81.66(16) . . ?
 O1W Nd1 O3 78.29(15) . . ?
 O1W Nd1 O5 127.47(18) . . ?
 O1W Nd1 O6 138.9(2) . . ?
 O1W Nd1 O7 133.4(2) . . ?
 O1W Nd1 O8 141.26(19) . . ?
 O1W Nd1 O2W 69.93(14) . . ?
 O1W Nd1 O3W 73.94(15) . . ?
 O2W Nd1 N1 92.38(16) . . ?
 O2W Nd1 N3 143.28(18) . . ?
 O2W Nd1 O2 69.36(15) . . ?
 O2W Nd1 O3 115.33(19) . . ?
 O2W Nd1 O5 67.18(12) . . ?
 O2W Nd1 O6 73.22(14) . . ?
 O2W Nd1 O7 128.66(17) . . ?
 O2W Nd1 O8 144.4(2) . . ?
 O3W Nd1 N1 152.8(2) . . ?
 O3W Nd1 N3 96.23(16) . . ?
 O3W Nd1 O2 143.1(2) . . ?
 O3W Nd1 O3 143.6(2) . . ?
 O3W Nd1 O5 67.77(11) . . ?
 O3W Nd1 O6 114.30(16) . . ?
 O3W Nd1 O7 71.66(13) . . ?
 O3W Nd1 O8 121.63(19) . . ?
 O3W Nd1 O2W 76.41(14) . . ?
 O4W Nd1 N1 94.25(14) . . ?
 O4W Nd1 N3 71.81(14) . . ?
 O4W Nd1 O2 118.62(17) . . ?
 O4W Nd1 O3 69.64(14) . . ?
 O4W Nd1 O5 131.10(18) . . ?
 O4W Nd1 O6 147.8(2) . . ?
 O4W Nd1 O7 71.98(15) . . ?
 O4W Nd1 O8 76.75(15) . . ?
 O4W Nd1 O1W 71.64(14) . . ?
 O4W Nd1 O2W 138.9(2) . . ?
 O4W Nd1 O3W 79.46(15) . . ?
 O1 N1 Nd1 179.4(3) . . ?
 O1 N1 O2 122.3(3) . . ?
 O1 N1 O3 122.8(3) . . ?
 O2 N1 Nd1 57.32(19) . . ?
 O2 N1 O3 114.9(3) . . ?
 O3 N1 Nd1 57.63(19) . . ?
 O4 N2 O5 122.5(3) . . ?
 O4 N2 O6 120.4(3) . . ?
 O5 N2 O6 117.1(3) . . ?
 O7 N3 Nd1 57.6(2) . . ?
 O7 N3 O8 115.8(3) . . ?
 O8 N3 Nd1 58.29(19) . . ?
 O9 N3 Nd1 177.9(3) . . ?
 O9 N3 O7 122.3(4) . . ?
 O9 N3 O8 122.0(3) . . ?
 Nd1 O2 Er1 4.02(19) . . ?
 N1 O2 Er1 100.5(2) . . ?
 N1 O2 Nd1 97.2(2) . . ?
 Nd1 O3 Er1 2.6(2) . . ?
 N1 O3 Er1 95.5(2) . . ?
 N1 O3 Nd1 96.8(2) . . ?
 Er1 O5 Nd1 3.36(18) . . ?
 N2 O5 Er1 94.2(2) . . ?
 N2 O5 Nd1 92.3(2) . . ?
 Nd1 O6 Er1 4.03(17) . . ?
 N2 O6 Er1 100.9(2) . . ?
 N2 O6 Nd1 103.7(2) . . ?
 Nd1 O7 Er1 3.92(16) . . ?
 N3 O7 Er1 101.3(3) . . ?
 N3 O7 Nd1 97.5(2) . . ?
 Nd1 O8 Er1 1.89(19) . . ?
 N3 O8 Er1 94.7(2) . . ?
 N3 O8 Nd1 96.1(2) . . ?
 Er1 O1W Nd1 4.04(18) . . ?
 Er1 O1W H1WA 117.6 . . ?
 Er1 O1W H1WB 114.0 . . ?
 Nd1 O1W H1WA 113.6 . . ?
 Nd1 O1W H1WB 115.4 . . ?
 H1WA O1W H1WB 99.1 . . ?
 Er1 O2W Nd1 2.5(2) . . ?
 Er1 O2W H2WA 114.9 . . ?
 Er1 O2W H2WB 113.1 . . ?
 Nd1 O2W H2WA 117.3 . . ?
 Nd1 O2W H2WB 112.8 . . ?
 H2WA O2W H2WB 99.2 . . ?
 Er1 O3W Nd1 3.0(2) . . ?
 Er1 O3W H3WA 130.3 . . ?
 Er1 O3W H3WB 129.6 . . ?
 Nd1 O3W H3WA 129.5 . . ?
 Nd1 O3W H3WB 130.5 . . ?
 H3WA O3W H3WB 100.0 . . ?
 Er1 O4W H4WA 108.0 . . ?
 Er1 O4W H4WB 117.2 . . ?
 Nd1 O4W Er1 3.85(19) . . ?
 Nd1 O4W H4WA 111.0 . . ?
 Nd1 O4W H4WB 118.3 . . ?
 H4WA O4W H4WB 99.9 . . ?
 H5WA O5W H5WB 104.5 . . ?
 H6WA O6W H6WB 104.5 . . ?

loop_
  _geom_torsion_atom_site_label_1
  _geom_torsion_atom_site_label_2
  _geom_torsion_atom_site_label_3
  _geom_torsion_atom_site_label_4
  _geom_torsion
  _geom_torsion_site_symmetry_1
  _geom_torsion_site_symmetry_2
  _geom_torsion_site_symmetry_3
  _geom_torsion_site_symmetry_4
  _geom_torsion_publ_flag
 Nd1 N1 O2 Er1 2.4(2) . . . . ?
 Nd1 N1 O3 Er1 -2.3(2) . . . . ?
 Nd1 N3 O7 Er1 1.1(2) . . . . ?
 Nd1 N3 O8 Er1 -1.2(2) . . . . ?
 O1 N1 O2 Er1 -178.2(3) . . . . ?
 O1 N1 O2 Nd1 179.4(3) . . . . ?
 O1 N1 O3 Er1 178.3(3) . . . . ?
 O1 N1 O3 Nd1 -179.4(3) . . . . ?
 O2 N1 O3 Er1 -1.9(3) . . . . ?
 O2 N1 O3 Nd1 0.4(3) . . . . ?
 O3 N1 O2 Er1 2.0(4) . . . . ?
 O3 N1 O2 Nd1 -0.4(3) . . . . ?
 O4 N2 O5 Er1 -177.7(3) . . . . ?
 O4 N2 O5 Nd1 179.6(3) . . . . ?
 O4 N2 O6 Er1 177.5(3) . . . . ?
 O4 N2 O6 Nd1 -179.6(3) . . . . ?
 O5 N2 O6 Er1 -2.6(4) . . . . ?
 O5 N2 O6 Nd1 0.3(4) . . . . ?
 O6 N2 O5 Er1 2.5(3) . . . . ?
 O6 N2 O5 Nd1 -0.3(3) . . . . ?
 O7 N3 O8 Er1 2.2(3) . . . . ?
 O7 N3 O8 Nd1 3.4(3) . . . . ?
 O8 N3 O7 Er1 -2.3(4) . . . . ?
 O8 N3 O7 Nd1 -3.4(3) . . . . ?
 O9 N3 O7 Er1 178.6(3) . . . . ?
 O9 N3 O7 Nd1 177.5(3) . . . . ?
 O9 N3 O8 Er1 -178.7(3) . . . . ?
 O9 N3 O8 Nd1 -177.5(3) . . . . ?

_shelx_res_file
;
TITL er-nd-122024_auto_a.res in P-1
    er-nd-122024_auto.res
    created by SHELXL-2018/3 at 22:55:13 on 17-Feb-2026
REM Old TITL er-nd-122024_auto_a.res in P-1
REM SHELXT solution in P-1: R1 0.051, Rweak 0.008, Alpha 0.050
REM <I/s> 0.000 for 0 systematic absences, Orientation as input
REM Formula found by SHELXT: Er N3 O15
CELL 0.71073 6.7423 9.1281 11.6431 70.197 88.881 69.165
ZERR 2 0.0001 0.0002 0.0002 0.002 0.001 0.002
LATT 1
SFAC Er H N Nd O
UNIT 0.75 24 6 1.25 30
EADP Nd1 Er1

L.S. 14 0 0
PLAN  5
TEMP 25
CONF
list 4
MORE -1
BOND $H
fmap 2 53
acta
OMIT 0 0 1
REM <olex2.extras>
REM <HklSrc "%.\\Er-Nd-122024_auto.hkl">
REM </olex2.extras>

WGHT    0.025000    0.040200
EXTI    0.006191
FVAR       0.62671   0.36350
ER1   1    0.710608    0.401222    0.281255    21.00000    0.01970    0.02510 =
         0.02027   -0.00566   -0.00125   -0.00726
ND1   4    0.689601    0.406012    0.269621   -21.00000    0.01970    0.02510 =
         0.02027   -0.00566   -0.00125   -0.00726
N1    3    0.325292    0.723159    0.186941    11.00000    0.03427    0.03017 =
         0.04337   -0.00398    0.00312   -0.01131
N2    3    0.584287    0.165408    0.501845    11.00000    0.03866    0.03075 =
         0.03502   -0.00949    0.00871   -0.01284
N3    3    0.582979    0.175712    0.179752    11.00000    0.04941    0.04102 =
         0.03403   -0.00498    0.00013   -0.02203
O1    5    0.172256    0.854617    0.153281    11.00000    0.04435    0.03159 =
         0.06386   -0.00257    0.00192    0.00260
O2    5    0.398673    0.643625    0.298605    11.00000    0.05640    0.04514 =
         0.03409   -0.00502    0.00997    0.00022
O3    5    0.422773    0.655276    0.113160    11.00000    0.05672    0.04968 =
         0.04230   -0.01788   -0.00231    0.00038
O4    5    0.520999    0.081890    0.590014    11.00000    0.06619    0.04303 =
         0.04400   -0.00185    0.02180   -0.02119
O5    5    0.773537    0.119790    0.480444    11.00000    0.03743    0.04464 =
         0.07654   -0.02318    0.01942   -0.01007
O6    5    0.455718    0.304319    0.427598    11.00000    0.04217    0.03343 =
         0.04241   -0.00211    0.00364   -0.01268
O7    5    0.761736    0.137247    0.234332    11.00000    0.04784    0.03502 =
         0.07004   -0.00613   -0.01857   -0.01260
O8    5    0.445049    0.318545    0.170723    11.00000    0.03975    0.04971 =
         0.04938   -0.01829   -0.00051   -0.01400
O9    5    0.541501    0.081830    0.138882    11.00000    0.07977    0.04997 =
         0.05786   -0.01756   -0.00754   -0.03576
O1W   5    0.866566    0.602852    0.221883    11.00000    0.06954    0.04512 =
         0.02931   -0.01284    0.00998   -0.03482
AFIX   7
H1WA  2    0.816047    0.692942    0.137263    11.00000   -1.50000
H1WB  2    0.837114    0.674215    0.271233    11.00000   -1.50000
AFIX   0
O2W   5    0.779029    0.447295    0.457423    11.00000    0.04487    0.03787 =
         0.02855   -0.00733   -0.00132   -0.01500
AFIX   7
H2WA  2    0.910288    0.370615    0.506013    11.00000   -1.50000
H2WB  2    0.801534    0.545255    0.441363    11.00000   -1.50000
AFIX   0
O3W   5    1.073134    0.237629    0.323198    11.00000    0.02751    0.03428 =
         0.05620   -0.00792   -0.00036   -0.00811
AFIX   7
H3WA  2    1.168094    0.079629    0.368715    11.00000   -1.50000
H3WB  2    1.228844    0.281079    0.312270    11.00000   -1.50000
AFIX   0
O4W   5    0.801500    0.438769    0.070101    11.00000    0.04107    0.03849 =
         0.03514   -0.01239    0.00807   -0.01471
AFIX   7
H4WA  2    0.945279    0.356066    0.074701    11.00000   -1.50000
H4WB  2    0.825058    0.547177    0.021652    11.00000   -1.50000
AFIX   6

O5W   5    1.090721    0.221861    0.636106    11.00000    0.04543    0.03434 =
         0.04149   -0.01001   -0.00015   -0.01409
H5WA  2    1.199972    0.167728    0.609110    11.00000   -1.50000
H5WB  2    1.058656    0.146505    0.690152    11.00000   -1.50000
AFIX   6

O6W   5    1.126264    0.200789    0.014906    11.00000    0.05555    0.03503 =
         0.04751   -0.01170    0.00744   -0.01928
H6WA  2    1.249990    0.171862    0.050587    11.00000   -1.50000
H6WB  2    1.109426    0.108843    0.027290    11.00000   -1.50000
AFIX   0
HKLF 4


REM  er-nd-122024_auto_a.res in P-1
REM wR2 = 0.0618, GooF = S = 1.047, Restrained GooF = 1.047 for all data
REM R1 = 0.0282 for 3468 Fo > 4sig(Fo) and 0.0330 for all 3861 data
REM 187 parameters refined using 0 restraints

END

WGHT      0.0250      0.0402

REM Highest difference peak  0.751,  deepest hole -0.805,  1-sigma level  0.131
Q1    1   0.9130  0.7802  0.1791  11.00000  0.05    0.75
Q2    1   0.7025  0.4961 -0.0023  11.00000  0.05    0.60
Q3    1   0.8364  0.4560  0.0707  11.00000  0.05    0.58
Q4    1   0.7601  0.5583  0.2138  11.00000  0.05    0.58
Q5    1   0.7571  0.2854  0.3186  11.00000  0.05    0.55
;
_shelx_res_checksum                93469
_shelx_hkl_file
;
  -9  -7   2  169.94   30.28
  -9  -7   3    4.46    6.63
  -9  -6  -4    8.72    7.93
  -9  -6  -3  120.40   26.22
  -9  -6  -2   -4.54    6.74
  -9  -6  -1  202.73   34.21
  -9  -6  -1  204.98   33.01
  -9  -6   0    4.33    4.54
  -9  -6   1  180.38   31.29
  -9  -6   2   80.61   21.11
  -9  -6   3   82.25   22.07
  -9  -6   4   97.86   24.57
  -9  -5  -4  103.81   24.16
  -9  -5  -3  127.99   26.39
  -9  -5  -2   53.86   17.67
  -9  -5  -1  159.26   30.08
  -9  -5   0   32.20   14.50
  -9  -5   0   31.25   14.08
  -9  -5   1  157.73   29.84
  -9  -5   1  144.38   28.65
  -9  -5   2   -4.67    6.93
  -9  -5   2    4.58    8.32
  -9  -5   3  121.60   27.10
  -9  -5   3  163.02   30.72
  -9  -5   4    9.48    9.95
  -9  -4  -4  155.93   29.36
  -9  -4  -3   26.46   13.11
  -9  -4  -2  188.23   32.57
  -9  -4  -1   45.33   17.19
  -9  -4   0  155.63   29.86
  -9  -4   1   78.31   21.70
  -9  -4   1   69.33   20.08
  -9  -4   2   69.33   20.08
  -9  -4   2   74.64   21.41
  -9  -4   3  171.29   31.75
  -9  -4   3  161.02   30.51
  -9  -4   4    9.24    9.70
  -9  -4   4   23.99   12.34
  -9  -4   5  151.68   29.90
  -9  -4   5  107.17   25.75
  -9  -3  -4  104.52   23.89
  -9  -3  -3   35.49   13.99
  -9  -3  -2  234.09   37.04
  -9  -3  -1    4.55    6.75
  -9  -3   0  210.85   34.74
  -9  -3   1   13.82    9.68
  -9  -3   2  194.04   33.19
  -9  -3   2  175.71   32.23
  -9  -3   3   50.82   18.18
  -9  -3   3   47.91   17.46
  -9  -3   4  156.57   30.76
  -9  -3   4  125.86   27.57
  -9  -3   5  109.64   25.13
  -9  -3   5  181.49   33.53
  -9  -2  -4   26.49   12.28
  -9  -2  -3  130.30   26.87
  -9  -2  -2   91.07   22.53
  -9  -2  -2   91.93   23.24
  -9  -2  -1  133.32   27.49
  -9  -2  -1  132.25   27.27
  -9  -2   0  180.37   32.07
  -9  -2   0  144.45   28.30
  -9  -2   1   51.03   17.58
  -9  -2   1   31.19   14.06
  -9  -2   2  167.25   31.45
  -9  -2   2  144.42   28.93
  -9  -2   3   -4.64    6.88
  -9  -2   3    4.28    4.50
  -9  -2   3   -4.85    7.19
  -9  -2   4  198.53   34.35
  -9  -2   4  248.58   38.66
  -9  -2   5   18.31   10.75
  -9  -2   5    4.92    7.31
  -9  -1  -2   -4.64    6.88
  -9  -1  -1  112.20   26.11
  -9  -1  -1  111.67   25.52
  -9  -1   0   22.17   11.42
  -9  -1   0   56.39   17.80
  -9  -1   0   27.76   12.87
  -9  -1   1   75.37   21.16
  -9  -1   1  172.85   30.88
  -9  -1   1  132.79   27.75
  -9  -1   2   42.36   17.18
  -9  -1   2   99.32   23.74
  -9  -1   3  131.33   27.53
  -9  -1   3  126.87   28.17
  -9  -1   3   75.33   20.95
  -9  -1   4  158.35   30.35
  -9  -1   4  134.35   27.16
  -9  -1   4  161.52   31.88
  -9  -1   5   64.58   19.43
  -9   0   1  149.63   29.18
  -9   0   2    8.86    6.58
  -8 -10   1   46.65   16.09
  -8  -7   1   80.78   19.88
  -8  -7   2   87.27   20.92
  -8  -7   3  266.66   37.11
  -8  -7   4   12.76    8.94
  -8  -7   5  188.90   32.60
  -8  -6  -5  188.70   30.33
  -8  -6  -4  217.37   32.83
  -8  -6  -3  113.11   23.77
  -8  -6  -2  300.65   39.36
  -8  -6  -1    4.19    4.40
  -8  -6  -1    3.78    5.61
  -8  -6   0  331.34   39.83
  -8  -6   1   11.83    9.26
  -8  -6   2  364.59   42.81
  -8  -6   3  100.00   22.85
  -8  -6   4  206.50   33.56
  -8  -6   5  115.53   25.27
  -8  -6   6   77.78   20.33
  -8  -6   6   45.87   16.03
  -8  -6   7  105.63   24.58
  -8  -5  -5  372.15   42.78
  -8  -5  -4    7.78    7.07
  -8  -5  -3  198.30   31.52
  -8  -5  -2  108.90   23.72
  -8  -5  -1  274.31   37.07
  -8  -5   0  273.85   37.27
  -8  -5   0  261.56   35.89
  -8  -5   1   63.02   18.22
  -8  -5   1   40.29   14.70
  -8  -5   2  203.44   32.52
  -8  -5   2  238.82   34.99
  -8  -5   3    4.26    6.33
  -8  -5   3   42.29   15.38
  -8  -5   4  360.62   44.62
  -8  -5   5   22.33   11.49
  -8  -5   6  194.95   32.95
  -8  -5   6  225.40   35.84
  -8  -5   7   28.41   14.07
  -8  -5   7   22.61   11.64
  -8  -4  -5  208.65   32.01
  -8  -4  -4   42.65   14.71
  -8  -4  -3  272.10   36.69
  -8  -4  -2   12.01    8.41
  -8  -4  -1  255.34   36.13
  -8  -4   0   20.49   11.39
  -8  -4   1  314.13   39.74
  -8  -4   1  292.48   38.66
  -8  -4   2   87.40   21.47
  -8  -4   2   58.69   17.68
  -8  -4   3  188.26   31.34
  -8  -4   3  162.60   29.07
  -8  -4   4  201.26   32.83
  -8  -4   4  275.73   38.85
  -8  -4   5   79.66   20.72
  -8  -4   5   67.30   19.50
  -8  -4   6  202.56   33.49
  -8  -4   7    4.73    4.96
  -8  -4   7    4.60    6.82
  -8  -4   8  136.29   28.13
  -8  -4   8  155.21   30.75
  -8  -3  -5   68.91   18.49
  -8  -3  -4  148.35   27.42
  -8  -3  -3   95.19   21.75
  -8  -3  -2  104.35   23.21
  -8  -3  -1  433.47   46.81
  -8  -3   0    4.09    6.07
  -8  -3   1  390.74   45.26
  -8  -3   2    8.27    8.68
  -8  -3   2    8.51    6.32
  -8  -3   3  311.29   40.31
  -8  -3   3  267.68   38.02
  -8  -3   4    4.15    7.55
  -8  -3   4   13.20    8.00
  -8  -3   5  322.91   41.52
  -8  -3   5  323.40   42.90
  -8  -3   6   90.54   21.66
  -8  -3   6   55.20   18.14
  -8  -3   7  193.02   33.33
  -8  -3   7  116.03   25.56
  -8  -3   8  142.37   28.74
  -8  -3   8   91.55   23.88
  -8  -2  -5   -3.91    5.81
  -8  -2  -4  214.80   32.50
  -8  -2  -3    4.03    5.98
  -8  -2  -3    8.29    7.54
  -8  -2  -2  232.23   33.74
  -8  -2  -2  168.90   29.08
  -8  -2  -1  119.08   24.98
  -8  -2  -1  159.02   27.93
  -8  -2   0  173.42   29.98
  -8  -2   0  154.00   26.75
  -8  -2   0  169.24   29.58
  -8  -2   1  244.45   36.10
  -8  -2   1  257.45   34.14
  -8  -2   1  234.15   33.86
  -8  -2   2   83.01   20.97
  -8  -2   2   70.17   19.28
  -8  -2   3  282.34   38.90
  -8  -2   3  377.54   42.42
  -8  -2   3  380.25   45.25
  -8  -2   4   49.79   16.34
  -8  -2   4   75.28   20.82
  -8  -2   4   40.91   13.58
  -8  -2   5  404.93   45.60
  -8  -2   5  279.35   40.12
  -8  -2   6   -4.10    4.31
  -8  -2   6   -4.59    0.11
  -8  -2   7  215.18   35.41
  -8  -2   7  190.42   33.43
  -8  -2   8   14.31   11.20
  -8  -2   8    9.52    8.66
  -8  -1  -5   88.15   21.24
  -8  -1  -4  156.17   28.96
  -8  -1  -3   63.41   18.36
  -8  -1  -2  286.67   38.70
  -8  -1  -1   -4.09    4.30
  -8  -1  -1    4.19    4.39
  -8  -1   0  357.66   42.03
  -8  -1   0  368.55   43.06
  -8  -1   1   30.86   12.82
  -8  -1   1   16.88    9.92
  -8  -1   1   36.81   13.59
  -8  -1   2  205.71   31.41
  -8  -1   2  232.05   35.03
  -8  -1   2  253.83   35.57
  -8  -1   3   75.76   20.33
  -8  -1   3   79.15   20.44
  -8  -1   4  129.95   26.59
  -8  -1   4  142.70   27.87
  -8  -1   4  120.03   24.25
  -8  -1   5  149.77   28.19
  -8  -1   5  144.16   28.20
  -8  -1   6   65.94   18.92
  -8  -1   6   68.61   19.86
  -8  -1   7  218.26   35.48
  -8  -1   7  180.16   32.16
  -8  -1   8    4.73    7.03
  -8  -1   8   33.01   14.00
  -8   0  -5  144.37   27.34
  -8   0  -4   25.80   11.96
  -8   0  -3  142.61   27.81
  -8   0  -2   74.56   20.19
  -8   0  -2  116.51   25.31
  -8   0  -1   68.62   19.70
  -8   0  -1   77.42   20.27
  -8   0   0  247.35   36.10
  -8   0   0  303.00   39.61
  -8   0   1   57.34   17.23
  -8   0   1   33.81   14.07
  -8   0   2  300.15   38.24
  -8   0   2  283.98   39.12
  -8   0   3   11.73    8.21
  -8   0   3    8.22    6.11
  -8   0   4  158.14   29.10
  -8   0   4  181.67   30.33
  -8   0   5   25.41   12.58
  -8   0   5   23.68   11.73
  -8   0   5   18.04   10.59
  -8   0   6  125.44   25.77
  -8   0   6  127.48   27.21
  -8   0   7   55.19   18.74
  -8   0   8   74.79   20.95
  -8   0   8  139.47   28.96
  -8   1  -4    4.36    4.58
  -8   1  -3  175.29   31.98
  -8   1  -3  145.33   28.00
  -8   1  -2    4.56    4.78
  -8   1  -2   -4.43    6.57
  -8   1  -1  174.76   31.51
  -8   1  -1  185.89   31.81
  -8   1   0   30.84   13.08
  -8   1   0    4.41   12.26
  -8   1   1  181.76   31.15
  -8   1   1  197.49   32.90
  -8   1   2   97.99   22.92
  -8   1   2   91.31   22.48
  -8   1   3  138.05   26.86
  -8   1   3   98.85   23.17
  -8   1   4  217.62   33.81
  -8   1   4  220.13   33.97
  -8   1   5   37.37   14.46
  -8   1   5   13.49    9.45
  -8   1   6  256.43   37.15
  -8   1   6  207.43   34.91
  -8   1   7    4.53    4.76
  -8   1   7   -4.48    0.01
  -8   1   8  199.09   33.06
  -8   1   8  150.66   29.40
  -8   1   8  137.45   27.90
  -8   2  -1  185.86   32.96
  -8   2  -1  150.40   29.77
  -8   2   0   32.19   13.65
  -8   2   0    4.57    8.31
  -8   2   1  245.59   37.46
  -8   2   1  246.41   37.28
  -8   2   2    4.50    4.72
  -8   2   2    4.54    4.76
  -8   2   3  182.04   31.22
  -8   2   3  175.55   31.64
  -8   2   4   43.76   15.95
  -8   2   4   53.32   17.49
  -8   2   5  133.52   27.24
  -8   2   5   83.06   21.17
  -8   2   6   47.11   16.25
  -7 -11   0   22.12   11.39
  -7 -10   0  166.36   29.24
  -7 -10   1   72.12   19.49
  -7 -10   2   86.46   21.39
  -7  -9   0  389.06   43.83
  -7  -9   1   -3.94    4.13
  -7  -9   2  201.57   32.32
  -7  -9   3   20.69   10.65
  -7  -9   4  131.61   26.56
  -7  -9   5   52.30   17.76
  -7  -8   0  123.10   23.54
  -7  -8   1  115.39   22.88
  -7  -8   2  222.30   32.76
  -7  -8   3   19.11    9.83
  -7  -8   4  307.95   39.16
  -7  -8   5   -4.08    4.28
  -7  -8   6  218.62   33.74
  -7  -7   1  280.67   33.92
  -7  -7   1  250.58   31.78
  -7  -7   2  166.18   26.77
  -7  -7   2  144.40   24.71
  -7  -7   3  200.16   30.53
  -7  -7   4  213.99   32.58
  -7  -7   5  122.08   25.08
  -7  -6  -5   92.05   20.36
  -7  -6  -4  318.92   37.42
  -7  -6  -1  525.90   46.75
  -7  -6   0   10.01    7.01
  -7  -6   1  386.31   40.77
  -7  -6   2   28.68   11.31
  -7  -6   3  313.46   38.34
  -7  -6   4    3.90    5.79
  -7  -6   5  244.66   35.38
  -7  -6   5  295.63   37.68
  -7  -6   6   72.23   19.98
  -7  -6   6   42.97   14.84
  -7  -5  -5   -3.32    6.04
  -7  -5  -4  585.92   50.70
  -7  -5  -3   10.44    7.31
  -7  -5  -2  627.78   53.04
  -7  -5  -1  111.91   22.58
  -7  -5   0  671.11   56.31
  -7  -5   0  629.51   52.96
  -7  -5   1  249.60   34.08
  -7  -5   1  305.22   36.52
  -7  -5   2  188.76   29.43
  -7  -5   2  163.00   26.95
  -7  -5   3  210.10   31.18
  -7  -5   4  132.42   25.41
  -7  -5   5  389.73   44.49
  -7  -5   6    4.00    4.20
  -7  -5   6   -4.23    0.01
  -7  -5   7  185.90   31.19
  -7  -5   7  127.83   27.23
  -7  -5   8    8.55    6.35
  -7  -5   9  163.44   30.31
  -7  -4  -5  263.79   33.28
  -7  -4  -4  245.71   32.16
  -7  -4  -3  260.55   33.39
  -7  -4  -2  654.51   54.22
  -7  -4  -1   -3.53    5.25
  -7  -4   0  930.94   66.35
  -7  -4   1   14.50    9.32
  -7  -4   1    3.57    5.30
  -7  -4   2  483.28   47.65
  -7  -4   2  607.39   52.76
  -7  -4   3  125.71   24.17
  -7  -4   3  162.23   27.93
  -7  -4   4  275.88   36.24
  -7  -4   4  355.15   41.05
  -7  -4   5  250.90   34.14
  -7  -4   5  250.79   35.29
  -7  -4   6  147.20   27.79
  -7  -4   6  141.89   26.81
  -7  -4   7  180.36   30.59
  -7  -4   7  236.33   35.63
  -7  -4   8    8.69    7.90
  -7  -4   8   18.14   10.65
  -7  -4   9  202.39   33.41
  -7  -4  10   -4.29    4.50
  -7  -4  10   13.93    9.75
  -7  -3  -5  345.52   38.50
  -7  -3  -4    3.38    6.15
  -7  -3  -3  411.74   42.28
  -7  -3  -2  177.13   27.62
  -7  -3  -1  231.65   31.55
  -7  -3   0  510.29   48.00
  -7  -3   0  524.31   47.48
  -7  -3   1   86.37   17.52
  -7  -3   1  114.39   22.95
  -7  -3   1  100.06   20.25
  -7  -3   2  666.73   55.26
  -7  -3   2  639.28   51.93
  -7  -3   2  578.79   52.61
  -7  -3   3   25.42   12.06
  -7  -3   3   11.39    7.98
  -7  -3   4  426.89   44.56
  -7  -3   4  484.35   48.39
  -7  -3   5   29.24   12.15
  -7  -3   5   24.19   11.21
  -7  -3   6  551.95   50.90
  -7  -3   6  583.97   55.03
  -7  -3   7   56.22   17.62
  -7  -3   7   46.51   15.42
  -7  -3   8  210.67   34.34
  -7  -3   8  227.63   35.40
  -7  -3   9  138.89   28.95
  -7  -3   9  145.22   28.79
  -7  -3  10   74.66   20.16
  -7  -3  10   65.73   19.16
  -7  -2  -4   -3.64    5.40
  -7  -2  -3  375.95   40.66
  -7  -2  -2   -3.52    5.23
  -7  -2  -2    3.58    5.31
  -7  -2  -1  578.48   51.35
  -7  -2  -1  648.12   52.74
  -7  -2  -1  604.67   52.38
  -7  -2   0   48.44   14.06
  -7  -2   0   78.53   18.80
  -7  -2   0   80.08   18.70
  -7  -2   1  501.30   45.22
  -7  -2   1  602.52   52.20
  -7  -2   1  602.07   51.61
  -7  -2   2  118.83   23.81
  -7  -2   2  136.74   22.29
  -7  -2   2  130.87   23.57
  -7  -2   3  404.46   42.88
  -7  -2   3  398.38   44.08
  -7  -2   3  426.67   42.12
  -7  -2   4  358.41   41.06
  -7  -2   4  434.68   45.57
  -7  -2   4  345.35   37.58
  -7  -2   5   50.71   14.78
  -7  -2   5   52.29   16.40
  -7  -2   6  494.64   47.63
  -7  -2   6  484.39   50.41
  -7  -2   7   12.80    8.97
  -7  -2   7   33.89   14.07
  -7  -2   8  264.51   38.48
  -7  -2   8  293.86   40.70
  -7  -2   9   18.18   10.68
  -7  -2   9   22.77   11.72
  -7  -2  10  178.64   31.58
  -7  -2  10  240.14   37.07
  -7  -2  10  294.59   40.85
  -7  -1  -6  221.61   31.72
  -7  -1  -5   81.68   19.59
  -7  -1  -4  275.20   35.77
  -7  -1  -3  277.59   35.40
  -7  -1  -2  106.60   22.04
  -7  -1  -2  157.74   26.58
  -7  -1  -1  355.22   39.68
  -7  -1  -1  344.73   39.77
  -7  -1   0   30.93   11.44
  -7  -1   0   35.78   12.48
  -7  -1   1  831.49   59.77
  -7  -1   1  645.77   54.59
  -7  -1   2    3.22    3.39
  -7  -1   2    3.47    3.64
  -7  -1   3  409.85   40.58
  -7  -1   3  504.57   48.21
  -7  -1   3  422.33   42.75
  -7  -1   4   25.54   10.85
  -7  -1   4   27.54   12.41
  -7  -1   4   33.31   12.13
  -7  -1   5  378.03   41.53
  -7  -1   5  312.25   36.91
  -7  -1   5  441.55   46.82
  -7  -1   6   79.42   19.45
  -7  -1   6  106.94   23.35
  -7  -1   7  278.44   37.82
  -7  -1   7  231.82   35.10
  -7  -1   8  323.47   42.03
  -7  -1   8  320.60   41.67
  -7  -1   9   34.77   14.47
  -7  -1   9   58.89   18.45
  -7  -1   9   49.05   16.91
  -7  -1  10  288.79   40.55
  -7  -1  10  333.14   43.48
  -7  -1  10  238.65   37.25
  -7  -1  11    4.69    4.92
  -7   0  -5    3.79    3.98
  -7   0  -4  551.98   51.39
  -7   0  -3   47.60   15.62
  -7   0  -3   45.55   14.41
  -7   0  -2  432.44   45.34
  -7   0  -2  336.39   39.75
  -7   0  -1  139.08   25.14
  -7   0  -1  112.60   23.17
  -7   0   0  333.12   38.76
  -7   0   0  282.85   36.16
  -7   0   1  143.03   25.13
  -7   0   1  136.14   25.26
  -7   0   2  139.67   24.33
  -7   0   2  174.39   27.76
  -7   0   3  324.08   36.77
  -7   0   3  296.95   36.42
  -7   0   4    3.33    4.95
  -7   0   4   -3.51    5.21
  -7   0   5  392.62   43.09
  -7   0   5  443.10   43.26
  -7   0   5  413.15   45.90
  -7   0   6    3.67    6.67
  -7   0   6    8.18    7.44
  -7   0   7  441.75   47.93
  -7   0   8   30.30   12.86
  -7   0   8   12.78    8.96
  -7   0   9  288.18   39.39
  -7   0   9  239.25   36.20
  -7   0   9  246.46   36.97
  -7   0  10   85.90   22.40
  -7   0  10  111.42   24.97
  -7   0  10  111.83   24.97
  -7   0  11   81.67   21.43
  -7   0  11   36.48   14.41
  -7   1  -7  104.11   23.68
  -7   1  -5   54.13   16.28
  -7   1  -4  222.90   34.01
  -7   1  -4  199.08   31.09
  -7   1  -3   70.33   18.45
  -7   1  -3   27.44   11.68
  -7   1  -2  470.24   48.67
  -7   1  -2  380.73   44.03
  -7   1  -1    3.97    4.17
  -7   1  -1    7.84    7.13
  -7   1   0  428.83   45.41
  -7   1   0  401.73   44.31
  -7   1   1   26.81   11.38
  -7   1   1   19.38    9.98
  -7   1   2  409.91   43.79
  -7   1   2  387.57   42.79
  -7   1   3  125.57   24.11
  -7   1   3  140.24   25.68
  -7   1   4  123.53   23.71
  -7   1   4  130.74   24.99
  -7   1   5  210.80   30.52
  -7   1   5  237.02   34.20
  -7   1   5  245.74   33.37
  -7   1   6   31.91   11.81
  -7   1   6   43.00   14.11
  -7   1   6   64.88   18.08
  -7   1   7  321.39   40.87
  -7   1   8   45.54   15.72
  -7   1   8   54.50   17.09
  -7   1   8   59.65   17.93
  -7   1   9  216.83   34.21
  -7   1   9  215.99   34.45
  -7   1   9  255.97   37.34
  -7   1  10    4.52    4.75
  -7   1  10   -4.57    4.79
  -7   2  -5  155.98   29.01
  -7   2  -4   38.98   15.13
  -7   2  -4   44.08   14.62
  -7   2  -4   81.44   20.65
  -7   2  -3  257.10   37.22
  -7   2  -3  202.94   32.07
  -7   2  -2  148.14   28.38
  -7   2  -2  184.06   30.32
  -7   2  -1   96.10   22.04
  -7   2  -1   90.31   21.66
  -7   2   0  161.08   28.79
  -7   2   0  221.60   33.40
  -7   2   1    4.08    4.28
  -7   2   1    7.15    7.50
  -7   2   1   16.36   10.51
  -7   2   2  491.48   49.87
  -7   2   2  457.44   45.33
  -7   2   2  439.21   47.34
  -7   2   3    3.98    4.17
  -7   2   3   -4.03    0.03
  -7   2   3   -3.59    7.54
  -7   2   4  401.16   44.47
  -7   2   4  386.07   44.19
  -7   2   4  462.04   46.15
  -7   2   5    7.79    7.09
  -7   2   5   19.61   10.09
  -7   2   6  273.10   36.06
  -7   2   6  213.55   32.22
  -7   2   6  296.20   37.39
  -7   2   6  286.09   37.48
  -7   2   6  333.66   39.10
  -7   2   7   35.04   13.57
  -7   2   7   40.24   14.02
  -7   2   7   15.50    9.12
  -7   2   8  180.24   30.35
  -7   2   8  153.84   28.55
  -7   2   8  149.76   27.48
  -7   2   9  115.93   24.85
  -7   2   9  111.82   24.89
  -7   2   9  130.93   26.75
  -7   2  10   26.92   12.49
  -7   2  10   53.40   17.50
  -7   3  -4    4.42    6.57
  -7   3  -3  216.21   34.85
  -7   3  -3  222.21   34.59
  -7   3  -3  298.16   40.07
  -7   3  -2   -4.39    6.52
  -7   3  -2   -4.25    4.46
  -7   3  -2   -4.37    4.59
  -7   3  -1  222.77   35.35
  -7   3  -1  205.92   33.24
  -7   3  -1  252.75   36.67
  -7   3   0   30.41   12.92
  -7   3   0   25.87   12.00
  -7   3   0   41.81   15.22
  -7   3   1  176.93   31.73
  -7   3   1  207.27   33.63
  -7   3   2  149.85   28.33
  -7   3   2  207.41   31.25
  -7   3   2  133.49   26.64
  -7   3   3  157.18   28.72
  -7   3   3  145.71   27.90
  -7   3   3   98.07   22.01
  -7   3   4  236.50   34.87
  -7   3   4  216.44   34.18
  -7   3   4  311.59   39.31
  -7   3   5    8.39    8.81
  -7   3   5   12.58    8.81
  -7   3   5   15.99    9.39
  -7   3   6  311.79   39.95
  -7   3   6  329.56   40.17
  -7   3   6  268.83   37.25
  -7   3   6  293.05   39.43
  -7   3   7   -4.12    6.11
  -7   3   7   -4.17    6.19
  -7   3   7   -4.05    0.07
  -7   3   7    8.08    7.35
  -7   3   8  247.39   36.26
  -7   3   9   34.68   13.67
  -7   3  10  145.77   28.80
  -7   4  -2   52.65   17.28
  -7   4  -1  203.50   34.12
  -7   4  -1  151.57   28.72
  -7   4  -1  135.78   27.97
  -7   4   0   13.58    9.50
  -7   4   0   13.52    9.46
  -7   4   1  181.38   31.95
  -7   4   1  172.26   30.38
  -7   4   2   18.04   10.59
  -7   4   2    4.54    4.76
  -7   4   2    8.36    7.60
  -7   4   3  161.94   31.04
  -7   4   3  185.53   31.94
  -7   4   3  234.04   34.54
  -7   4   4   53.83   18.29
  -7   4   4   42.47   16.13
  -7   4   4   89.94   22.68
  -7   4   5  125.25   26.36
  -7   4   5  158.15   28.93
  -7   4   6  142.30   28.19
  -7   4   6  124.61   25.62
  -7   4   6  129.81   25.89
  -7   4   7   48.56   16.75
  -7   4   7   61.53   18.49
  -7   4   7   34.52   14.37
  -7   4   7   76.68   20.53
  -7   4   8  148.87   28.89
  -7   4   8  120.92   25.96
  -7   4   8  144.17   28.09
  -7   5   3  154.12   29.36
  -7   5   6    4.36    6.47
  -6 -11   0   43.42   15.82
  -6 -11   1   57.44   17.41
  -6 -10  -1  355.56   42.41
  -6 -10   0   16.29    9.56
  -6 -10   1  228.42   34.50
  -6 -10   2   29.76   13.41
  -6 -10   3  196.06   32.37
  -6 -10   4   66.95   19.38
  -6  -9  -1  301.70   37.17
  -6  -9   0   26.32   11.86
  -6  -9   1  346.25   40.86
  -6  -9   2    3.96    4.15
  -6  -9   3  203.75   32.11
  -6  -9   4    4.20    6.23
  -6  -9   5  276.92   38.06
  -6  -8  -1   36.85   13.18
  -6  -8   0  390.34   40.98
  -6  -8   1  165.24   27.16
  -6  -8   2  112.47   22.37
  -6  -8   3  263.04   35.42
  -6  -8   4   66.18   18.34
  -6  -8   5  419.29   46.33
  -6  -8   6    4.18    4.39
  -6  -8   7  199.02   32.79
  -6  -7 -12   26.78   12.41
  -6  -7  -1    6.02    6.32
  -6  -7   0  801.64   54.17
  -6  -7   0  745.51   55.57
  -6  -7   1    2.92    4.34
  -6  -7   1   -3.17    4.71
  -6  -7   2  594.59   49.08
  -6  -7   2  620.67   50.84
  -6  -7   3  112.39   21.50
  -6  -7   3   75.14   18.06
  -6  -7   4  227.76   31.52
  -6  -7   5  122.47   23.88
  -6  -7   6   89.41   20.92
  -6  -7   7  142.23   27.20
  -6  -7   8   16.93    9.94
  -6  -6 -13   22.42   12.46
  -6  -6 -12   87.08   22.02
  -6  -6  -1  544.01   43.73
  -6  -6   0  797.52   54.80
  -6  -6   0  774.24   53.00
  -6  -6   1  118.29   20.83
  -6  -6   1  143.52   22.13
  -6  -6   2  429.45   40.77
  -6  -6   2  368.79   37.11
  -6  -6   3  207.67   29.09
  -6  -6   3  168.37   25.09
  -6  -6   4  605.22   51.76
  -6  -6   4  587.03   49.22
  -6  -6   5    9.99    7.81
  -6  -6   5    3.70    6.72
  -6  -6   5    3.38    6.14
  -6  -6   6  388.80   41.43
  -6  -6   7   15.04    8.83
  -6  -6   8  118.10   24.26
  -6  -6   9   94.47   22.52
  -6  -5 -13    4.31    6.41
  -6  -5 -12  231.96   35.31
  -6  -5  -6   27.56   10.04
  -6  -5  -5  731.04   52.47
  -6  -5  -4    2.92    3.07
  -6  -5  -3  938.06   61.42
  -6  -5  -2   27.59   10.20
  -6  -5  -1 1004.02   65.25
  -6  -5   0   14.22    7.46
  -6  -5   0    2.87    4.27
  -6  -5   0   12.80    7.51
  -6  -5   1  981.94   63.97
  -6  -5   1 1091.57   61.07
  -6  -5   2  106.14   20.39
  -6  -5   2  123.16   19.62
  -6  -5   3  461.83   43.32
  -6  -5   3  348.38   34.88
  -6  -5   4  297.49   35.23
  -6  -5   4  242.25   29.41
  -6  -5   5  135.31   24.69
  -6  -5   5   98.48   20.91
  -6  -5   5   75.83   17.01
  -6  -5   6  435.91   46.05
  -6  -5   6  419.07   43.71
  -6  -5   6  404.14   40.31
  -6  -5   7   37.25   13.57
  -6  -5   7   37.70   13.49
  -6  -5   8  343.96   41.05
  -6  -5   8  336.78   39.28
  -6  -5   9    4.09    4.30
  -6  -4 -11   39.14   13.66
  -6  -4  -6  484.87   41.04
  -6  -4  -5  153.08   22.93
  -6  -4  -4  640.69   48.79
  -6  -4  -3  650.95   49.30
  -6  -4  -2  400.01   38.33
  -6  -4  -1  699.78   52.14
  -6  -4   0   52.15   14.46
  -6  -4   1  987.81   64.56
  -6  -4   1 1084.89   67.59
  -6  -4   2   18.78    8.70
  -6  -4   2   19.01    8.81
  -6  -4   3  539.68   47.38
  -6  -4   3  492.55   45.07
  -6  -4   4   10.27    7.19
  -6  -4   4   13.04    7.66
  -6  -4   5  641.02   54.54
  -6  -4   6  100.78   21.22
  -6  -4   6  132.89   25.36
  -6  -4   7  259.47   35.98
  -6  -4   7  313.02   38.19
  -6  -4   8  233.68   34.00
  -6  -4   9   49.87   15.84
  -6  -4   9  151.75   26.18
  -6  -4  10  191.44   31.98
  -6  -3  -6  687.41   50.12
  -6  -3  -5    2.79    5.07
  -6  -3  -4  669.97   50.15
  -6  -3  -3   25.93   10.05
  -6  -3  -2  800.22   55.75
  -6  -3  -1  408.26   38.82
  -6  -3   0  360.28   36.01
  -6  -3   0  467.23   41.34
  -6  -3   1  313.09   33.03
  -6  -3   1  313.20   30.12
  -6  -3   1  309.57   34.12
  -6  -3   2  411.45   37.92
  -6  -3   2  381.70   38.72
  -6  -3   2  411.68   39.92
  -6  -3   3 1060.41   67.95
  -6  -3   3 1066.88   67.43
  -6  -3   4    3.40    5.05
  -6  -3   4    3.14    4.66
  -6  -3   5  725.35   57.62
  -6  -3   5  630.01   50.98
  -6  -3   6    7.24    6.58
  -6  -3   6   14.91    8.75
  -6  -3   6    9.55    6.69
  -6  -3   7  717.12   59.70
  -6  -3   7  621.62   55.23
  -6  -3   8   15.92    9.34
  -6  -3   8    4.11    6.10
  -6  -3   9  230.05   34.75
  -6  -3  10   83.36   21.69
  -6  -3  10   84.35   20.75
  -6  -3  11   91.72   23.24
  -6  -3  11  132.85   26.64
  -6  -2  -4  658.97   51.41
  -6  -2  -3  318.12   34.56
  -6  -2  -2  829.82   57.80
  -6  -2  -1   11.87    7.63
  -6  -2  -1    5.62    5.11
  -6  -2   0  999.32   63.23
  -6  -2   0 1069.59   66.03
  -6  -2   0  997.53   60.86
  -6  -2   1  122.80   20.68
  -6  -2   1   75.44   16.92
  -6  -2   1   96.96   17.31
  -6  -2   2  782.42   54.49
  -6  -2   2  835.97   57.90
  -6  -2   2  779.38   50.56
  -6  -2   3  295.14   34.19
  -6  -2   3  201.77   26.05
  -6  -2   3  238.68   29.97
  -6  -2   3  216.77   25.10
  -6  -2   4  411.04   37.65
  -6  -2   4  467.19   44.35
  -6  -2   4  505.12   44.42
  -6  -2   5  562.89   49.64
  -6  -2   5  482.71   43.84
  -6  -2   6   66.10   17.31
  -6  -2   6   68.22   16.68
  -6  -2   7  402.59   43.47
  -6  -2   7  318.80   38.78
  -6  -2   8   88.41   20.81
  -6  -2   8  119.43   24.13
  -6  -2   9  348.40   42.66
  -6  -2   9  343.04   42.07
  -6  -2   9  357.56   41.91
  -6  -2  10    4.39    4.61
  -6  -2  10    4.09    4.30
  -6  -2  11  259.73   37.14
  -6  -2  11  266.91   39.47
  -6  -2  12   -4.39    4.61
  -6  -1  -6   25.39   10.01
  -6  -1  -5  641.42   51.22
  -6  -1  -4  154.83   24.66
  -6  -1  -3  861.03   60.36
  -6  -1  -3  909.96   62.63
  -6  -1  -2  441.28   41.00
  -6  -1  -2  407.02   39.95
  -6  -1  -1  414.25   40.61
  -6  -1  -1  561.41   45.95
  -6  -1   0  449.74   40.91
  -6  -1   0  407.95   38.50
  -6  -1   1  212.27   28.01
  -6  -1   1  302.52   31.97
  -6  -1   2  891.53   58.82
  -6  -1   2  931.00   58.44
  -6  -1   3   76.60   16.40
  -6  -1   3   61.63   15.61
  -6  -1   3   77.97   15.77
  -6  -1   4  620.29   51.81
  -6  -1   4  576.69   45.70
  -6  -1   4  561.46   43.02
  -6  -1   4  675.77   51.28
  -6  -1   5   66.44   16.85
  -6  -1   5   56.69   13.92
  -6  -1   5   27.75   11.26
  -6  -1   6  540.13   49.49
  -6  -1   6  504.30   44.67
  -6  -1   7   68.06   17.86
  -6  -1   7  101.65   21.73
  -6  -1   8  435.97   46.07
  -6  -1   8  324.69   40.04
  -6  -1   9  287.37   38.38
  -6  -1   9  261.77   36.47
  -6  -1   9  233.98   33.89
  -6  -1  10   89.24   21.97
  -6  -1  10  113.67   24.82
  -6  -1  10   87.24   21.49
  -6  -1  11  307.26   41.32
  -6  -1  11  221.37   34.66
  -6  -1  12   13.47    9.43
  -6   0  -6   84.33   18.45
  -6   0  -5  237.79   31.50
  -6   0  -4   94.22   19.98
  -6   0  -4   70.33   18.19
  -6   0  -3  946.27   63.60
  -6   0  -3  851.79   62.01
  -6   0  -2    3.21    4.76
  -6   0  -2    3.29    4.88
  -6   0  -1  534.18   46.48
  -6   0  -1  424.30   40.99
  -6   0   0   24.65    9.34
  -6   0   0   18.87    8.75
  -6   0   0   18.61    8.63
  -6   0   1  814.30   51.96
  -6   0   1  752.24   55.38
  -6   0   1  799.48   56.31
  -6   0   2  383.15   38.52
  -6   0   2  415.11   36.14
  -6   0   2  344.30   35.63
  -6   0   3  615.30   48.86
  -6   0   3  622.91   45.50
  -6   0   3  589.06   47.05
  -6   0   4  615.46   48.64
  -6   0   4  636.60   48.11
  -6   0   5  100.95   21.20
  -6   0   5  115.78   20.37
  -6   0   5  157.53   23.22
  -6   0   6  774.34   60.08
  -6   0   6  763.64   55.91
  -6   0   7    3.70    3.89
  -6   0   7    3.75    5.56
  -6   0   8  394.90   39.60
  -6   0   8  425.67   45.30
  -6   0   8  361.22   41.91
  -6   0   9   24.74   11.45
  -6   0   9    7.96    5.91
  -6   0   9   13.92    8.95
  -6   0  10  385.38   44.73
  -6   0  10  293.28   38.81
  -6   0  10  281.19   39.16
  -6   0  11   59.83   18.56
  -6   0  11   68.07   19.12
  -6   0  11   70.26   19.62
  -6   0  12  147.09   29.24
  -6   0  12  136.83   27.30
  -6   1  -7   37.30   13.59
  -6   1  -5  120.77   22.46
  -6   1  -4  263.12   33.32
  -6   1  -4  286.34   36.15
  -6   1  -3  354.89   38.31
  -6   1  -3  332.77   38.67
  -6   1  -2  307.37   36.07
  -6   1  -2  244.18   32.40
  -6   1  -1  376.64   40.11
  -6   1  -1  453.88   43.71
  -6   1   0    2.84    4.21
  -6   1   0    6.68    6.07
  -6   1   0    3.34    3.51
  -6   1   1  510.12   42.63
  -6   1   1  430.80   42.83
  -6   1   1  448.53   42.90
  -6   1   2   16.40    8.44
  -6   1   2    5.66    5.94
  -6   1   2   25.69   10.12
  -6   1   3  850.92   55.01
  -6   1   3  827.71   55.98
  -6   1   3  664.50   54.53
  -6   1   3  750.20   55.93
  -6   1   4  335.34   36.89
  -6   1   4  323.56   33.91
  -6   1   4  274.86   33.16
  -6   1   5  505.15   45.06
  -6   1   5  497.80   46.75
  -6   1   5  468.58   43.01
  -6   1   6  193.14   27.43
  -6   1   6  198.83   29.58
  -6   1   6  265.29   31.64
  -6   1   7  488.98   47.23
  -6   1   7  454.92   45.74
  -6   1   8  267.02   35.87
  -6   1   8  303.89   37.81
  -6   1   8  295.64   37.35
  -6   1   9   81.20   20.54
  -6   1   9   85.15   20.41
  -6   1   9   87.73   19.59
  -6   1   9   76.10   19.82
  -6   1  10  298.24   38.92
  -6   1  10  216.08   33.07
  -6   1  10  256.71   34.83
  -6   1  10  219.37   33.67
  -6   1  11    4.47    4.69
  -6   1  11   16.09   11.17
  -6   1  11   -4.42    6.57
  -6   1  12  257.04   38.10
  -6   1  12  211.63   34.95
  -6   2  -7   11.94    9.34
  -6   2  -6  362.98   42.35
  -6   2  -5   -3.89    4.08
  -6   2  -4  355.99   39.50
  -6   2  -4  390.51   43.30
  -6   2  -3   49.79   15.01
  -6   2  -3   90.16   20.55
  -6   2  -2  289.30   35.75
  -6   2  -2  239.89   33.49
  -6   2  -1  307.45   37.03
  -6   2  -1  338.22   39.16
  -6   2   0  117.77   23.01
  -6   2   0  150.52   25.72
  -6   2   1  412.52   43.72
  -6   2   1  470.40   43.27
  -6   2   1  427.48   43.77
  -6   2   2  155.28   26.04
  -6   2   2  215.63   29.54
  -6   2   2  178.15   28.03
  -6   2   3  412.73   42.99
  -6   2   3  433.02   40.27
  -6   2   3  454.42   42.98
  -6   2   3  411.93   42.42
  -6   2   4  101.30   20.40
  -6   2   4   83.36   17.88
  -6   2   4   78.94   18.13
  -6   2   5  562.31   47.48
  -6   2   5  411.89   42.68
  -6   2   6   36.84   12.70
  -6   2   6   38.82   13.38
  -6   2   6   30.57   11.85
  -6   2   7  439.07   44.77
  -6   2   7  473.21   45.98
  -6   2   7  510.01   48.04
  -6   2   8   80.79   18.54
  -6   2   8   37.90   13.85
  -6   2   8   68.05   17.80
  -6   2   9  207.50   30.54
  -6   2   9  234.51   34.08
  -6   2   9  240.20   34.58
  -6   2  10   91.73   21.98
  -6   2  10   91.42   21.25
  -6   2  10   71.83   19.44
  -6   2  11  131.12   26.55
  -6   2  11  109.46   23.91
  -6   2  11  168.28   30.29
  -6   2  12  173.55   31.32
  -6   2  12  128.52   26.13
  -6   2  12  207.52   33.77
  -6   3  -7  147.83   28.27
  -6   3  -6   92.67   22.22
  -6   3  -5  104.02   23.19
  -6   3  -5   67.65   18.31
  -6   3  -4  266.32   36.50
  -6   3  -4  237.32   35.27
  -6   3  -3   16.04    9.43
  -6   3  -3   22.46   10.41
  -6   3  -3   39.22   14.27
  -6   3  -2  399.45   44.45
  -6   3  -2  283.87   36.89
  -6   3  -2  342.42   41.05
  -6   3  -1   -3.81    5.66
  -6   3  -1    3.81    4.00
  -6   3  -1   -3.86    0.03
  -6   3   0  396.62   43.62
  -6   3   0  390.31   43.02
  -6   3   1   81.46   19.41
  -6   3   1   79.67   19.60
  -6   3   2  444.06   44.15
  -6   3   2  384.97   42.20
  -6   3   3  155.26   26.77
  -6   3   3  176.13   26.61
  -6   3   3  172.76   28.17
  -6   3   4  316.25   35.94
  -6   3   4  285.45   35.37
  -6   3   4  231.71   32.57
  -6   3   5  153.00   26.44
  -6   3   5  132.13   23.34
  -6   3   6   86.46   19.76
  -6   3   7  239.85   33.99
  -6   3   7  288.16   35.38
  -6   3   8   27.36   11.62
  -6   3   8   26.22   11.14
  -6   3   9  203.92   32.41
  -6   3   9  237.60   33.21
  -6   3   9  175.05   29.65
  -6   3  10    3.91    5.81
  -6   3  10    8.40    7.63
  -6   3  11  201.30   33.31
  -6   3  11  264.32   38.26
  -6   3  12   21.57   11.10
  -6   3  12   22.94   11.81
  -6   4  -5  177.50   31.20
  -6   4  -4   35.12   13.84
  -6   4  -4   20.30   10.46
  -6   4  -3  262.92   37.69
  -6   4  -3  176.36   29.58
  -6   4  -3  243.86   35.07
  -6   4  -2  244.43   35.71
  -6   4  -2  175.76   29.74
  -6   4  -2  183.00   30.26
  -6   4  -1  152.04   27.81
  -6   4  -1  133.21   25.28
  -6   4  -1  121.91   25.45
  -6   4   0  267.95   36.36
  -6   4   0  227.12   34.05
  -6   4   1   15.49    9.10
  -6   4   1   24.27   11.24
  -6   4   2  385.56   42.43
  -6   4   2  433.23   45.61
  -6   4   2  428.52   46.23
  -6   4   3   -3.60    5.35
  -6   4   3   -3.58    5.31
  -6   4   3   -3.87    9.07
  -6   4   3    4.04    4.24
  -6   4   4  370.35   39.68
  -6   4   4  295.98   36.35
  -6   4   4  333.42   40.57
  -6   4   4  250.17   35.47
  -6   4   5   43.17   14.87
  -6   4   5   26.30   11.86
  -6   4   6  320.47   39.35
  -6   4   6  284.12   37.82
  -6   4   7  107.08   22.95
  -6   4   8  159.51   28.74
  -6   4   9  127.85   24.99
  -6   4   9  168.99   29.62
  -6   4  10   78.44   20.48
  -6   4  10   44.53   15.94
  -6   4  10   33.06   13.06
  -6   4  11  143.88   28.54
  -6   4  11  143.16   27.93
  -6   4  11  156.25   28.95
  -6   5  -2    4.52    8.21
  -6   5  -2    4.17    6.19
  -6   5  -2   -4.20    4.40
  -6   5  -1  336.10   43.03
  -6   5  -1  219.98   34.43
  -6   5   0   73.38   19.78
  -6   5   0   34.02   14.16
  -6   5   1  205.07   32.57
  -6   5   1  157.82   29.68
  -6   5   2  231.15   34.54
  -6   5   2  244.30   36.17
  -6   5   3   86.06   20.63
  -6   5   3  108.75   24.53
  -6   5   3   68.80   19.26
  -6   5   4  209.37   32.66
  -6   5   4  301.67   39.78
  -6   5   4  237.04   35.83
  -6   5   5   20.14   11.20
  -6   5   5   21.04   11.70
  -6   5   6  329.65   41.55
  -6   5   6  413.07   46.45
  -6   5   7    4.33    6.43
  -6   5   7    8.43    7.66
  -6   5   8  242.89   36.32
  -6   5   8  211.02   33.67
  -6   5   9   30.87   13.91
  -6   5  10   67.24   19.33
  -6   5  10  103.70   24.21
  -6   6  -1  121.41   26.31
  -6   6   0    4.39    7.98
  -6   6   1  257.42   37.85
  -6   6   1  287.00   39.93
  -6   6   2    8.97    6.66
  -6   6   2    4.36    7.92
  -6   6   3  203.44   33.92
  -6   6   3  267.96   38.11
  -6   6   3  164.11   29.38
  -6   6   4   50.02   17.23
  -6   6   4   31.25   14.09
  -6   6   5  100.68   24.14
  -6   6   5  103.03   24.10
  -6   6   6  118.00   25.70
  -6   6   6  117.00   25.60
  -6   6   7   22.73   11.71
  -6   6   7   57.72   18.07
  -6   6   8   99.57   23.96
  -6   6   8  179.58   32.21
  -5 -12   0   22.06   11.35
  -5 -11 -12    4.30    6.38
  -5 -11 -11  144.56   26.96
  -5 -11  -1   16.49    9.68
  -5 -11   0  231.02   35.17
  -5 -11   1   72.73   20.16
  -5 -11   2  104.96   24.42
  -5 -10 -12   39.16   15.85
  -5 -10  -1   19.23    9.90
  -5 -10   0  565.27   52.80
  -5 -10   1   -4.02    5.96
  -5 -10   2  210.32   32.80
  -5 -10   3   16.97    9.96
  -5 -10   4  161.28   30.26
  -5  -9 -13   27.09   14.23
  -5  -9 -12  161.00   29.51
  -5  -9  -1  282.73   35.09
  -5  -9   0  213.20   30.31
  -5  -9   1  107.66   22.20
  -5  -9   2  210.68   31.82
  -5  -9   3   59.39   17.19
  -5  -9   4  323.16   40.59
  -5  -9   5    4.23    4.44
  -5  -9   6  218.42   35.02
  -5  -8 -13    8.98    8.16
  -5  -8 -12  198.68   32.42
  -5  -8  -1  516.45   45.56
  -5  -8   0   32.81   11.96
  -5  -8   1  527.84   47.67
  -5  -8   2  122.69   23.17
  -5  -8   3  196.24   29.69
  -5  -8   4  113.35   22.95
  -5  -8   5  118.35   24.31
  -5  -8   6  197.96   30.47
  -5  -8   6  185.44   30.94
  -5  -8   7   39.77   14.49
  -5  -8   7   34.33   14.27
  -5  -8   8  180.73   30.58
  -5  -8   8  191.32   32.67
  -5  -7 -14   41.02   15.16
  -5  -7 -13  132.71   27.66
  -5  -7 -12  131.83   27.34
  -5  -7  -1  485.19   41.81
  -5  -7   0   79.41   17.30
  -5  -7   1  580.87   43.35
  -5  -7   1  513.72   44.97
  -5  -7   2   54.29   13.45
  -5  -7   2   79.01   17.62
  -5  -7   3  444.52   43.01
  -5  -7   4   38.00   13.10
  -5  -7   5  323.29   35.81
  -5  -7   5  327.42   38.06
  -5  -7   6   80.44   19.77
  -5  -7   6   62.56   16.80
  -5  -7   7  194.61   30.29
  -5  -7   7  196.54   31.30
  -5  -7   8  104.62   23.87
  -5  -7   8  176.11   29.88
  -5  -7   9   52.29   17.17
  -5  -7   9   63.51   18.91
  -5  -6 -14    4.47    4.69
  -5  -6 -13  203.28   33.11
  -5  -6 -12   20.85   11.59
  -5  -6  -2 1321.31   64.76
  -5  -6  -1  297.64   28.47
  -5  -6  -1  283.58   29.61
  -5  -6   0 1452.91   71.51
  -5  -6   0 1428.23   74.36
  -5  -6   1  398.46   35.66
  -5  -6   1  406.39   37.06
  -5  -6   2  557.95   43.84
  -5  -6   2  508.64   42.79
  -5  -6   3  446.34   40.46
  -5  -6   3  412.35   39.17
  -5  -6   4   27.07    9.45
  -5  -6   4   21.87    9.30
  -5  -6   4   40.59   12.71
  -5  -6   5  525.11   44.35
  -5  -6   5  599.49   49.94
  -5  -6   6   -3.20    4.75
  -5  -6   6   -3.50    0.08
  -5  -6   7  380.25   42.20
  -5  -6   7  372.76   40.61
  -5  -6   8   11.28    7.89
  -5  -6   8    7.79    7.08
  -5  -6   9  196.17   31.72
  -5  -6   9  269.84   36.78
  -5  -6  10   85.33   21.54
  -5  -6  10   55.59   17.46
  -5  -5 -14   56.37   17.68
  -5  -5 -13  231.01   35.17
  -5  -5 -12   52.66   15.96
  -5  -5 -11  316.98   39.05
  -5  -5  -6  287.39   28.80
  -5  -5  -5  515.90   40.06
  -5  -5  -4 1101.91   61.97
  -5  -5  -3  568.40   43.30
  -5  -5  -2 1002.66   60.31
  -5  -5  -1   19.77    7.66
  -5  -5   0 1389.18   70.80
  -5  -5   0 1496.34   71.38
  -5  -5   1   59.69   13.40
  -5  -5   1   67.96   13.78
  -5  -5   2 1322.34   71.52
  -5  -5   2 1369.35   70.71
  -5  -5   3  235.84   28.40
  -5  -5   3  231.38   27.34
  -5  -5   4  776.29   55.53
  -5  -5   4  720.21   51.58
  -5  -5   4  725.70   48.11
  -5  -5   5  387.07   37.52
  -5  -5   5  389.48   39.57
  -5  -5   5  359.00   36.63
  -5  -5   5  423.89   37.39
  -5  -5   6  221.74   29.03
  -5  -5   6  227.57   29.55
  -5  -5   6  183.56   25.94
  -5  -5   7  239.78   31.50
  -5  -5   7  175.01   27.40
  -5  -5   7  234.36   30.81
  -5  -5   8  166.78   27.18
  -5  -5   8  157.58   26.64
  -5  -5   8  187.97   28.89
  -5  -5   9  248.74   34.75
  -5  -5   9  204.82   31.32
  -5  -5  10   -4.01    5.95
  -5  -5  10   -4.09    6.07
  -5  -5  11  142.77   27.80
  -5  -5  11  186.08   31.71
  -5  -4 -13   60.66   17.56
  -5  -4 -12  163.75   28.04
  -5  -4 -11  123.45   24.07
  -5  -4  -6    2.21    4.02
  -5  -4  -5 1238.23   64.91
  -5  -4  -4   30.54    9.58
  -5  -4  -3 1608.10   77.16
  -5  -4  -2  281.48   29.33
  -5  -4  -1  611.71   44.62
  -5  -4   0  209.61   25.75
  -5  -4   0  176.07   20.21
  -5  -4   1  426.49   37.11
  -5  -4   1  363.35   33.72
  -5  -4   1  363.08   30.25
  -5  -4   2 1326.44   71.78
  -5  -4   2 1303.23   69.95
  -5  -4   2 1187.40   61.73
  -5  -4   3   39.12   11.78
  -5  -4   3   45.10   11.40
  -5  -4   4  685.01   51.60
  -5  -4   4  723.94   48.51
  -5  -4   5   41.49   13.00
  -5  -4   5   32.62   11.25
  -5  -4   5   34.01   11.02
  -5  -4   6 1074.88   68.87
  -5  -4   6 1235.15   75.59
  -5  -4   6 1176.78   67.96
  -5  -4   7  107.60   21.36
  -5  -4   7  121.37   21.31
  -5  -4   8  502.33   47.65
  -5  -4   8  571.22   48.53
  -5  -4   9  141.00   24.35
  -5  -4   9  129.97   24.59
  -5  -4   9  108.54   22.26
  -5  -4  10  130.71   24.68
  -5  -4  11   94.81   21.67
  -5  -4  12   16.59    9.74
  -5  -3 -10  348.01   38.34
  -5  -3  -6  296.82   29.00
  -5  -3  -5  550.20   40.54
  -5  -3  -4  158.85   21.01
  -5  -3  -3 1386.03   69.75
  -5  -3  -2   35.80   10.36
  -5  -3  -1  714.04   47.89
  -5  -3   0   14.84    6.87
  -5  -3   0    7.84    4.36
  -5  -3   1  799.07   52.01
  -5  -3   1  789.14   45.21
  -5  -3   1  785.74   43.30
  -5  -3   2  323.60   31.79
  -5  -3   2  284.88   24.88
  -5  -3   2  280.50   29.87
  -5  -3   2  294.10   25.42
  -5  -3   3 1555.18   76.90
  -5  -3   3 1397.32   75.12
  -5  -3   3 1363.13   64.63
  -5  -3   4 1344.82   71.41
  -5  -3   4 1258.94   71.32
  -5  -3   4 1148.41   60.27
  -5  -3   5   45.90   12.41
  -5  -3   5   58.96   14.97
  -5  -3   5   41.03   10.76
  -5  -3   6  611.23   50.31
  -5  -3   6  623.33   50.59
  -5  -3   6  595.92   43.89
  -5  -3   7   50.56   15.10
  -5  -3   7   88.49   19.72
  -5  -3   7   67.89   15.43
  -5  -3   8  665.41   54.18
  -5  -3   8  550.05   46.06
  -5  -3   9   10.35    7.26
  -5  -3   9   38.37   13.96
  -5  -3   9   38.43   12.59
  -5  -3  10  361.85   40.82
  -5  -3  10  424.08   43.31
  -5  -3  11   51.59   16.00
  -5  -2 -13   20.92   11.63
  -5  -2  -4  739.56   50.05
  -5  -2  -3 1043.84   60.41
  -5  -2  -2  783.26   50.92
  -5  -2  -1 1376.26   68.78
  -5  -2  -1 1463.73   72.73
  -5  -2   0    4.88    3.62
  -5  -2   0    2.13    2.24
  -5  -2   1 1382.88   70.76
  -5  -2   1 1422.39   66.29
  -5  -2   1 1291.68   67.46
  -5  -2   2    9.98    6.42
  -5  -2   2    5.72    4.48
  -5  -2   2    2.24    3.33
  -5  -2   3 1417.53   64.16
  -5  -2   3 1368.11   71.99
  -5  -2   3 1387.75   68.38
  -5  -2   3 1467.43   75.69
  -5  -2   4  140.58   21.15
  -5  -2   4  169.77   24.33
  -5  -2   5 1044.26   60.92
  -5  -2   5  939.61   62.54
  -5  -2   6  153.60   22.11
  -5  -2   6  107.43   20.71
  -5  -2   6  154.49   24.35
  -5  -2   7  497.69   45.80
  -5  -2   7  476.14   45.19
  -5  -2   8  419.64   43.04
  -5  -2   8  381.49   41.87
  -5  -2   9   52.73   15.32
  -5  -2   9  133.88   24.49
  -5  -2  10  362.58   42.84
  -5  -2  10  367.31   41.07
  -5  -2  11   -3.89    5.78
  -5  -2  12  359.53   43.51
  -5  -1 -12   24.03   11.14
  -5  -1 -11  127.77   24.51
  -5  -1  -6  909.24   57.54
  -5  -1  -5   23.64    8.74
  -5  -1  -4 1866.93   87.55
  -5  -1  -3  158.72   22.33
  -5  -1  -3  155.52   22.31
  -5  -1  -2  789.53   52.00
  -5  -1  -2  874.13   54.33
  -5  -1  -1  488.69   33.66
  -5  -1  -1  489.00   39.78
  -5  -1  -1  499.65   39.47
  -5  -1   0  761.73   42.09
  -5  -1   0  657.37   46.31
  -5  -1   0  658.49   45.08
  -5  -1   1 1037.65   59.35
  -5  -1   1 1042.26   52.40
  -5  -1   1 1049.44   57.62
  -5  -1   2  577.81   42.37
  -5  -1   2  641.73   42.37
  -5  -1   3  774.55   49.77
  -5  -1   3  887.85   50.17
  -5  -1   4  217.45   24.66
  -5  -1   4  236.77   28.98
  -5  -1   4  260.80   24.75
  -5  -1   4  227.44   26.88
  -5  -1   4  232.54   24.12
  -5  -1   5  966.16   55.03
  -5  -1   5  999.12   64.58
  -5  -1   5 1102.97   58.54
  -5  -1   5 1119.05   62.90
  -5  -1   6   72.45   16.58
  -5  -1   6   44.62   11.99
  -5  -1   6   48.37   12.60
  -5  -1   7  522.82   43.65
  -5  -1   7  614.94   51.05
  -5  -1   8    3.56    6.47
  -5  -1   8   14.08    8.26
  -5  -1   9  449.98   45.07
  -5  -1   9  512.78   49.20
  -5  -1   9  543.12   50.41
  -5  -1  10  121.42   24.59
  -5  -1  10  124.75   23.66
  -5  -1  11  107.49   24.41
  -5  -1  11   83.68   20.62
  -5  -1  12  199.48   32.13
  -5  -1  13   90.17   22.19
  -5   0  -6  297.38   31.67
  -5   0  -5  143.10   22.05
  -5   0  -4  675.80   48.67
  -5   0  -4  664.41   50.64
  -5   0  -3  529.30   42.18
  -5   0  -3  427.36   39.10
  -5   0  -2 1488.37   76.68
  -5   0  -2 1554.64   78.44
  -5   0  -1   12.52    5.81
  -5   0  -1   20.84    8.21
  -5   0  -1   23.58    8.71
  -5   0   0  920.51   57.29
  -5   0   0 1001.65   54.02
  -5   0   0 1030.20   51.04
  -5   0   0  911.58   56.88
  -5   0   1   60.85   13.89
  -5   0   1   67.89   12.40
  -5   0   1   38.90   10.39
  -5   0   1   56.44   12.69
  -5   0   2 1052.39   60.64
  -5   0   2 1052.14   59.46
  -5   0   3  546.90   42.32
  -5   0   3  560.00   36.82
  -5   0   3  573.58   41.78
  -5   0   4  492.15   38.51
  -5   0   4  445.55   34.17
  -5   0   4  471.13   37.64
  -5   0   5  190.79   23.21
  -5   0   5  271.77   31.55
  -5   0   5  290.87   29.20
  -5   0   6  333.54   35.64
  -5   0   6  325.77   30.98
  -5   0   6  309.28   31.18
  -5   0   6  322.42   32.41
  -5   0   7  900.53   57.94
  -5   0   7  864.92   61.11
  -5   0   7  904.10   62.88
  -5   0   8   61.35   16.07
  -5   0   8   59.86   16.18
  -5   0   8   54.75   14.36
  -5   0   8   81.41   18.22
  -5   0   9  292.48   34.89
  -5   0   9  229.88   32.31
  -5   0   9  311.54   38.23
  -5   0   9  336.16   38.77
  -5   0  10    3.77    3.96
  -5   0  10   12.00    8.39
  -5   0  10    7.67    6.97
  -5   0  11  412.80   46.74
  -5   0  11  365.01   42.98
  -5   0  12   21.23   10.93
  -5   0  13  171.87   30.62
  -5   0  14   63.47   19.68
  -5   1  -7  398.64   40.28
  -5   1  -5  449.59   40.21
  -5   1  -4   31.01   10.68
  -5   1  -4   15.51    7.99
  -5   1  -3  468.18   41.07
  -5   1  -3  486.11   42.69
  -5   1  -2  410.12   38.30
  -5   1  -2  454.31   40.77
  -5   1  -1  296.35   32.35
  -5   1  -1  317.64   33.72
  -5   1   0  737.83   52.20
  -5   1   0  750.29   46.14
  -5   1   0  781.60   50.20
  -5   1   0  718.70   51.80
  -5   1   1   27.45    9.61
  -5   1   1   63.20   12.93
  -5   1   1   42.87   11.77
  -5   1   1   37.91   11.41
  -5   1   2 1940.19   82.34
  -5   1   2 1559.92   81.99
  -5   1   2 1868.59   83.96
  -5   1   2 1619.31   82.95
  -5   1   3   23.49    8.56
  -5   1   3   26.26    9.16
  -5   1   4 1251.06   63.31
  -5   1   5   30.41    9.51
  -5   1   5    5.88    5.35
  -5   1   6  689.91   48.68
  -5   1   6  757.52   54.64
  -5   1   6  702.31   49.57
  -5   1   7  187.81   25.74
  -5   1   7  192.99   27.78
  -5   1   7  192.66   27.81
  -5   1   8  399.80   39.23
  -5   1   8  389.80   40.21
  -5   1   8  478.92   45.16
  -5   1   8  398.94   40.96
  -5   1   9  375.40   39.84
  -5   1   9  449.94   43.87
  -5   1   9  408.38   42.97
  -5   1   9  443.58   44.89
  -5   1  10  105.37   21.42
  -5   1  10  126.03   24.96
  -5   1  10  130.08   24.44
  -5   1  10  100.93   21.74
  -5   1  11  318.17   39.19
  -5   1  11  324.40   40.48
  -5   1  11  305.85   39.84
  -5   1  12   33.06   14.40
  -5   1  12   25.85   12.81
  -5   1  13  206.38   34.00
  -5   2  -7  243.68   33.07
  -5   2  -6  187.21   28.55
  -5   2  -5  396.83   41.19
  -5   2  -5  387.90   38.07
  -5   2  -5  363.95   39.04
  -5   2  -4    5.99    5.45
  -5   2  -4   16.31    8.39
  -5   2  -3  364.89   37.43
  -5   2  -3  408.02   40.55
  -5   2  -2   -3.03    4.49
  -5   2  -2    6.25    4.64
  -5   2  -1  939.12   62.55
  -5   2  -1  956.47   63.54
  -5   2   0  135.85   21.73
  -5   2   0  170.59   22.30
  -5   2   0  174.74   25.40
  -5   2   1  697.29   49.75
  -5   2   1  768.61   49.68
  -5   2   1  627.78   50.06
  -5   2   2  717.75   48.08
  -5   2   2  639.58   47.46
  -5   2   2  565.00   46.80
  -5   2   3  622.53   45.83
  -5   2   3  602.70   46.59
  -5   2   4  888.20   57.52
  -5   2   5  132.07   21.55
  -5   2   6 1031.07   62.33
  -5   2   6 1024.51   64.83
  -5   2   7   -3.10    4.60
  -5   2   7    3.21    4.76
  -5   2   7    2.94    3.08
  -5   2   7    3.19    3.35
  -5   2   8  708.16   53.91
  -5   2   8  664.64   54.20
  -5   2   8  643.45   53.30
  -5   2   8  693.28   53.81
  -5   2   9   86.91   19.89
  -5   2   9  100.10   20.26
  -5   2   9   84.84   19.00
  -5   2   9  128.62   23.89
  -5   2  10  204.29   31.42
  -5   2  10  243.60   32.93
  -5   2  10  144.71   26.37
  -5   2  11  102.42   23.26
  -5   2  11   85.84   20.60
  -5   2  11   91.04   21.40
  -5   2  12  199.55   32.44
  -5   2  12  204.25   33.88
  -5   2  13  193.07   32.13
  -5   2  13  127.15   26.80
  -5   3  -7   53.74   16.17
  -5   3  -6  238.56   33.52
  -5   3  -5  122.38   23.86
  -5   3  -5  117.86   22.62
  -5   3  -4  144.92   25.77
  -5   3  -4  140.33   24.18
  -5   3  -4  164.13   26.38
  -5   3  -3  665.26   54.66
  -5   3  -3  598.81   50.28
  -5   3  -3  607.48   51.02
  -5   3  -2   88.84   19.10
  -5   3  -2   86.78   18.99
  -5   3  -1  694.29   53.46
  -5   3  -1  620.20   51.64
  -5   3   0  173.12   26.00
  -5   3   1 1235.47   70.39
  -5   3   1 1117.24   71.93
  -5   3   2    5.65    4.19
  -5   3   2    3.23    4.80
  -5   3   3  441.02   39.83
  -5   3   3  423.75   40.63
  -5   3   4   37.81   12.41
  -5   3   4   38.83   12.18
  -5   3   5  337.48   36.21
  -5   3   5  324.56   33.38
  -5   3   6  332.94   36.53
  -5   3   6  312.96   34.10
  -5   3   6  286.56   32.06
  -5   3   7  134.36   22.98
  -5   3   7  128.92   23.61
  -5   3   7  173.90   25.69
  -5   3   7  137.18   23.22
  -5   3   8  569.78   48.98
  -5   3   8  550.11   47.88
  -5   3   8  505.17   47.09
  -5   3   9   59.93   16.24
  -5   3   9  102.23   21.34
  -5   3   9   84.71   19.42
  -5   3  10  314.47   38.66
  -5   3  10  289.92   38.02
  -5   3  10  337.54   39.32
  -5   3  11    3.99    4.19
  -5   3  11    3.96    4.16
  -5   3  11   -4.15    4.36
  -5   3  12  234.59   35.62
  -5   3  12  227.14   35.07
  -5   3  13    8.85    8.05
  -5   3  13   13.70    9.59
  -5   4  -7   28.87   12.26
  -5   4  -6  270.77   37.87
  -5   4  -5   16.18    9.50
  -5   4  -4  488.19   48.90
  -5   4  -4  356.21   40.64
  -5   4  -3   57.97   16.78
  -5   4  -3   56.83   15.88
  -5   4  -2  277.86   36.24
  -5   4  -2  332.99   38.10
  -5   4  -1  116.45   22.75
  -5   4  -1  102.32   21.12
  -5   4   0  179.68   27.45
  -5   4   0  144.40   25.11
  -5   4   1  278.35   34.10
  -5   4   1  256.07   33.39
  -5   4   1  302.64   36.07
  -5   4   2   65.32   16.23
  -5   4   2  110.97   20.90
  -5   4   2  106.31   22.01
  -5   4   2  102.01   21.00
  -5   4   3  538.41   47.09
  -5   4   3  550.56   48.94
  -5   4   3  554.03   46.65
  -5   4   4   86.24   19.59
  -5   4   4   85.84   18.75
  -5   4   4   65.80   15.49
  -5   4   5  398.82   40.96
  -5   4   5  333.86   38.48
  -5   4   6   10.45    7.31
  -5   4   7  554.29   50.38
  -5   4   8  153.10   26.27
  -5   4   8  153.61   25.61
  -5   4   9  243.59   32.94
  -5   4   9  248.85   34.65
  -5   4   9  230.59   32.22
  -5   4  10  101.14   22.57
  -5   4  10  101.07   22.45
  -5   4  10   74.05   18.87
  -5   4  11  102.12   23.25
  -5   4  11  123.98   25.07
  -5   4  12  183.54   31.74
  -5   4  12  217.72   33.63
  -5   4  13   31.18   13.24
  -5   4  13   27.36   13.56
  -5   5  -6   61.40   18.47
  -5   5  -5   69.78   20.02
  -5   5  -4  197.89   32.29
  -5   5  -3    4.21    4.42
  -5   5  -2  333.39   41.18
  -5   5  -2  275.61   35.94
  -5   5  -1   -4.00    0.09
  -5   5  -1   -3.74    0.09
  -5   5   0  435.32   45.85
  -5   5   0  405.64   43.50
  -5   5   1   26.27   11.82
  -5   5   1   11.33    7.94
  -5   5   2  318.33   37.98
  -5   5   2  286.98   37.12
  -5   5   2  337.72   39.37
  -5   5   3  288.76   35.32
  -5   5   3  360.77   40.97
  -5   5   4  159.89   26.10
  -5   5   4  203.09   30.92
  -5   5   4  213.55   30.74
  -5   5   5  273.72   35.70
  -5   5   5  206.59   30.78
  -5   5   6  119.99   23.45
  -5   5   6   75.47   19.13
  -5   5   7  397.61   43.59
  -5   5   8   51.53   16.16
  -5   5   9  435.82   47.07
  -5   5  10    4.06    4.26
  -5   5  10   -4.20    6.23
  -5   5  11  190.09   32.04
  -5   5  11  186.19   31.40
  -5   5  11  167.49   29.10
  -5   5  12   44.41   16.17
  -5   5  12   35.15   14.61
  -5   5  12   30.18   13.60
  -5   6  -3   81.74   21.93
  -5   6  -2  200.58   33.11
  -5   6  -1  187.35   31.59
  -5   6  -1  136.87   26.24
  -5   6   0  348.06   42.96
  -5   6   0  288.70   38.37
  -5   6   1    4.12    7.48
  -5   6   1    4.00    5.94
  -5   6   2  342.25   41.21
  -5   6   2  287.05   38.01
  -5   6   3   -3.83    4.02
  -5   6   3    4.08    7.42
  -5   6   4  327.47   38.88
  -5   6   4  334.20   41.16
  -5   6   5   61.28   18.26
  -5   6   5   67.96   18.36
  -5   6   6  300.35   38.70
  -5   6   6  256.06   36.64
  -5   6   7  150.95   28.06
  -5   6   7  140.64   27.34
  -5   6   8  128.44   26.40
  -5   6   8  134.99   26.39
  -5   6   9  133.22   26.50
  -5   6  10   30.73   13.05
  -5   6  11  156.81   29.65
  -5   6  11  179.60   31.45
  -5   7   0   36.54   15.18
  -5   7   1  188.01   31.71
  -5   7   1  227.04   35.63
  -5   7   2  144.40   27.71
  -5   7   2  146.88   27.81
  -5   7   3   55.99   18.13
  -5   7   3   58.44   18.12
  -5   7   4  204.72   33.71
  -5   7   4  232.93   34.14
  -5   7   5    4.36    6.47
  -5   7   6  188.07   31.93
  -5   7   6  269.20   37.97
  -5   7   7    4.42    6.56
  -5   7   7    8.80    8.00
  -5   7   8  219.27   34.87
  -5   7   8  191.58   33.11
  -5   7   9   27.29   12.64
  -5   7   9   22.62   11.64
  -5   8   3  120.46   25.82
  -4 -12  -1  182.42   30.47
  -4 -12   0   80.03   20.83
  -4 -12   1   85.74   21.21
  -4 -11  -1  420.37   45.40
  -4 -11   0   16.06   10.33
  -4 -11   1  258.39   36.57
  -4 -11   2   12.60    9.86
  -4 -11   3  133.23   27.26
  -4 -10 -13  135.71   26.91
  -4 -10 -12  158.81   27.97
  -4 -10 -11   42.65   15.26
  -4 -10 -10  131.98   24.85
  -4 -10  -2  230.08   32.29
  -4 -10  -1  208.84   30.95
  -4 -10   0   26.20   12.44
  -4 -10   1  315.53   39.08
  -4 -10   2    3.96    4.16
  -4 -10   3  147.04   27.68
  -4 -10   4   21.06   10.84
  -4 -10   5  190.56   32.48
  -4  -9 -14   -4.46    6.62
  -4  -9 -13  192.48   32.40
  -4  -9 -12    4.09    6.07
  -4  -9 -11  299.17   38.08
  -4  -9  -2  727.51   55.55
  -4  -9  -1   26.87   11.17
  -4  -9   0  409.60   42.08
  -4  -9   1  138.37   24.37
  -4  -9   2  157.86   26.70
  -4  -9   3  266.30   35.19
  -4  -9   4   11.84    8.29
  -4  -9   5  352.83   42.63
  -4  -9   6   17.04   10.96
  -4  -9   7  242.49   36.62
  -4  -8 -14   57.85   18.14
  -4  -8 -13  230.29   35.12
  -4  -8 -12   36.61   15.42
  -4  -8 -11  312.46   38.74
  -4  -8  -2  467.05   41.82
  -4  -8  -1  100.09   19.26
  -4  -8   0 1031.48   65.87
  -4  -8   1    6.45    5.86
  -4  -8   2  656.27   53.51
  -4  -8   3   48.78   14.68
  -4  -8   4  306.59   36.91
  -4  -8   5   76.66   18.96
  -4  -8   6  111.48   22.99
  -4  -8   6  112.45   24.00
  -4  -8   7  101.94   22.83
  -4  -8   7  142.72   27.66
  -4  -8   8   56.68   18.35
  -4  -8   8   47.31   16.32
  -4  -7 -14  180.79   31.36
  -4  -7 -13   29.55   13.31
  -4  -7 -12  233.32   33.99
  -4  -7 -11  133.29   24.53
  -4  -7  -2  265.39   29.27
  -4  -7  -1  675.61   48.71
  -4  -7   0  333.61   34.01
  -4  -7   1  432.73   39.50
  -4  -7   2  553.05   45.98
  -4  -7   3  324.69   33.14
  -4  -7   3  284.13   33.14
  -4  -7   4  550.78   46.50
  -4  -7   4  567.83   49.23
  -4  -7   5    9.83    6.88
  -4  -7   5    7.06    6.42
  -4  -7   6  375.40   41.26
  -4  -7   6  448.79   44.83
  -4  -7   7   15.24    8.94
  -4  -7   7    7.81    7.10
  -4  -7   8  237.87   34.57
  -4  -7   8  199.02   31.77
  -4  -7   9   73.02   20.24
  -4  -7   9   68.67   19.19
  -4  -6 -15    4.51    8.21
  -4  -6 -14  204.12   33.56
  -4  -6 -13   49.77   16.33
  -4  -6 -12  340.20   40.26
  -4  -6 -11   -3.74    5.55
  -4  -6  -3 1748.51   69.00
  -4  -6  -2   98.36   13.73
  -4  -6  -2  102.76   17.33
  -4  -6  -1  695.35   40.30
  -4  -6  -1  652.42   45.59
  -4  -6   0   45.07   10.06
  -4  -6   0    7.33    5.14
  -4  -6   1  841.80   49.19
  -4  -6   1  813.42   52.29
  -4  -6   1  778.62   45.92
  -4  -6   2  429.34   35.83
  -4  -6   2  513.08   37.72
  -4  -6   2  444.46   38.44
  -4  -6   3  732.16   46.08
  -4  -6   3  870.16   56.10
  -4  -6   3  784.54   50.78
  -4  -6   4  778.63   52.15
  -4  -6   4  669.19   51.32
  -4  -6   5  219.69   29.14
  -4  -6   5  178.25   25.78
  -4  -6   6  454.32   42.83
  -4  -6   6  430.64   42.60
  -4  -6   7  151.25   26.45
  -4  -6   7  151.57   25.63
  -4  -6   8  387.68   42.98
  -4  -6   8  419.84   44.98
  -4  -6   9    4.07    4.27
  -4  -6   9    8.05    7.31
  -4  -6  10  409.29   46.65
  -4  -6  10  295.91   40.08
  -4  -5 -15  136.74   27.98
  -4  -5 -14   59.41   18.95
  -4  -5 -13  190.62   30.75
  -4  -5 -12  146.73   26.51
  -4  -5 -11  157.30   26.88
  -4  -5  -1 1588.00   68.02
  -4  -5  -1 1605.70   72.81
  -4  -5   0    5.58    3.90
  -4  -5   0    3.96    2.77
  -4  -5   0   -2.11    3.13
  -4  -5   1 1225.77   61.37
  -4  -5   1 1136.60   61.38
  -4  -5   1 1295.22   56.94
  -4  -5   2   46.95   11.33
  -4  -5   2   65.05   13.64
  -4  -5   2   53.30   11.16
  -4  -5   3 1118.19   63.58
  -4  -5   3 1172.62   64.60
  -4  -5   3 1276.19   62.81
  -4  -5   4  117.80   17.97
  -4  -5   4   73.75   14.96
  -4  -5   4  111.47   19.04
  -4  -5   5  954.27   58.04
  -4  -5   5 1074.11   62.56
  -4  -5   5  974.55   61.78
  -4  -5   6  333.59   33.37
  -4  -5   6  254.32   30.77
  -4  -5   6  296.06   33.44
  -4  -5   7  464.63   41.59
  -4  -5   7  393.26   40.11
  -4  -5   7  416.68   41.62
  -4  -5   8  242.68   32.34
  -4  -5   8  258.05   33.54
  -4  -5   9  195.05   29.91
  -4  -5   9  232.84   33.44
  -4  -5  10  286.86   38.00
  -4  -5  10  265.69   36.77
  -4  -5  11   20.99   11.66
  -4  -5  11   -4.33    6.43
  -4  -4 -15  128.32   26.36
  -4  -4 -14   -4.13    7.50
  -4  -4 -13  228.61   33.56
  -4  -4 -12   67.31   18.06
  -4  -4 -11  216.26   30.91
  -4  -4 -10  193.02   27.69
  -4  -4  -6 1868.21   76.23
  -4  -4  -5  261.84   24.53
  -4  -4  -4 1980.21   81.36
  -4  -4  -3   -1.96    2.91
  -4  -4  -2 1216.81   49.27
  -4  -4  -2 1206.14   60.49
  -4  -4  -2 1257.99   55.53
  -4  -4  -1  511.61   31.98
  -4  -4  -1  513.35   34.25
  -4  -4  -1  505.63   37.10
  -4  -4  -1  471.19   32.13
  -4  -4   0  683.17   37.52
  -4  -4   0  627.25   39.04
  -4  -4   0  642.78   31.56
  -4  -4   0  625.33   39.70
  -4  -4   0  681.09   44.15
  -4  -4   0  583.90   36.45
  -4  -4   1 1009.77   53.77
  -4  -4   1 1091.00   47.95
  -4  -4   1 1135.32   57.29
  -4  -4   1 1104.64   50.96
  -4  -4   1 1096.51   52.40
  -4  -4   2  893.21   52.37
  -4  -4   2  965.67   47.60
  -4  -4   2  975.85   52.66
  -4  -4   3 1570.19   76.79
  -4  -4   3 1719.66   76.43
  -4  -4   4   80.40   16.42
  -4  -4   4   58.36   12.85
  -4  -4   4   78.90   15.11
  -4  -4   5  764.35   53.76
  -4  -4   5  768.85   50.76
  -4  -4   5  781.64   51.17
  -4  -4   6    2.75    2.89
  -4  -4   6    2.74    2.87
  -4  -4   7  626.58   48.96
  -4  -4   7  609.71   48.41
  -4  -4   8    8.31    5.82
  -4  -4   8   16.28    9.04
  -4  -4   8    9.67    6.77
  -4  -4   9  270.87   34.44
  -4  -4  10   66.97   17.97
  -4  -4  11  145.43   27.42
  -4  -4  11  118.88   24.10
  -4  -4  12  196.63   31.38
  -4  -4  12  175.94   31.30
  -4  -3 -13  235.71   33.17
  -4  -3 -12    3.61    3.79
  -4  -3 -11  434.40   43.19
  -4  -3 -10    3.22    4.78
  -4  -3  -6  203.98   20.86
  -4  -3  -5  713.19   41.73
  -4  -3  -4  785.86   44.50
  -4  -3  -3 1847.00   74.57
  -4  -3  -3 2101.98   81.82
  -4  -3  -2 2326.56   91.64
  -4  -3  -2 2523.63   85.26
  -4  -3  -2 2266.06   86.38
  -4  -3  -2 2314.30   84.31
  -4  -3  -2 2349.82   79.58
  -4  -3  -1   81.03   11.02
  -4  -3  -1   51.00    9.00
  -4  -3  -1   61.70   10.56
  -4  -3  -1   50.52   11.27
  -4  -3   0 1030.07   54.80
  -4  -3   0 1045.68   46.66
  -4  -3   0 1020.60   48.49
  -4  -3   0 1101.03   49.09
  -4  -3   0 1009.74   47.68
  -4  -3   1   73.88   13.36
  -4  -3   1   67.50   12.59
  -4  -3   1   73.72   10.76
  -4  -3   1   49.06    9.64
  -4  -3   1   63.14   10.05
  -4  -3   1   55.98    9.73
  -4  -3   2 1449.68   64.09
  -4  -3   2 1525.08   60.12
  -4  -3   2 1470.96   57.82
  -4  -3   2 1601.09   72.13
  -4  -3   2 1387.92   68.48
  -4  -3   3  463.89   32.97
  -4  -3   3  473.23   29.73
  -4  -3   3  499.24   37.23
  -4  -3   3  470.94   37.53
  -4  -3   4 1054.49   55.57
  -4  -3   4 1018.83   59.53
  -4  -3   5  393.10   33.15
  -4  -3   5  377.68   34.60
  -4  -3   5  475.21   39.53
  -4  -3   6  196.63   24.43
  -4  -3   6  242.14   29.99
  -4  -3   6  192.58   25.35
  -4  -3   7  604.24   45.82
  -4  -3   7  649.36   50.12
  -4  -3   8   65.46   15.12
  -4  -3   8  123.12   21.22
  -4  -3   8  130.07   22.76
  -4  -3   9  348.36   37.05
  -4  -3   9  325.05   34.88
  -4  -3  10   -3.46    0.08
  -4  -3  10   -3.22    3.38
  -4  -3  11  438.83   45.28
  -4  -3  12    7.92    7.20
  -4  -3  13  162.97   29.69
  -4  -2 -14  141.80   27.65
  -4  -2 -13  109.96   23.95
  -4  -2 -10  107.61   20.32
  -4  -2  -9  417.67   38.88
  -4  -2  -4  160.34   17.03
  -4  -2  -4  134.22   18.35
  -4  -2  -3 1087.02   51.11
  -4  -2  -3 1168.65   58.40
  -4  -2  -2  987.26   52.58
  -4  -2  -2 1009.54   46.28
  -4  -2  -2 1009.23   48.46
  -4  -2  -2  938.64   41.46
  -4  -2  -1 1617.66   66.00
  -4  -2  -1 1601.74   60.93
  -4  -2  -1 1518.16   60.29
  -4  -2  -1 1613.37   60.42
  -4  -2  -1 1620.49   62.49
  -4  -2  -1 1494.89   69.05
  -4  -2  -1 1588.22   57.33
  -4  -2  -1 1597.84   65.34
  -4  -2  -1 1619.65   70.37
  -4  -2  -1 1661.90   69.51
  -4  -2   0 1629.90   73.82
  -4  -2   0 1671.02   69.87
  -4  -2   0 1775.78   69.95
  -4  -2   0 1754.76   63.03
  -4  -2   0 1784.52   62.58
  -4  -2   0 1904.01   68.54
  -4  -2   0 1749.18   65.16
  -4  -2   0 1636.18   72.32
  -4  -2   0 1641.16   60.23
  -4  -2   0 1605.56   62.09
  -4  -2   0 1775.95   68.10
  -4  -2   0 1726.49   64.09
  -4  -2   0 1705.73   62.77
  -4  -2   1  481.19   31.04
  -4  -2   1  447.73   33.60
  -4  -2   1  434.42   29.87
  -4  -2   1  450.33   25.80
  -4  -2   1  441.62   25.63
  -4  -2   1  477.41   30.17
  -4  -2   1  486.46   29.86
  -4  -2   1  476.45   27.97
  -4  -2   1  452.56   26.92
  -4  -2   1  495.56   29.63
  -4  -2   1  431.79   31.73
  -4  -2   2 2896.39  110.34
  -4  -2   2 2931.50  105.01
  -4  -2   2 2928.22   99.79
  -4  -2   2 2945.71  109.43
  -4  -2   2 3019.24   99.29
  -4  -2   2 2967.22   97.21
  -4  -2   2 3105.26  103.34
  -4  -2   3  814.79   42.58
  -4  -2   3  859.10   51.58
  -4  -2   3  812.62   44.42
  -4  -2   3  915.05   44.93
  -4  -2   3  771.92   39.52
  -4  -2   3  864.08   49.22
  -4  -2   4 1701.09   71.42
  -4  -2   4 1643.26   79.30
  -4  -2   4 1744.22   70.58
  -4  -2   4 1803.14   70.56
  -4  -2   4 1843.92   78.89
  -4  -2   5   -2.11    3.13
  -4  -2   5    1.89    1.98
  -4  -2   5    5.21    3.87
  -4  -2   6  967.41   53.20
  -4  -2   6  791.93   48.73
  -4  -2   6  881.75   57.93
  -4  -2   6  855.82   56.31
  -4  -2   7  233.63   26.29
  -4  -2   7  220.00   28.34
  -4  -2   7  269.11   31.50
  -4  -2   8  602.48   46.33
  -4  -2   8  781.70   56.94
  -4  -2   8  695.41   51.52
  -4  -2   9  674.14   52.03
  -4  -2   9  673.15   54.96
  -4  -2  10  123.13   22.57
  -4  -2  11  340.63   38.68
  -4  -2  14   -4.18    6.21
  -4  -1 -13    4.15    4.36
  -4  -1 -12  245.86   34.31
  -4  -1 -11   14.52    8.53
  -4  -1  -8  495.09   40.12
  -4  -1  -6  298.76   28.02
  -4  -1  -5  477.40   36.05
  -4  -1  -4    4.10    3.73
  -4  -1  -4    1.49    2.70
  -4  -1  -3 1938.98   81.55
  -4  -1  -3 1955.78   74.59
  -4  -1  -3 1819.70   81.35
  -4  -1  -2  111.95   16.36
  -4  -1  -2  115.40   11.67
  -4  -1  -2  114.12   13.46
  -4  -1  -2  135.69   15.78
  -4  -1  -2  108.46   13.52
  -4  -1  -2  125.38   15.21
  -4  -1  -2  142.50   18.36
  -4  -1  -1 3007.85  111.39
  -4  -1  -1 3102.32   96.89
  -4  -1  -1 3111.04  102.40
  -4  -1  -1 3095.79  101.77
  -4  -1  -1 3208.37  105.10
  -4  -1  -1 3178.56  106.65
  -4  -1  -1 3062.32  103.40
  -4  -1  -1 3142.64  112.44
  -4  -1   0   47.80    7.81
  -4  -1   0   50.53    9.15
  -4  -1   0   57.11    7.33
  -4  -1   0   52.92    9.49
  -4  -1   0   67.50   12.21
  -4  -1   0   52.69    9.69
  -4  -1   0   39.52    8.85
  -4  -1   0   53.47    9.39
  -4  -1   0   80.01   12.87
  -4  -1   1 3228.77  104.34
  -4  -1   1 3023.70  101.75
  -4  -1   1 2928.02   93.31
  -4  -1   1 2969.04  107.78
  -4  -1   1 3057.20   91.92
  -4  -1   1 2964.40  103.05
  -4  -1   1 3129.24  104.24
  -4  -1   1 2933.78   98.25
  -4  -1   1 2860.78  104.61
  -4  -1   2 1065.28   50.74
  -4  -1   2 1040.63   46.39
  -4  -1   2 1146.40   51.79
  -4  -1   2 1127.53   54.64
  -4  -1   2 1063.41   43.38
  -4  -1   2 1058.12   50.23
  -4  -1   2 1013.77   50.50
  -4  -1   2 1051.74   46.78
  -4  -1   3 1706.32   67.18
  -4  -1   3 1620.32   69.52
  -4  -1   3 1718.40   77.75
  -4  -1   3 1640.79   61.85
  -4  -1   3 1649.14   67.21
  -4  -1   3 1649.96   67.42
  -4  -1   3 1561.14   62.33
  -4  -1   3 1667.91   73.59
  -4  -1   4 1141.20   50.26
  -4  -1   4 1125.95   61.68
  -4  -1   4 1139.99   54.49
  -4  -1   4 1042.81   56.44
  -4  -1   4 1098.42   51.48
  -4  -1   4 1183.59   56.05
  -4  -1   5  600.67   36.67
  -4  -1   5  665.64   46.30
  -4  -1   5  560.27   35.62
  -4  -1   5  704.99   43.43
  -4  -1   5  630.60   41.49
  -4  -1   6 2169.38   87.00
  -4  -1   6 2187.84   89.61
  -4  -1   6 2293.40   99.73
  -4  -1   6 2075.75   97.25
  -4  -1   6 2349.75   95.59
  -4  -1   7   17.64    8.17
  -4  -1   7    8.79    6.88
  -4  -1   8  661.23   51.86
  -4  -1   8  671.98   52.34
  -4  -1   8  612.93   48.84
  -4  -1   9    3.19    3.35
  -4  -1   9    3.46    3.64
  -4  -1  10  430.14   43.39
  -4  -1  11   65.15   17.06
  -4  -1  12  254.88   34.45
  -4  -1  13  150.67   27.54
  -4   0 -13   46.68   16.10
  -4   0 -12  276.45   37.51
  -4   0 -11   44.81   14.70
  -4   0 -10  438.47   43.60
  -4   0  -9    3.16    5.74
  -4   0  -6 1428.53   68.93
  -4   0  -5  244.57   25.68
  -4   0  -4  713.51   48.13
  -4   0  -4  762.68   46.86
  -4   0  -3 1031.12   56.24
  -4   0  -3 1066.98   47.87
  -4   0  -3 1028.32   58.24
  -4   0  -2  410.64   32.91
  -4   0  -2  402.54   27.90
  -4   0  -2  395.29   27.21
  -4   0  -2  414.59   33.54
  -4   0  -1 1072.66   52.22
  -4   0  -1 1035.60   55.69
  -4   0  -1 1039.52   47.21
  -4   0  -1 1072.86   49.89
  -4   0  -1 1043.45   49.40
  -4   0  -1 1157.01   58.65
  -4   0   0   74.33   12.40
  -4   0   0   90.44   14.91
  -4   0   0   83.54   11.77
  -4   0   0  118.85   14.43
  -4   0   0   68.97   11.27
  -4   0   0   76.62   12.08
  -4   0   0   78.10   12.28
  -4   0   0  106.69   15.93
  -4   0   1 2781.58   97.30
  -4   0   1 2777.87  104.87
  -4   0   1 2864.04  100.43
  -4   0   1 2901.38   99.56
  -4   0   1 2771.52   97.00
  -4   0   1 2763.16  103.56
  -4   0   2  146.53   16.25
  -4   0   2  178.21   19.83
  -4   0   2  138.59   15.82
  -4   0   2  153.47   18.94
  -4   0   3  894.59   46.16
  -4   0   3 1019.43   48.18
  -4   0   3  894.25   45.24
  -4   0   3  940.44   51.05
  -4   0   4  156.86   18.45
  -4   0   4  143.27   18.23
  -4   0   4  125.36   18.88
  -4   0   5  873.31   49.99
  -4   0   5  850.17   47.22
  -4   0   5  906.58   55.10
  -4   0   6  312.42   28.25
  -4   0   6  303.90   29.14
  -4   0   6  304.35   31.48
  -4   0   6  269.19   24.75
  -4   0   6  270.82   29.97
  -4   0   7  914.30   56.12
  -4   0   7  795.06   56.45
  -4   0   7  954.20   59.58
  -4   0   8 1150.67   67.00
  -4   0   8 1120.93   68.02
  -4   0   8  985.74   66.40
  -4   0   8 1157.28   69.28
  -4   0   9  155.77   24.93
  -4   0   9  169.52   26.50
  -4   0   9  180.75   27.02
  -4   0   9  204.93   29.22
  -4   0  10  344.04   39.42
  -4   0  10  299.48   36.10
  -4   0  11   11.12    7.79
  -4   0  12  355.82   41.95
  -4   0  13    4.10    4.30
  -4   0  14  148.97   28.13
  -4   1 -12   65.77   18.38
  -4   1 -11  227.57   33.60
  -4   1 -10  139.57   24.58
  -4   1  -9  230.47   30.26
  -4   1  -8  461.40   41.70
  -4   1  -7  123.90   20.43
  -4   1  -7  134.13   21.35
  -4   1  -6  828.14   51.98
  -4   1  -5    6.30    4.41
  -4   1  -5    6.79    4.75
  -4   1  -4 1475.09   64.98
  -4   1  -4 1289.60   70.25
  -4   1  -4 1375.35   69.24
  -4   1  -3  128.98   19.75
  -4   1  -3  151.52   20.29
  -4   1  -2  971.28   56.24
  -4   1  -2  945.63   54.83
  -4   1  -1  305.91   24.02
  -4   1  -1  299.17   28.92
  -4   1  -1  326.05   28.56
  -4   1  -1  349.35   27.20
  -4   1   0  326.22   29.81
  -4   1   0  315.39   26.06
  -4   1   0  303.87   27.37
  -4   1   1  474.30   36.34
  -4   1   1  516.15   34.32
  -4   1   1  474.21   34.70
  -4   1   2  404.70   26.98
  -4   1   2  397.46   30.71
  -4   1   3 1608.99   65.18
  -4   1   5  587.22   42.90
  -4   1   5  537.50   39.03
  -4   1   6    2.55    3.78
  -4   1   6    4.66    4.24
  -4   1   7 1251.39   68.70
  -4   1   7 1216.12   70.00
  -4   1   7 1106.41   66.62
  -4   1   7 1155.41   65.29
  -4   1   8  426.72   39.11
  -4   1   8  380.67   38.22
  -4   1   8  356.20   37.02
  -4   1   8  408.09   37.79
  -4   1   9  625.36   49.62
  -4   1   9  527.07   47.09
  -4   1   9  557.27   48.48
  -4   1   9  572.81   47.59
  -4   1  10   90.92   20.36
  -4   1  10  113.35   22.14
  -4   1  10  112.67   21.35
  -4   1  11  320.95   38.37
  -4   1  11  306.56   37.37
  -4   1  12  359.58   42.23
  -4   1  13  117.53   24.70
  -4   1  14  179.59   31.15
  -4   2  -7  403.59   39.23
  -4   2  -6   74.35   16.62
  -4   2  -5  291.63   32.19
  -4   2  -5  258.76   29.81
  -4   2  -5  267.10   28.58
  -4   2  -4  692.62   49.85
  -4   2  -4  724.59   48.59
  -4   2  -3    7.86    5.50
  -4   2  -3    4.94    4.49
  -4   2  -2 1260.87   68.02
  -4   2  -1   79.79   15.61
  -4   2   0 2965.27  118.09
  -4   2   0 3073.16  112.55
  -4   2   0 3022.90  116.18
  -4   2   1   82.22   15.57
  -4   2   1   88.78   16.16
  -4   2   1   82.34   14.32
  -4   2   2 1301.46   64.27
  -4   2   2 1229.31   64.43
  -4   2   3  456.42   35.80
  -4   2   4  712.24   47.05
  -4   2   5  342.78   32.03
  -4   2   6  107.22   18.08
  -4   2   6   90.78   16.93
  -4   2   6  111.68   18.62
  -4   2   6   68.96   14.79
  -4   2   7  877.74   56.06
  -4   2   7  924.65   58.98
  -4   2   7  867.41   57.54
  -4   2   7  860.00   56.02
  -4   2   8   93.92   18.10
  -4   2   8  118.25   21.07
  -4   2   8  148.13   23.53
  -4   2   8  125.53   21.20
  -4   2   9 1024.44   64.19
  -4   2   9 1011.47   67.03
  -4   2   9  945.32   65.36
  -4   2   9 1053.48   66.76
  -4   2  10    6.21    4.62
  -4   2  10   21.33    9.87
  -4   2  10   10.77    7.54
  -4   2  10   13.66    8.78
  -4   2  11  401.76   43.15
  -4   2  11  432.61   44.23
  -4   2  12   16.24    9.54
  -4   2  12   27.79   11.80
  -4   2  13  286.56   39.14
  -4   2  13  363.07   44.34
  -4   2  14  129.73   26.75
  -4   3  -7  312.98   36.69
  -4   3  -6   -3.33    4.95
  -4   3  -5  914.47   60.11
  -4   3  -5  971.65   64.75
  -4   3  -4  160.02   23.98
  -4   3  -4  139.07   21.78
  -4   3  -3  897.31   58.41
  -4   3  -3  883.52   60.10
  -4   3  -2  900.34   58.25
  -4   3  -2  931.73   59.94
  -4   3  -1  661.69   49.19
  -4   3  -1  842.51   55.35
  -4   3   0  523.02   42.60
  -4   3   0  577.41   44.18
  -4   3   1  267.45   27.84
  -4   3   1  170.89   23.82
  -4   3   2 1457.95   72.57
  -4   3   2 1378.55   73.25
  -4   3   3   42.23   12.10
  -4   3   3   22.52    8.74
  -4   3   4 1268.26   68.75
  -4   3   5   33.27   10.32
  -4   3   5   40.49   11.71
  -4   3   6 1380.48   69.99
  -4   3   6 1233.35   70.67
  -4   3   6 1287.96   69.70
  -4   3   6 1182.74   66.47
  -4   3   7  343.55   32.98
  -4   3   7  351.86   34.86
  -4   3   7  314.66   33.23
  -4   3   8  351.36   36.13
  -4   3   8  349.15   36.74
  -4   3   8  370.24   37.78
  -4   3   9  232.56   31.40
  -4   3   9  310.15   34.91
  -4   3   9  315.35   35.66
  -4   3  10  159.06   26.13
  -4   3  10  148.56   25.73
  -4   3  10  112.43   22.38
  -4   3  11  344.40   40.38
  -4   3  11  389.33   42.71
  -4   3  12    4.11    4.31
  -4   3  12   -3.98    4.18
  -4   3  13  212.56   33.98
  -4   3  13  284.69   39.33
  -4   3  14    4.47    4.69
  -4   4  -7  299.58   37.38
  -4   4  -6   88.61   19.88
  -4   4  -5  664.66   55.38
  -4   4  -4   18.11    8.40
  -4   4  -4   24.62   10.45
  -4   4  -3  693.88   52.60
  -4   4  -3  809.62   59.53
  -4   4  -2   35.83   11.32
  -4   4  -2   26.29   10.37
  -4   4  -1  711.38   53.12
  -4   4  -1  838.40   58.65
  -4   4   0   38.65   11.69
  -4   4   0   15.18    7.83
  -4   4   1  964.34   61.60
  -4   4   1  969.01   62.53
  -4   4   2  584.43   45.76
  -4   4   2  596.96   46.43
  -4   4   2  628.94   48.57
  -4   4   3  188.40   24.85
  -4   4   3  187.31   25.50
  -4   4   3  174.44   25.23
  -4   4   4  728.16   48.96
  -4   4   4  675.08   50.67
  -4   4   4  689.40   51.74
  -4   4   5   33.37    9.71
  -4   4   5   21.33    7.90
  -4   4   5   35.67   11.69
  -4   4   6 1262.51   72.83
  -4   4   6 1081.79   64.32
  -4   4   7    8.62    6.03
  -4   4   7   -3.20    4.75
  -4   4   8  756.92   57.45
  -4   4   8  712.75   54.40
  -4   4   9   30.99   10.86
  -4   4   9   20.28    9.40
  -4   4  10  241.37   33.46
  -4   4  10  309.21   37.02
  -4   4  11   42.49   14.68
  -4   4  11   70.00   18.30
  -4   4  12  105.83   23.13
  -4   4  12   90.99   21.84
  -4   4  13  192.56   32.42
  -4   4  14   80.94   21.20
  -4   5  -6  217.96   32.97
  -4   5  -5   75.68   19.25
  -4   5  -4  155.84   27.39
  -4   5  -3  181.28   26.84
  -4   5  -3  170.80   28.22
  -4   5  -2   95.27   19.63
  -4   5  -2   92.60   19.08
  -4   5  -2   80.99   19.44
  -4   5  -1  419.54   39.93
  -4   5  -1  378.69   39.50
  -4   5  -1  498.64   46.35
  -4   5   0    9.69    6.78
  -4   5   0    6.87    6.25
  -4   5   1  538.47   47.48
  -4   5   1  543.07   48.00
  -4   5   2   15.86    8.15
  -4   5   2    3.31    4.91
  -4   5   3  891.87   60.37
  -4   5   3  913.93   62.55
  -4   5   3  887.00   62.40
  -4   5   4  260.24   30.34
  -4   5   4  245.77   31.14
  -4   5   4  234.46   31.20
  -4   5   5  474.12   40.84
  -4   5   5  474.88   44.16
  -4   5   5  442.85   43.04
  -4   5   6  174.98   27.01
  -4   5   7  176.24   27.00
  -4   5   8  525.18   45.62
  -4   5   8  495.13   47.46
  -4   5   9   53.92   15.08
  -4   5   9   73.73   18.21
  -4   5  10  294.48   37.42
  -4   5  10  301.29   36.81
  -4   5  10  397.97   43.05
  -4   5  11    4.02    5.96
  -4   5  11    7.78    7.07
  -4   5  11   -3.97    5.90
  -4   5  12  289.70   39.34
  -4   5  12  304.32   39.75
  -4   5  13   26.27   13.01
  -4   5  14  136.11   28.37
  -4   6  -6  139.30   27.71
  -4   6  -5    4.30    6.39
  -4   6  -4  241.29   34.82
  -4   6  -4  229.90   34.80
  -4   6  -3   85.05   20.00
  -4   6  -3   96.12   22.47
  -4   6  -2  223.54   31.66
  -4   6  -2  195.80   31.59
  -4   6  -1  105.93   21.09
  -4   6  -1  122.78   24.40
  -4   6   0  266.81   34.03
  -4   6   0  295.30   37.30
  -4   6   1  199.93   29.77
  -4   6   1  277.91   35.24
  -4   6   2    3.57    5.30
  -4   6   2   25.57   11.50
  -4   6   3  441.80   43.58
  -4   6   3  438.35   44.51
  -4   6   4   62.23   15.80
  -4   6   4   57.37   16.45
  -4   6   4   32.53   13.19
  -4   6   5  877.23   63.99
  -4   6   5  851.89   63.90
  -4   6   6    3.70    5.50
  -4   6   6    3.68    5.46
  -4   6   7  330.09   39.41
  -4   6   8   65.04   17.57
  -4   6   9  325.16   39.60
  -4   6  10  164.78   28.27
  -4   6  11   58.60   17.65
  -4   6  11   74.23   19.42
  -4   6  12  108.88   24.88
  -4   6  12  224.15   34.29
  -4   6  13   13.50   10.57
  -4   6  13   26.01   12.04
  -4   7  -4  227.16   35.42
  -4   7  -3    8.55    8.98
  -4   7   0  392.63   45.11
  -4   7   0  311.27   38.59
  -4   7   1    8.19    6.09
  -4   7   1   33.58   12.99
  -4   7   2  289.03   37.61
  -4   7   3  160.15   27.41
  -4   7   3  149.77   27.39
  -4   7   4  281.80   35.82
  -4   7   4  258.97   35.80
  -4   7   5  274.62   36.52
  -4   7   6   47.48   15.58
  -4   7   6   51.98   16.30
  -4   7   7  246.60   34.83
  -4   7   7  293.18   38.26
  -4   7   8   -4.11    6.10
  -4   7   8    4.10    4.30
  -4   7   9  334.32   41.49
  -4   7  10    4.25    6.30
  -4   7  11  332.59   42.34
  -4   7  12   48.19   17.24
  -4   7  12   40.55   16.41
  -4   8   4  180.65   30.23
  -4   8   5   29.36   13.23
  -4   8   6  172.20   29.87
  -4   8   7  143.84   27.24
  -4   8   8   51.42   16.89
  -4   8   8   74.37   20.07
  -4   8   9   91.56   22.13
  -4   8   9  154.42   28.68
  -4   8  10   31.20   13.26
  -4   8  10   35.50   13.99
  -4   9   5    8.82    8.02
  -4   9   6  207.13   33.42
  -4   9   7   -4.42    9.27
  -3 -12 -10   21.35   11.87
  -3 -12  -1    7.80    7.09
  -3 -12   0  249.86   35.60
  -3 -11  -1   55.61   16.10
  -3 -11   0  322.16   39.56
  -3 -11   1   -3.88    5.76
  -3 -11   2   95.56   21.84
  -3 -11   3    4.09    7.43
  -3 -10 -14  121.79   25.49
  -3 -10 -13   11.98    8.39
  -3 -10 -12  237.99   33.91
  -3 -10  -2   64.27   16.72
  -3 -10  -1  134.77   24.28
  -3 -10   0   24.79   10.53
  -3 -10   1  138.57   25.03
  -3 -10   2  203.49   31.04
  -3 -10   3   35.04   14.18
  -3 -10   4  156.80   28.25
  -3 -10   5    4.15    6.15
  -3  -9 -14   97.92   22.91
  -3  -9 -13   20.22   10.41
  -3  -9 -12  206.20   31.19
  -3  -9 -11    3.60    3.78
  -3  -9 -10  313.79   36.23
  -3  -9  -9   66.00   15.90
  -3  -9  -2   86.55   18.47
  -3  -9  -1  426.50   41.27
  -3  -9   0   22.76    9.67
  -3  -9   1  349.71   38.32
  -3  -9   2  178.15   27.78
  -3  -9   3  416.94   43.91
  -3  -9   4  192.66   30.04
  -3  -9   5   94.64   22.02
  -3  -9   6  143.88   27.51
  -3  -9   7   93.91   22.52
  -3  -8 -15  170.29   30.76
  -3  -8 -14   49.06   16.10
  -3  -8 -14   47.03   16.22
  -3  -8 -13  135.94   26.38
  -3  -8 -13  182.43   30.03
  -3  -8 -12   68.74   18.00
  -3  -8 -11   61.07   16.50
  -3  -8 -10  286.30   34.44
  -3  -8  -2  599.14   41.92
  -3  -8  -2  660.42   48.88
  -3  -8  -1  848.68   57.44
  -3  -8   0   49.90   13.83
  -3  -8   1  722.36   53.68
  -3  -8   2  193.54   27.46
  -3  -8   3  712.19   55.22
  -3  -8   4   24.55   11.06
  -3  -8   5  258.45   34.37
  -3  -8   6   61.97   16.83
  -3  -8   7  129.61   25.35
  -3  -8   8   71.84   19.41
  -3  -7 -15  151.83   29.50
  -3  -7 -14   -4.26   10.00
  -3  -7 -14    3.97    5.90
  -3  -7 -13  286.22   38.43
  -3  -7 -13  366.78   41.58
  -3  -7 -12   34.12   12.58
  -3  -7 -12    3.50    5.20
  -3  -7 -11  403.31   42.20
  -3  -7 -11  346.77   37.93
  -3  -7 -10   27.45   10.63
  -3  -7 -10   13.32    8.57
  -3  -7  -2 1384.96   64.42
  -3  -7  -2 1483.43   73.38
  -3  -7  -1  108.09   15.39
  -3  -7  -1  118.63   19.12
  -3  -7   0 1087.24   55.31
  -3  -7   0 1108.12   63.71
  -3  -7   1  531.86   43.18
  -3  -7   2  486.84   42.14
  -3  -7   3  560.76   46.16
  -3  -7   4  149.06   23.50
  -3  -7   4  118.43   21.49
  -3  -7   5  516.62   46.21
  -3  -7   5  490.07   45.43
  -3  -7   6    3.61    3.79
  -3  -7   6   -3.58    5.31
  -3  -7   7  281.90   36.46
  -3  -7   7  192.86   30.22
  -3  -7   8    4.10    4.31
  -3  -7   8    3.99    5.92
  -3  -7   9  213.15   33.16
  -3  -7   9  173.33   30.87
  -3  -7  10   47.93   16.53
  -3  -6 -15   66.35   19.21
  -3  -6 -14  118.04   25.13
  -3  -6 -14   74.19   19.78
  -3  -6 -13  278.75   37.26
  -3  -6 -13  365.06   40.75
  -3  -6 -12   44.94   14.21
  -3  -6 -12   40.65   13.34
  -3  -6 -11  582.01   50.89
  -3  -6 -11  556.37   47.65
  -3  -6 -10   25.83    9.99
  -3  -6 -10    3.27    4.86
  -3  -6  -9  693.84   49.03
  -3  -6  -8   38.51   10.76
  -3  -6  -2 1365.56   66.33
  -3  -6  -2 1286.82   51.40
  -3  -6  -1   15.41    6.94
  -3  -6  -1   11.06    4.60
  -3  -6  -1   21.78    6.29
  -3  -6  -1   15.36    5.04
  -3  -6   0  817.98   42.17
  -3  -6   0  780.93   49.35
  -3  -6   0  815.49   41.85
  -3  -6   1   33.62    7.87
  -3  -6   1   11.88    6.13
  -3  -6   2 1546.95   76.84
  -3  -6   2 1535.98   73.37
  -3  -6   3  254.14   27.86
  -3  -6   3  246.78   28.95
  -3  -6   4 1028.62   61.48
  -3  -6   4  848.93   58.56
  -3  -6   5  313.71   33.95
  -3  -6   5  268.84   32.05
  -3  -6   6  203.64   28.76
  -3  -6   6  160.17   25.36
  -3  -6   7  373.14   40.07
  -3  -6   7  413.13   42.22
  -3  -6   8  149.28   26.98
  -3  -6   8  200.70   30.75
  -3  -6   9  220.65   33.94
  -3  -6   9  228.70   33.81
  -3  -6  10   12.96   10.15
  -3  -6  10   12.47    8.73
  -3  -6  11  174.09   31.75
  -3  -6  11  271.96   39.00
  -3  -5 -15   -4.36    6.47
  -3  -5 -14  281.95   37.76
  -3  -5 -14  258.53   35.92
  -3  -5 -13  105.74   22.99
  -3  -5 -13   78.92   18.57
  -3  -5 -12  194.99   30.00
  -3  -5 -12  175.38   27.05
  -3  -5 -11   75.75   17.85
  -3  -5 -11  118.23   20.99
  -3  -5 -10   86.49   18.53
  -3  -5 -10   79.95   16.75
  -3  -5  -9  743.39   49.89
  -3  -5  -8  104.80   16.91
  -3  -5  -7 2067.19   85.34
  -3  -5  -6   -1.78    1.87
  -3  -5  -5 1155.46   53.94
  -3  -5  -4   45.50    9.41
  -3  -5  -3 1313.58   59.59
  -3  -5  -2  299.33   25.67
  -3  -5  -2  341.07   27.96
  -3  -5  -2  393.56   27.54
  -3  -5  -2  339.52   27.19
  -3  -5  -2  312.54   21.74
  -3  -5  -1  742.53   37.32
  -3  -5  -1  701.44   41.12
  -3  -5  -1  741.05   43.89
  -3  -5  -1  735.02   35.25
  -3  -5  -1  715.02   35.09
  -3  -5   0  615.17   39.55
  -3  -5   0  586.87   31.64
  -3  -5   0  591.00   30.71
  -3  -5   0  547.79   33.22
  -3  -5   1   91.89   15.15
  -3  -5   1  105.84   14.37
  -3  -5   1   85.69   11.65
  -3  -5   1   70.84   11.90
  -3  -5   1   89.02   11.19
  -3  -5   1   91.44   13.80
  -3  -5   2 1690.28   69.87
  -3  -5   2 1894.35   77.71
  -3  -5   2 1738.69   79.22
  -3  -5   2 1794.44   67.39
  -3  -5   2 1863.99   70.14
  -3  -5   3  338.37   27.48
  -3  -5   3  370.08   32.82
  -3  -5   4 1681.09   72.68
  -3  -5   4 1538.31   77.76
  -3  -5   4 1626.03   78.20
  -3  -5   5    2.16    3.20
  -3  -5   5    5.36    4.88
  -3  -5   5   10.91    5.73
  -3  -5   6 1322.02   74.03
  -3  -5   6 1182.23   70.74
  -3  -5   7  159.66   24.93
  -3  -5   7  155.61   24.60
  -3  -5   8  613.39   51.79
  -3  -5   8  595.30   50.53
  -3  -5   9  243.36   33.31
  -3  -5   9  184.35   28.89
  -3  -5  10  154.81   28.32
  -3  -5  10  169.05   29.15
  -3  -5  11  151.16   28.86
  -3  -5  11  124.72   25.28
  -3  -5  12   43.61   15.89
  -3  -5  12   40.88   15.84
  -3  -4 -15   46.87   16.17
  -3  -4 -14  186.71   31.05
  -3  -4 -14  180.75   30.00
  -3  -4 -13    3.84    5.69
  -3  -4 -13   -3.56    5.29
  -3  -4 -12  363.52   39.75
  -3  -4 -12  314.25   36.15
  -3  -4 -11   20.11    9.31
  -3  -4 -11    8.92    7.66
  -3  -4 -10  846.07   58.54
  -3  -4 -10  753.94   52.58
  -3  -4  -9  429.08   39.18
  -3  -4  -9  428.59   36.19
  -3  -4  -8 1021.00   55.68
  -3  -4  -7  866.01   47.62
  -3  -4  -6  851.85   45.06
  -3  -4  -5  959.65   46.39
  -3  -4  -5  896.95   44.04
  -3  -4  -4   12.04    4.68
  -3  -4  -4   14.61    5.33
  -3  -4  -3 2878.59   97.30
  -3  -4  -3 2802.32   97.61
  -3  -4  -2   10.80    4.26
  -3  -4  -1 4136.43  130.18
  -3  -4  -1 4338.35  132.93
  -3  -4  -1 4341.53  137.22
  -3  -4  -1 4352.79  135.57
  -3  -4  -1 4270.74  122.44
  -3  -4   0   94.17   10.19
  -3  -4   0   72.57   11.32
  -3  -4   0  108.56   13.41
  -3  -4   0  112.23   14.56
  -3  -4   0  100.66   13.95
  -3  -4   0  116.88   12.36
  -3  -4   0   90.55    9.08
  -3  -4   0  114.90   14.54
  -3  -4   1 2185.46   83.38
  -3  -4   1 2246.25   81.35
  -3  -4   1 2239.89   79.82
  -3  -4   1 2288.90   86.41
  -3  -4   1 2154.03   83.34
  -3  -4   1 2246.01   70.30
  -3  -4   1 2240.21   74.15
  -3  -4   2  330.74   22.16
  -3  -4   2  309.90   26.46
  -3  -4   2  309.44   24.03
  -3  -4   2  272.13   22.35
  -3  -4   2  323.95   25.45
  -3  -4   2  305.47   24.98
  -3  -4   2  322.75   27.19
  -3  -4   2  298.18   19.18
  -3  -4   2  315.79   24.32
  -3  -4   3 1467.59   63.89
  -3  -4   3 1505.94   68.56
  -3  -4   3 1372.15   60.49
  -3  -4   3 1444.01   67.77
  -3  -4   3 1477.42   65.79
  -3  -4   3 1489.94   63.71
  -3  -4   3 1407.79   58.83
  -3  -4   3 1405.75   54.28
  -3  -4   3 1429.47   58.06
  -3  -4   4  794.74   41.11
  -3  -4   4  795.23   47.61
  -3  -4   4  720.64   46.18
  -3  -4   4  726.28   43.96
  -3  -4   5  205.10   24.49
  -3  -4   5  202.85   24.13
  -3  -4   5  188.14   22.30
  -3  -4   6  938.35   57.86
  -3  -4   6  864.34   56.02
  -3  -4   6  892.05   54.59
  -3  -4   7   50.42   13.64
  -3  -4   7   60.93   14.98
  -3  -4   8  603.16   49.97
  -3  -4   8  591.18   49.37
  -3  -4   9   10.28    7.20
  -3  -4   9   17.76    9.87
  -3  -4  10  502.71   48.61
  -3  -4  10  417.01   44.04
  -3  -4  11   69.85   19.39
  -3  -4  11   94.62   21.59
  -3  -4  12  252.17   37.57
  -3  -4  12  246.58   36.15
  -3  -3 -15   98.30   23.04
  -3  -3 -15  136.36   26.17
  -3  -3 -14   94.73   21.65
  -3  -3 -13   93.45   20.82
  -3  -3 -13  115.69   22.98
  -3  -3 -12  448.37   43.69
  -3  -3 -12  465.90   45.51
  -3  -3 -11  143.66   23.10
  -3  -3 -11  124.00   22.43
  -3  -3 -10  696.55   49.73
  -3  -3 -10  696.98   52.72
  -3  -3  -9  145.06   20.70
  -3  -3  -9  125.94   20.83
  -3  -3  -8 1532.56   71.27
  -3  -3  -7  142.92   17.74
  -3  -3  -6 2249.22   77.42
  -3  -3  -6 2142.52   81.13
  -3  -3  -5   69.58   10.35
  -3  -3  -5   75.68   12.08
  -3  -3  -5   76.42   10.94
  -3  -3  -5   86.48   12.59
  -3  -3  -4 1531.66   61.33
  -3  -3  -4 1474.89   55.62
  -3  -3  -4 1608.18   64.02
  -3  -3  -4 1541.53   63.02
  -3  -3  -4 1542.98   60.14
  -3  -3  -3 2322.56   83.21
  -3  -3  -3 2296.82   72.93
  -3  -3  -3 2400.77   83.90
  -3  -3  -3 2446.13   83.76
  -3  -3  -3 2190.00   77.16
  -3  -3  -3 2399.77   71.65
  -3  -3  -2  884.66   43.44
  -3  -3  -2  888.20   35.00
  -3  -3  -2  815.07   39.49
  -3  -3  -2  838.96   41.06
  -3  -3  -2  820.79   40.15
  -3  -3  -1 2957.24   98.74
  -3  -3  -1 3006.44   84.92
  -3  -3  -1 3047.42   97.00
  -3  -3  -1 3025.87   98.00
  -3  -3  -1 2915.02  102.49
  -3  -3   0   16.86    4.88
  -3  -3   0   15.70    5.15
  -3  -3   0   20.13    4.47
  -3  -3   0   11.18    4.53
  -3  -3   0   12.17    3.04
  -3  -3   0   23.79    6.87
  -3  -3   1 4524.62  146.04
  -3  -3   1 4659.07  128.41
  -3  -3   1 4657.69  137.79
  -3  -3   1 4302.60  142.14
  -3  -3   1 4725.79  122.48
  -3  -3   1 4726.53  142.65
  -3  -3   1 4483.42  121.21
  -3  -3   1 4897.43  140.95
  -3  -3   2    1.74    2.05
  -3  -3   2    5.08    3.56
  -3  -3   2   15.75    4.76
  -3  -3   2   16.78    5.77
  -3  -3   2    2.69    1.50
  -3  -3   2    8.40    3.89
  -3  -3   3 1268.39   49.37
  -3  -3   3 1217.72   52.46
  -3  -3   3 1244.19   60.04
  -3  -3   3 1200.14   54.04
  -3  -3   3 1206.69   56.75
  -3  -3   3 1232.21   49.84
  -3  -3   3 1244.72   44.38
  -3  -3   3 1173.75   54.07
  -3  -3   4  100.01   12.04
  -3  -3   4   78.59   11.82
  -3  -3   4   88.63   11.32
  -3  -3   4  107.56   13.90
  -3  -3   4   98.16   14.98
  -3  -3   4   94.24   12.05
  -3  -3   4   80.52   10.01
  -3  -3   4   77.23   14.58
  -3  -3   4   78.79   13.55
  -3  -3   5  786.15   48.09
  -3  -3   5  808.45   48.99
  -3  -3   5  842.13   42.40
  -3  -3   6   70.79   14.37
  -3  -3   6  101.04   16.87
  -3  -3   7  388.07   35.70
  -3  -3   7  421.31   37.44
  -3  -3   7  377.63   32.83
  -3  -3   8  840.83   53.22
  -3  -3  13   -4.41    6.55
  -3  -2 -14   -4.15    4.36
  -3  -2 -13  260.90   34.46
  -3  -2 -13  272.82   36.02
  -3  -2 -12   57.40   15.94
  -3  -2 -12   94.84   20.19
  -3  -2 -11  521.50   45.17
  -3  -2 -11  559.21   47.57
  -3  -2 -10   96.23   18.41
  -3  -2 -10   99.37   18.81
  -3  -2  -9  482.48   39.13
  -3  -2  -9  501.85   41.81
  -3  -2  -8  533.29   38.88
  -3  -2  -8  581.92   43.27
  -3  -2  -7  323.75   27.35
  -3  -2  -6 1349.87   58.70
  -3  -2  -5    6.88    3.55
  -3  -2  -5   10.46    4.44
  -3  -2  -5   12.27    4.47
  -3  -2  -4 2639.22   91.19
  -3  -2  -4 2565.07   82.42
  -3  -2  -3 1031.20   37.54
  -3  -2  -3 1005.02   37.01
  -3  -2  -3 1005.96   46.84
  -3  -2  -3 1025.26   46.41
  -3  -2  -2 1596.09   63.34
  -3  -2  -2 1556.16   47.70
  -3  -2  -2 1667.71   56.41
  -3  -2  -2 1587.61   53.38
  -3  -2  -2 1619.43   55.37
  -3  -2  -2 1645.53   61.76
  -3  -2  -2 1589.48   46.30
  -3  -2  -2 1730.01   63.65
  -3  -2  -2 1640.84   60.60
  -3  -2  -1  671.64   36.31
  -3  -2  -1  593.84   32.57
  -3  -2  -1  673.93   31.50
  -3  -2  -1  633.24   30.19
  -3  -2  -1  622.95   26.00
  -3  -2  -1  630.27   28.91
  -3  -2  -1  664.34   36.07
  -3  -2  -1  643.11   25.96
  -3  -2  -1  628.84   33.04
  -3  -2  -1  660.62   31.83
  -3  -2   0 1773.71   68.64
  -3  -2   0 1747.46   63.77
  -3  -2   0 1743.47   60.41
  -3  -2   0 1646.74   65.93
  -3  -2   0 1758.11   57.39
  -3  -2   0 1726.79   64.67
  -3  -2   0 1724.86   61.41
  -3  -2   0 1761.95   63.07
  -3  -2   0 1715.13   61.57
  -3  -2   1 1540.77   62.42
  -3  -2   1 1431.21   54.39
  -3  -2   1 1403.61   44.03
  -3  -2   1 1577.79   58.64
  -3  -2   1 1443.88   49.12
  -3  -2   1 1516.31   53.75
  -3  -2   1 1417.21   58.21
  -3  -2   1 1448.58   55.56
  -3  -2   1 1513.36   54.47
  -3  -2   1 1518.56   55.21
  -3  -2   2 1026.05   37.71
  -3  -2   2 1003.35   49.14
  -3  -2   2  984.44   40.22
  -3  -2   2 1026.58   36.85
  -3  -2   2  989.69   41.48
  -3  -2   2  995.97   43.80
  -3  -2   2  993.27   49.70
  -3  -2   2 1055.51   45.88
  -3  -2   2  991.93   44.69
  -3  -2   2 1009.92   29.24
  -3  -2   2 1059.37   40.87
  -3  -2   2  979.57   46.01
  -3  -2   3 2523.87   90.67
  -3  -2   3 2424.53   76.53
  -3  -2   3 2397.65   80.79
  -3  -2   3 2452.64   82.82
  -3  -2   3 2548.93   93.68
  -3  -2   3 2456.67   83.06
  -3  -2   3 2504.61   87.03
  -3  -2   3 2448.50   76.41
  -3  -2   3 2445.43   75.89
  -3  -2   3 2344.31   86.29
  -3  -2   4   59.33   10.58
  -3  -2   4   68.79   10.15
  -3  -2   4   50.42    8.77
  -3  -2   4   62.50   12.61
  -3  -2   4   76.45   12.03
  -3  -2   4   64.18   11.29
  -3  -2   4   55.15    7.15
  -3  -2   4   69.19   10.06
  -3  -2   5 1137.91   49.28
  -3  -2   5 1136.63   56.27
  -3  -2   5 1107.83   48.79
  -3  -2   5 1135.44   50.15
  -3  -2   5 1211.76   61.24
  -3  -2   5 1141.94   60.51
  -3  -2   6    4.75    3.53
  -3  -2   6    2.50    2.63
  -3  -2   7 1422.51   74.24
  -3  -2   7 1424.80   70.94
  -3  -2   8   37.87   10.97
  -3  -2   9  977.01   60.55
  -3  -2  10   44.20   12.80
  -3  -1 -14   64.12   19.10
  -3  -1 -13  164.66   28.25
  -3  -1 -12   31.53   11.67
  -3  -1 -12   48.64   15.24
  -3  -1 -11  569.70   48.16
  -3  -1 -11  421.48   42.87
  -3  -1 -10    2.89    3.03
  -3  -1 -10    2.80    2.94
  -3  -1  -9  598.50   45.25
  -3  -1  -9  643.94   46.48
  -3  -1  -8  128.30   18.86
  -3  -1  -8  124.93   19.09
  -3  -1  -7  632.71   40.94
  -3  -1  -7  683.48   43.89
  -3  -1  -6  143.60   17.06
  -3  -1  -5  363.22   25.48
  -3  -1  -5  379.68   26.74
  -3  -1  -5  380.07   27.77
  -3  -1  -5  360.90   26.81
  -3  -1  -5  383.68   24.11
  -3  -1  -4 1643.97   58.83
  -3  -1  -4 1547.84   61.29
  -3  -1  -4 1612.96   66.16
  -3  -1  -4 1576.76   64.03
  -3  -1  -4 1584.64   60.25
  -3  -1  -3  319.66   24.71
  -3  -1  -3  305.20   20.71
  -3  -1  -3  306.52   17.85
  -3  -1  -3  285.86   20.94
  -3  -1  -2 3954.45  106.64
  -3  -1  -2 3838.96  114.85
  -3  -1  -2 4095.55  126.28
  -3  -1  -2 3969.37  109.66
  -3  -1  -2 3833.38  113.40
  -3  -1  -2 3855.83  102.76
  -3  -1  -2 3831.45  125.82
  -3  -1  -2 4162.41  118.53
  -3  -1  -2 4025.06  121.04
  -3  -1  -1  786.43   35.37
  -3  -1  -1  753.21   33.55
  -3  -1  -1  726.93   29.74
  -3  -1  -1  722.50   38.80
  -3  -1  -1  734.70   33.09
  -3  -1  -1  716.76   28.41
  -3  -1  -1  734.82   38.25
  -3  -1  -1  754.52   36.66
  -3  -1  -1  722.07   34.51
  -3  -1  -1  723.64   34.96
  -3  -1   0 5807.67  163.28
  -3  -1   0 5800.07  166.96
  -3  -1   0 6017.44  168.05
  -3  -1   0 5839.93  158.80
  -3  -1   0 5730.78  154.97
  -3  -1   0 5781.56  164.29
  -3  -1   0 6007.83  166.27
  -3  -1   0 5893.97  171.43
  -3  -1   0 5584.86  161.42
  -3  -1   0 6009.87  158.21
  -3  -1   0 5934.18  169.82
  -3  -1   0 5644.87  159.20
  -3  -1   1   64.38    9.53
  -3  -1   1   50.10    7.52
  -3  -1   1   35.53    7.26
  -3  -1   1   68.61    7.63
  -3  -1   1   69.19    9.60
  -3  -1   1   56.65    8.85
  -3  -1   1   54.19    7.40
  -3  -1   1   44.80    7.92
  -3  -1   1   53.65    9.00
  -3  -1   1   52.02    7.08
  -3  -1   1   54.58    7.10
  -3  -1   1   53.83    8.78
  -3  -1   2 1990.70   75.70
  -3  -1   2 1930.93   69.75
  -3  -1   2 2002.40   67.33
  -3  -1   2 1981.08   71.17
  -3  -1   2 2020.67   71.59
  -3  -1   2 2137.14   73.85
  -3  -1   2 2075.90   64.25
  -3  -1   2 2081.06   73.33
  -3  -1   2 2065.98   69.77
  -3  -1   2 2019.46   72.09
  -3  -1   2 2063.07   73.41
  -3  -1   2 1939.94   66.94
  -3  -1   2 2003.13   54.26
  -3  -1   2 1916.45   72.06
  -3  -1   3 1751.14   63.55
  -3  -1   3 1687.50   63.81
  -3  -1   3 1809.12   65.87
  -3  -1   3 1698.50   56.87
  -3  -1   3 1575.11   62.64
  -3  -1   3 1670.55   64.88
  -3  -1   3 1717.55   71.63
  -3  -1   3 1570.04   62.54
  -3  -1   3 1650.43   61.10
  -3  -1   3 1719.16   67.82
  -3  -1   3 1697.69   65.77
  -3  -1   4 1342.78   58.26
  -3  -1   4 1335.35   50.79
  -3  -1   4 1321.48   55.66
  -3  -1   4 1360.13   60.28
  -3  -1   4 1399.56   64.99
  -3  -1   4 1380.47   54.78
  -3  -1   4 1406.89   57.31
  -3  -1   4 1497.62   61.01
  -3  -1   4 1387.73   56.42
  -3  -1   4 1429.32   55.43
  -3  -1   4 1320.45   56.13
  -3  -1   5  403.63   27.44
  -3  -1   5  431.01   32.37
  -3  -1   5  459.96   35.27
  -3  -1   5  438.40   34.59
  -3  -1   5  463.44   26.66
  -3  -1   5  452.52   26.01
  -3  -1   5  474.39   30.94
  -3  -1   5  436.24   28.26
  -3  -1   5  481.05   27.79
  -3  -1   6  723.70   39.71
  -3  -1   6  656.11   45.77
  -3  -1   6  676.09   46.16
  -3  -1   6  649.75   36.36
  -3  -1   7 2082.58   92.79
  -3  -1   7 1933.97   90.88
  -3  -1   7 2037.96   89.05
  -3  -1   8  191.89   24.86
  -3  -1   8  225.66   28.45
  -3  -1   9  945.17   60.41
  -3  -1  10   48.86   13.65
  -3  -1  11  473.38   44.20
  -3  -1  12   -3.46    5.14
  -3   0 -13   91.37   21.91
  -3   0 -12  147.78   27.31
  -3   0 -11  258.74   33.87
  -3   0 -11  242.59   32.02
  -3   0 -10  151.79   25.23
  -3   0 -10  143.67   23.41
  -3   0  -9  563.16   46.45
  -3   0  -9  654.32   48.14
  -3   0  -8   21.86    8.47
  -3   0  -7  772.89   46.65
  -3   0  -7  775.91   47.70
  -3   0  -6   68.33   11.97
  -3   0  -6   83.48   13.59
  -3   0  -5 3089.59  105.00
  -3   0  -5 2877.84  102.07
  -3   0  -4  286.82   22.38
  -3   0  -4  274.85   21.04
  -3   0  -4  291.11   23.28
  -3   0  -4  291.17   18.84
  -3   0  -4  280.09   20.99
  -3   0  -4  303.12   24.64
  -3   0  -3 1985.03   66.39
  -3   0  -3 1863.90   69.01
  -3   0  -3 1878.55   74.59
  -3   0  -3 1837.24   64.93
  -3   0  -3 1854.42   70.05
  -3   0  -3 2056.77   79.11
  -3   0  -2 1331.88   57.55
  -3   0  -2 1240.66   43.76
  -3   0  -2 1281.37   57.95
  -3   0  -2 1272.40   52.49
  -3   0  -2 1269.32   50.13
  -3   0  -2 1310.97   54.76
  -3   0  -1 2757.78   88.50
  -3   0  -1 2683.19   94.30
  -3   0  -1 2607.32   89.18
  -3   0  -1 2595.15   88.77
  -3   0  -1 2598.15   86.93
  -3   0  -1 2725.53   94.55
  -3   0  -1 2691.61   85.07
  -3   0  -1 2664.53   89.90
  -3   0   0  199.75   16.98
  -3   0   0  198.25   15.85
  -3   0   0  184.02   18.05
  -3   0   0  176.78   16.29
  -3   0   0  169.05   15.88
  -3   0   0  195.35   17.25
  -3   0   0  157.28   15.39
  -3   0   0  163.14   17.06
  -3   0   0  192.99   10.56
  -3   0   1 1215.08   38.73
  -3   0   1 1169.05   49.38
  -3   0   1 1255.85   53.86
  -3   0   1 1284.53   38.72
  -3   0   1 1257.30   51.46
  -3   0   1 1250.90   51.53
  -3   0   1 1379.26   53.44
  -3   0   1 1196.27   50.18
  -3   0   1 1254.65   51.59
  -3   0   1 1243.87   51.54
  -3   0   1 1222.14   39.10
  -3   0   1 1196.59   40.93
  -3   0   1 1192.78   40.17
  -3   0   1 1257.92   41.88
  -3   0   2 4534.97  136.77
  -3   0   2 4621.37  138.58
  -3   0   2 4414.82  138.69
  -3   0   2 4484.81  138.12
  -3   0   2 4712.14  118.52
  -3   0   2 4641.22  139.46
  -3   0   2 4628.54  140.87
  -3   0   2 4612.50  140.18
  -3   0   2 4787.53  122.72
  -3   0   2 4513.02  124.68
  -3   0   2 4516.41  126.18
  -3   0   2 4546.68  125.04
  -3   0   2 4724.89  138.51
  -3   0   3  126.43   13.96
  -3   0   3   95.96   12.74
  -3   0   3  115.02   13.08
  -3   0   3   96.91    7.83
  -3   0   3  114.21   10.13
  -3   0   3  104.58   13.30
  -3   0   3   91.35   12.12
  -3   0   3   99.24   13.02
  -3   0   3  123.73   14.10
  -3   0   3  106.98   10.30
  -3   0   3   93.38    6.08
  -3   0   3  105.82    9.09
  -3   0   3  102.15   12.75
  -3   0   3  100.51    8.11
  -3   0   4 2875.11   89.33
  -3   0   4 3030.89  100.81
  -3   0   4 2891.78  100.63
  -3   0   4 2836.05   96.93
  -3   0   4 2815.80   94.37
  -3   0   4 2957.21   97.71
  -3   0   4 2949.34  105.75
  -3   0   4 2855.69   86.22
  -3   0   4 2765.72   97.11
  -3   0   5    1.79    1.88
  -3   0   5    1.09    1.15
  -3   0   5    8.07    4.73
  -3   0   5   14.46    6.13
  -3   0   5    1.49    2.72
  -3   0   5    5.64    3.31
  -3   0   5    4.85    3.12
  -3   0   5    7.01    3.60
  -3   0   6 2473.79   94.11
  -3   0   6 2206.17   79.43
  -3   0   6 2181.97   92.71
  -3   0   6 2257.33   94.33
  -3   0   6 2187.27   78.57
  -3   0   6 2261.20   83.24
  -3   0   6 2273.27   82.78
  -3   0   7  354.35   32.33
  -3   0   7  371.16   33.80
  -3   0   7  370.72   34.15
  -3   0   7  356.05   32.63
  -3   0   8  775.25   52.14
  -3   0   8  743.67   52.40
  -3   0   8  803.63   53.35
  -3   0   9  580.50   46.61
  -3   0   9  706.83   51.85
  -3   0  10  182.05   26.52
  -3   0  11  694.29   55.04
  -3   0  12   21.53    9.98
  -3   1 -13    4.29    6.37
  -3   1 -12  238.67   34.72
  -3   1 -11   15.03    8.83
  -3   1 -10  565.17   48.76
  -3   1 -10  564.86   49.93
  -3   1  -9  260.97   31.72
  -3   1  -9  376.57   38.32
  -3   1  -8  297.76   31.52
  -3   1  -8  288.00   31.78
  -3   1  -7  948.09   55.92
  -3   1  -7  919.90   57.19
  -3   1  -7 1032.53   56.92
  -3   1  -6  599.77   38.00
  -3   1  -6  620.78   42.00
  -3   1  -6  676.32   44.93
  -3   1  -6  718.64   45.13
  -3   1  -5 1143.60   56.94
  -3   1  -5 1297.79   61.63
  -3   1  -5 1241.78   57.70
  -3   1  -4  310.57   25.84
  -3   1  -4  246.31   20.46
  -3   1  -4  281.37   26.34
  -3   1  -3 1018.18   51.13
  -3   1  -3 1016.91   52.79
  -3   1  -3  959.13   46.75
  -3   1  -3 1058.95   47.00
  -3   1  -2   41.97    7.93
  -3   1  -2   31.74    6.36
  -3   1  -2   30.14    7.63
  -3   1  -2   43.54    7.51
  -3   1  -2   26.44    6.56
  -3   1  -2   41.34    9.47
  -3   1  -1 2063.55   75.86
  -3   1  -1 2114.26   77.64
  -3   1  -1 2055.59   71.66
  -3   1  -1 2081.09   80.11
  -3   1  -1 2047.61   71.23
  -3   1  -1 2152.88   82.72
  -3   1  -1 2061.56   68.98
  -3   1   0   57.36    9.88
  -3   1   0   59.19    9.32
  -3   1   0   49.24    8.34
  -3   1   0   47.76    9.15
  -3   1   0   42.63    8.37
  -3   1   0   45.61    9.25
  -3   1   0   61.93    9.96
  -3   1   0   61.67    9.92
  -3   1   0   49.87    7.37
  -3   1   0   47.96    7.57
  -3   1   0   51.27    7.20
  -3   1   0   64.90   11.26
  -3   1   1 2589.98   79.31
  -3   1   1 2716.21   90.44
  -3   1   1 2643.27   87.75
  -3   1   1 2482.42   88.50
  -3   1   1 2751.17   79.36
  -3   1   1 2676.06   91.04
  -3   1   1 2571.62   87.85
  -3   1   1 2583.26   90.07
  -3   1   1 2571.29   92.25
  -3   1   1 2513.39   81.14
  -3   1   1 2538.04   87.73
  -3   1   1 2525.37   83.61
  -3   1   2  885.89   35.89
  -3   1   2  891.34   42.62
  -3   1   2  797.02   40.78
  -3   1   2  811.19   40.51
  -3   1   2  921.16   42.80
  -3   1   2  873.52   43.04
  -3   1   2  927.58   43.86
  -3   1   2  883.51   35.11
  -3   1   2  848.51   26.39
  -3   1   2  872.54   35.89
  -3   1   2  809.66   39.55
  -3   1   2  883.58   39.51
  -3   1   3 1205.65   52.90
  -3   1   3 1191.47   52.40
  -3   1   3 1271.57   46.55
  -3   1   3 1338.20   56.45
  -3   1   3 1268.45   43.30
  -3   1   3 1227.24   53.82
  -3   1   3 1374.57   56.13
  -3   1   3 1203.91   41.00
  -3   1   3 1267.41   46.59
  -3   1   3 1098.16   48.59
  -3   1   3 1284.00   51.94
  -3   1   4 1410.51   53.13
  -3   1   4 1511.62   61.38
  -3   1   4 1486.62   62.17
  -3   1   4 1442.40   59.67
  -3   1   4 1331.69   56.74
  -3   1   4 1471.40   65.15
  -3   1   4 1297.32   53.16
  -3   1   4 1368.62   51.55
  -3   1   4 1457.97   58.77
  -3   1   5   16.65    6.16
  -3   1   5   23.12    5.71
  -3   1   5   23.26    7.35
  -3   1   5   16.23    6.41
  -3   1   5   17.96    5.90
  -3   1   5   39.95    8.52
  -3   1   5   19.76    5.72
  -3   1   6 1789.76   80.14
  -3   1   6 1845.39   82.76
  -3   1   6 1821.61   81.21
  -3   1   6 1896.81   81.03
  -3   1   7   -2.46    3.65
  -3   1   7    5.00    4.55
  -3   1   7    2.30    3.42
  -3   1   7   -2.34    6.02
  -3   1   8 1613.78   77.92
  -3   1   8 1588.58   80.79
  -3   1   8 1384.18   76.12
  -3   1   8 1609.46   79.61
  -3   1   9  157.31   23.53
  -3   1   9  144.41   23.02
  -3   1   9  101.55   19.04
  -3   1  10  418.18   40.92
  -3   1  10  451.16   42.61
  -3   1  11   72.59   17.49
  -3   1  11   76.75   18.40
  -3   1  12  306.68   37.35
  -3   2 -12  150.04   28.25
  -3   2 -11   54.95   16.53
  -3   2 -10  452.53   45.70
  -3   2  -9   -3.35    3.52
  -3   2  -9   -3.21    8.91
  -3   2  -8  270.88   31.52
  -3   2  -8  213.43   28.40
  -3   2  -7  147.95   21.70
  -3   2  -7  137.07   21.20
  -3   2  -7  116.08   20.42
  -3   2  -6  550.49   42.28
  -3   2  -6  647.86   45.38
  -3   2  -5  537.59   37.03
  -3   2  -5  576.42   41.94
  -3   2  -5  493.05   38.21
  -3   2  -5  618.56   41.19
  -3   2  -4  694.56   45.66
  -3   2  -4  665.08   40.60
  -3   2  -4  626.66   42.70
  -3   2  -3 1733.43   70.76
  -3   2  -3 1930.54   73.85
  -3   2  -3 1937.05   81.36
  -3   2  -2  386.70   31.50
  -3   2  -2  370.73   26.73
  -3   2  -2  439.90   29.21
  -3   2  -2  379.53   27.38
  -3   2  -2  396.25   27.37
  -3   2  -2  418.09   26.65
  -3   2  -1  995.28   53.62
  -3   2  -1 1051.47   46.90
  -3   2  -1 1108.10   50.02
  -3   2  -1  934.52   47.28
  -3   2  -1 1010.85   43.82
  -3   2  -1  995.45   44.94
  -3   2  -1 1025.03   42.12
  -3   2   0  155.17   16.76
  -3   2   0  157.43   15.70
  -3   2   0  160.85   17.47
  -3   2   0  148.14   14.79
  -3   2   0  170.00   18.57
  -3   2   0  154.95   18.66
  -3   2   0  151.30   15.49
  -3   2   0  153.53   14.10
  -3   2   0  135.36   17.74
  -3   2   0  159.57   15.32
  -3   2   1 1442.18   62.30
  -3   2   1 1521.78   60.78
  -3   2   1 1644.86   66.28
  -3   2   1 1430.38   62.60
  -3   2   1 1599.16   61.29
  -3   2   1 1542.43   66.24
  -3   2   1 1562.03   68.28
  -3   2   1 1473.39   61.97
  -3   2   1 1550.77   59.15
  -3   2   1 1583.36   58.88
  -3   2   1 1503.64   63.67
  -3   2   2   41.06    7.37
  -3   2   2   40.18    8.15
  -3   2   2   38.72    8.65
  -3   2   2   43.89    8.87
  -3   2   2   25.88    7.52
  -3   2   2   46.23    7.43
  -3   2   2   31.58    6.76
  -3   2   2   31.99    7.64
  -3   2   2   45.77    9.38
  -3   2   2   43.27    8.80
  -3   2   2   23.85    6.70
  -3   2   3 1311.76   53.75
  -3   2   3 1341.56   57.80
  -3   2   3 1401.53   52.95
  -3   2   3 1368.84   57.81
  -3   2   3 1184.31   55.85
  -3   2   3 1401.73   63.13
  -3   2   3 1316.23   47.48
  -3   2   3 1430.97   54.07
  -3   2   3 1205.67   54.44
  -3   2   3 1350.28   53.03
  -3   2   4  469.07   27.49
  -3   2   4  441.33   29.45
  -3   2   4  458.22   26.05
  -3   2   4  408.94   28.56
  -3   2   4  401.20   26.93
  -3   2   4  456.01   26.97
  -3   2   4  395.04   26.48
  -3   2   5 1231.83   53.51
  -3   2   5 1109.09   57.85
  -3   2   5 1193.38   58.03
  -3   2   5 1131.71   51.97
  -3   2   5 1067.74   48.44
  -3   2   5 1123.00   51.42
  -3   2   6  352.30   31.18
  -3   2   6  308.04   28.99
  -3   2   6  286.77   27.10
  -3   2   6  334.85   25.15
  -3   2   6  272.51   23.05
  -3   2   7  535.49   38.67
  -3   2   7  535.05   40.94
  -3   2   7  512.83   41.01
  -3   2   7  509.51   40.21
  -3   2   8  814.35   54.77
  -3   2   8  838.81   52.16
  -3   2   8  829.10   55.08
  -3   2   8  841.97   54.79
  -3   2   9  521.05   40.87
  -3   2   9  407.70   39.28
  -3   2   9  411.47   39.36
  -3   2   9  434.56   39.97
  -3   2  10  741.27   57.77
  -3   2  10  788.62   57.18
  -3   2  11   -3.53    3.71
  -3   2  11   10.44    7.30
  -3   2  12  393.53   42.55
  -3   2  12  386.66   43.67
  -3   2  13   28.12   11.94
  -3   3 -11  166.27   29.46
  -3   3 -10  121.77   24.80
  -3   3  -9  134.16   24.52
  -3   3  -8  367.28   38.40
  -3   3  -8  310.65   35.76
  -3   3  -7   32.60   11.66
  -3   3  -7   38.20   11.96
  -3   3  -7   17.79    8.83
  -3   3  -6  586.42   44.68
  -3   3  -6  585.01   46.41
  -3   3  -5    7.02    4.92
  -3   3  -5   21.23    8.21
  -3   3  -5   11.13    6.54
  -3   3  -4 1224.00   61.72
  -3   3  -4 1224.97   64.61
  -3   3  -4 1327.10   70.88
  -3   3  -3  407.61   34.03
  -3   3  -3  443.91   37.87
  -3   3  -2 1077.85   59.03
  -3   3  -2 1048.07   54.22
  -3   3  -2 1195.86   63.37
  -3   3  -1  501.95   37.77
  -3   3  -1  474.32   32.71
  -3   3  -1  514.76   38.99
  -3   3   0 1047.98   57.06
  -3   3   0 1042.76   57.43
  -3   3   0  927.94   47.94
  -3   3   1  720.69   39.58
  -3   3   1  710.11   37.81
  -3   3   1  736.38   45.20
  -3   3   1  758.23   46.89
  -3   3   1  702.62   44.52
  -3   3   1  696.84   38.54
  -3   3   1  644.12   36.35
  -3   3   2  166.15   17.30
  -3   3   2  154.15   19.83
  -3   3   2  174.14   21.43
  -3   3   2  173.46   18.08
  -3   3   2  163.62   16.68
  -3   3   2  157.26   16.64
  -3   3   3 1303.67   63.78
  -3   3   3 1287.28   55.16
  -3   3   3 1186.86   54.95
  -3   3   4  703.88   45.02
  -3   3   4  614.16   39.34
  -3   3   4  659.23   36.80
  -3   3   4  698.37   39.65
  -3   3   4  656.47   39.66
  -3   3   5 2431.09   88.75
  -3   3   5 2285.19   89.62
  -3   3   5 2293.85   91.73
  -3   3   5 2492.26   99.20
  -3   3   5 2443.42   95.77
  -3   3   6   16.12    6.85
  -3   3   6   14.96    6.36
  -3   3   6   21.52    7.41
  -3   3   7 1013.02   54.37
  -3   3   7  856.41   55.10
  -3   3   7  913.05   54.78
  -3   3   8  118.00   18.09
  -3   3   8  136.82   21.10
  -3   3   8  146.39   22.34
  -3   3   8  133.59   21.31
  -3   3   9  712.89   53.55
  -3   3   9  768.71   54.21
  -3   3   9  863.58   58.52
  -3   3  10  113.43   21.84
  -3   3  10  169.24   26.45
  -3   3  11  241.06   32.44
  -3   3  11  279.71   34.42
  -3   3  12  304.52   37.86
  -3   3  12  319.21   38.57
  -3   3  13   60.37   17.48
  -3   3  14  264.54   38.28
  -3   4  -7  434.34   42.83
  -3   4  -6  393.29   40.09
  -3   4  -5  575.75   48.70
  -3   4  -4  482.87   39.21
  -3   4  -4  509.88   44.56
  -3   4  -3  267.03   28.58
  -3   4  -3  227.79   28.59
  -3   4  -2  635.17   45.88
  -3   4  -2  680.04   45.60
  -3   4  -2  777.43   52.78
  -3   4  -1    2.14    2.25
  -3   4  -1    4.86    4.42
  -3   4  -1    2.71    4.02
  -3   4   0 1122.85   64.02
  -3   4   0 1150.68   59.00
  -3   4   0 1243.17   67.06
  -3   4   1  115.70   18.69
  -3   4   1  111.24   16.37
  -3   4   1  107.81   16.31
  -3   4   1  125.30   19.33
  -3   4   2 1198.83   64.41
  -3   4   2 1208.64   65.12
  -3   4   2 1174.98   56.46
  -3   4   2 1109.46   56.96
  -3   4   2 1186.82   63.07
  -3   4   3 1563.85   73.78
  -3   4   3 1622.10   71.51
  -3   4   3 1559.88   77.23
  -3   4   3 1690.58   79.29
  -3   4   4  925.77   52.56
  -3   4   4  953.29   51.78
  -3   4   4  949.16   56.98
  -3   4   4  970.02   50.91
  -3   4   5  733.61   44.25
  -3   4   5  703.23   44.42
  -3   4   5  712.50   45.12
  -3   4   5  699.88   48.56
  -3   4   5  744.93   44.15
  -3   4   6  563.06   40.05
  -3   4   6  571.84   44.13
  -3   4   6  512.22   37.25
  -3   4   6  503.02   39.23
  -3   4   7  820.92   55.36
  -3   4   7  799.28   52.90
  -3   4   7  838.61   51.10
  -3   4   8   37.03   11.61
  -3   4   8   30.45   10.00
  -3   4   9  445.86   41.92
  -3   4   9  439.18   41.46
  -3   4   9  435.74   39.40
  -3   4  10    3.38    3.55
  -3   4  10    6.77    6.15
  -3   4  11  635.38   54.30
  -3   4  11  684.46   56.10
  -3   4  12  141.46   26.54
  -3   4  13  161.95   28.46
  -3   4  14  102.81   23.50
  -3   4  15  107.93   24.21
  -3   5  -9  198.87   33.22
  -3   5  -5  569.67   50.83
  -3   5  -4   34.89   12.71
  -3   5  -3  414.44   37.39
  -3   5  -3  442.35   42.92
  -3   5  -2  561.06   45.95
  -3   5  -2  509.29   41.81
  -3   5  -2  494.18   41.24
  -3   5  -2  563.78   47.67
  -3   5  -1  451.83   39.71
  -3   5  -1  389.90   35.96
  -3   5  -1  406.52   37.37
  -3   5  -1  510.25   44.12
  -3   5   0 1286.40   68.78
  -3   5   0 1170.18   64.69
  -3   5   0 1206.92   70.64
  -3   5   1    2.88    4.27
  -3   5   1   19.00    7.48
  -3   5   1   11.89    6.60
  -3   5   1   -2.87    4.26
  -3   5   2  575.71   45.86
  -3   5   2  515.94   38.82
  -3   5   2  563.45   41.68
  -3   5   2  624.99   46.48
  -3   5   3   -2.61    2.74
  -3   5   3   -2.29    7.21
  -3   5   3   -2.80    2.94
  -3   5   3   -2.81    6.58
  -3   5   4  953.24   57.73
  -3   5   4 1008.03   57.35
  -3   5   4  986.99   61.25
  -3   5   4 1059.54   63.75
  -3   5   5  326.08   30.74
  -3   5   5  269.58   28.41
  -3   5   5  319.01   33.45
  -3   5   6  807.73   51.42
  -3   5   6  713.14   47.32
  -3   5   6  714.64   52.45
  -3   5   7  416.20   37.35
  -3   5   7  451.87   38.46
  -3   5   7  430.23   40.36
  -3   5   8  289.59   32.30
  -3   5   8  352.49   34.92
  -3   5   8  361.47   37.18
  -3   5   9  361.42   37.70
  -3   5   9  383.41   39.21
  -3   5  10   99.34   20.89
  -3   5  10  112.68   21.36
  -3   5  10  106.16   21.42
  -3   5  11  367.83   40.98
  -3   5  12   15.79    9.27
  -3   5  13  323.09   40.85
  -3   5  14    4.33    6.42
  -3   5  15  122.28   26.21
  -3   6  -7  133.96   27.52
  -3   6  -6   17.12   11.01
  -3   6  -5  387.15   44.22
  -3   6  -4   -3.86    0.09
  -3   6  -3  272.47   35.05
  -3   6  -3  223.70   32.40
  -3   6  -2   10.30    7.21
  -3   6  -2    9.31    6.52
  -3   6  -2    7.37    6.70
  -3   6  -1  461.60   42.10
  -3   6  -1  576.44   46.37
  -3   6  -1  509.30   48.10
  -3   6   0  287.97   32.96
  -3   6   0  323.38   33.86
  -3   6   0  288.51   34.60
  -3   6   1  459.07   40.41
  -3   6   1  508.76   42.46
  -3   6   1  436.29   42.18
  -3   6   2  532.37   46.44
  -3   6   2  617.03   46.48
  -3   6   2  529.64   46.23
  -3   6   3  424.05   40.10
  -3   6   3  452.72   39.85
  -3   6   3  486.08   43.46
  -3   6   4  596.73   47.05
  -3   6   4  650.30   47.65
  -3   6   4  628.56   50.50
  -3   6   4  542.60   46.56
  -3   6   5  109.25   19.16
  -3   6   5   84.90   17.17
  -3   6   5   79.31   18.08
  -3   6   5  122.24   22.01
  -3   6   6  483.23   41.53
  -3   6   6  526.31   46.77
  -3   6   7   20.41    8.68
  -3   6   7   39.94   13.09
  -3   6   8  358.95   36.81
  -3   6   8  326.87   37.05
  -3   6   9  124.59   21.96
  -3   6   9  132.94   23.72
  -3   6  10  397.02   40.77
  -3   6  10  436.59   44.36
  -3   6  11   94.27   21.62
  -3   6  11  127.65   23.72
  -3   6  11  145.28   25.51
  -3   6  12  131.45   26.03
  -3   6  12  107.91   22.70
  -3   6  13  140.96   27.87
  -3   6  13  150.86   26.92
  -3   6  14   75.34   21.40
  -3   6  14   81.61   20.63
  -3   6  15  104.16   22.86
  -3   7  -5  112.06   25.04
  -3   7  -4   77.11   20.19
  -3   7  -3  221.28   33.75
  -3   7  -2   74.03   18.83
  -3   7  -1  338.91   39.55
  -3   7  -1  413.99   41.48
  -3   7   0   34.69   12.10
  -3   7   0   29.71   10.99
  -3   7   0   34.99   11.59
  -3   7   1  628.87   51.18
  -3   7   2   50.64   14.53
  -3   7   3  273.13   32.68
  -3   7   3  291.18   35.19
  -3   7   4   62.23   16.42
  -3   7   4   82.75   19.23
  -3   7   5  764.30   56.03
  -3   7   5  701.30   56.34
  -3   7   6  239.91   30.96
  -3   7   6  223.37   31.76
  -3   7   6  286.99   34.99
  -3   7   7  109.84   21.01
  -3   7   7   96.53   21.00
  -3   7   7   69.16   17.64
  -3   7   8  293.92   34.87
  -3   7   8  274.12   35.46
  -3   7   9   48.41   15.01
  -3   7   9   48.98   15.36
  -3   7  10  345.12   39.55
  -3   7  10  410.55   44.33
  -3   7  11   -3.75    5.57
  -3   7  11   -3.92    5.82
  -3   7  12  192.46   32.07
  -3   7  12  168.14   28.80
  -3   7  12  204.42   32.09
  -3   7  13   22.12   11.39
  -3   7  13   32.55   13.52
  -3   7  13   28.62   12.89
  -3   7  14  112.37   24.08
  -3   8  -3   26.85   12.44
  -3   8  -2  240.18   35.93
  -3   8  -1  171.76   29.41
  -3   8   2   85.55   19.91
  -3   8   3  279.03   35.24
  -3   8   4   -3.74    7.86
  -3   8   4   -7.04    9.05
  -3   8   5  463.74   46.18
  -3   8   5  364.05   39.96
  -3   8   6   -3.75    8.81
  -3   8   6    3.51    3.68
  -3   8   7  387.94   43.65
  -3   8   7  421.91   44.58
  -3   8   7  377.28   41.21
  -3   8   8  123.73   25.02
  -3   8   8  174.28   28.37
  -3   8   8  134.45   24.37
  -3   8   9  133.14   25.69
  -3   8   9  182.97   29.31
  -3   8  10  139.09   26.72
  -3   8  10  161.65   27.93
  -3   8  11   62.13   18.00
  -3   8  11   71.35   19.13
  -3   8  12  155.19   28.78
  -3   8  13    4.24    6.29
  -3   9   5  191.59   31.42
  -3   9   6   11.99   11.10
  -3   9   7  236.54   35.18
  -3   9   8   -4.05    6.02
  -3   9   9  209.78   32.90
  -3   9   9  163.06   29.19
  -3   9  10   30.21   12.82
  -3   9  10   16.75    9.84
  -3   9  11  173.36   31.14
  -3  10   6   87.69   21.13
  -3  10   7   58.55   18.15
  -3  10   8   79.75   20.28
  -3  10   9   92.96   22.73
  -2 -12 -10  116.08   24.46
  -2 -12  -9   17.55   10.31
  -2 -12  -8  111.31   24.88
  -2 -12  -7   13.50    9.45
  -2 -12  -6   81.40   21.32
  -2 -12  -5   90.62   22.91
  -2 -12  -4   18.10   10.63
  -2 -12  -3  134.88   27.43
  -2 -12  -3  229.54   34.26
  -2 -12  -2   13.35   10.45
  -2 -12  -1  201.45   33.19
  -2 -11 -10  110.70   23.26
  -2 -11  -9   44.38   15.88
  -2 -11  -8  266.26   36.81
  -2 -11  -7   12.42    8.69
  -2 -11  -6  358.12   43.71
  -2 -11  -5    4.18    4.39
  -2 -11  -4  300.96   39.19
  -2 -11  -3  138.09   25.22
  -2 -11  -3  129.19   26.08
  -2 -11  -2  138.68   25.35
  -2 -11  -2  144.95   27.37
  -2 -11  -1   88.30   20.21
  -2 -11  -1  114.76   23.68
  -2 -11   0   44.38   15.31
  -2 -10 -10   17.84    9.18
  -2 -10  -3   58.87   15.80
  -2 -10  -2  502.78   46.20
  -2 -10  -2  572.61   48.39
  -2 -10  -1   -3.32    4.92
  -2 -10  -1   -3.22    4.78
  -2 -10   0  195.07   28.92
  -2 -10   0  125.81   23.35
  -2 -10   1   54.70   15.70
  -2 -10   2  194.81   29.66
  -2 -10   3  238.60   33.87
  -2 -10   4   26.58   11.29
  -2  -9 -15   47.27   16.91
  -2  -9 -14   97.81   22.35
  -2  -9 -13  176.41   29.07
  -2  -9 -12   46.60   14.62
  -2  -9 -11  226.59   30.79
  -2  -9 -10   -3.08    4.57
  -2  -9  -3  294.31   32.57
  -2  -9  -2  434.12   40.54
  -2  -9  -2  540.34   44.16
  -2  -9  -1    2.92    5.31
  -2  -9  -1    2.95    3.09
  -2  -9   0  484.22   43.16
  -2  -9   0  559.87   46.37
  -2  -9   1   15.22    8.46
  -2  -9   1   12.63    7.42
  -2  -9   2  591.07   49.23
  -2  -9   2  667.51   52.99
  -2  -9   3    6.86    6.24
  -2  -9   4  362.23   40.11
  -2  -9   5   41.29   14.24
  -2  -9   6   74.53   19.40
  -2  -9   7  110.04   24.35
  -2  -8 -15   -4.35    0.01
  -2  -8 -15    4.46    4.68
  -2  -8 -14  168.72   29.25
  -2  -8 -14  157.76   29.28
  -2  -8 -13   50.29   16.78
  -2  -8 -13   44.65   15.40
  -2  -8 -12  158.92   26.82
  -2  -8 -11   97.23   20.05
  -2  -8 -10  207.31   28.21
  -2  -8  -9  535.72   44.58
  -2  -8  -8  159.44   22.63
  -2  -8  -3  552.47   42.43
  -2  -8  -2  341.88   32.78
  -2  -8  -2  322.80   32.41
  -2  -8  -1  626.30   45.48
  -2  -8  -1  667.32   48.56
  -2  -8   0  456.61   38.78
  -2  -8   0  490.84   41.22
  -2  -8   1  190.41   24.93
  -2  -8   1  180.15   25.34
  -2  -8   2  537.41   43.70
  -2  -8   2  499.71   43.55
  -2  -8   3  510.22   43.35
  -2  -8   3  454.59   42.65
  -2  -8   4  768.30   57.48
  -2  -8   5    7.06    6.42
  -2  -8   6  278.35   36.55
  -2  -8   7   11.67    9.14
  -2  -8   8  162.49   28.56
  -2  -7 -16   41.01   15.89
  -2  -7 -15   69.79   20.55
  -2  -7 -15   74.06   20.52
  -2  -7 -14  226.86   34.46
  -2  -7 -14  190.10   31.39
  -2  -7 -13   23.22   11.49
  -2  -7 -13   11.69    9.15
  -2  -7 -12  436.70   44.50
  -2  -7 -12  438.91   44.73
  -2  -7 -11    3.34    3.51
  -2  -7 -11    3.43    6.23
  -2  -7 -10  605.03   48.77
  -2  -7 -10  539.28   47.31
  -2  -7  -9   42.56   12.32
  -2  -7  -8 1025.26   61.02
  -2  -7  -3 1522.96   71.39
  -2  -7  -2   21.02    7.67
  -2  -7  -2   31.95    9.89
  -2  -7  -1 1546.15   72.95
  -2  -7  -1 1680.34   77.88
  -2  -7   0    6.47    4.53
  -2  -7   0    4.85    4.41
  -2  -7   1  938.62   54.85
  -2  -7   1  989.12   58.39
  -2  -7   2  355.25   32.40
  -2  -7   2  346.19   33.72
  -2  -7   3  430.12   36.89
  -2  -7   3  411.70   38.64
  -2  -7   4  312.62   32.16
  -2  -7   4  188.17   26.91
  -2  -7   5  169.64   24.47
  -2  -7   5  158.35   25.24
  -2  -7   6  446.31   43.42
  -2  -7   7   65.55   17.17
  -2  -7   8  354.63   41.57
  -2  -7   9   12.14    8.50
  -2  -7  10  202.76   32.95
  -2  -6 -16   18.24   10.71
  -2  -6 -16    9.02    8.20
  -2  -6 -15  152.08   28.78
  -2  -6 -15  188.74   31.78
  -2  -6 -14  110.84   24.17
  -2  -6 -14  133.42   25.63
  -2  -6 -13  230.82   33.30
  -2  -6 -13  238.27   33.47
  -2  -6 -12  383.25   41.39
  -2  -6 -12  383.60   41.04
  -2  -6 -11  248.52   32.05
  -2  -6 -11  237.84   31.16
  -2  -6 -10  433.44   40.44
  -2  -6 -10  372.70   37.81
  -2  -6  -9  212.71   27.29
  -2  -6  -9  160.61   23.50
  -2  -6  -8 1233.08   67.30
  -2  -6  -8 1186.08   65.91
  -2  -6  -6 1986.70   77.00
  -2  -6  -2  747.68   44.98
  -2  -6  -2  753.80   40.64
  -2  -6  -2  748.59   37.97
  -2  -6  -2  692.97   41.50
  -2  -6  -1 1010.51   51.78
  -2  -6  -1 1146.49   57.77
  -2  -6   0    5.26    3.68
  -2  -6   0    2.10    3.12
  -2  -6   1 1306.97   61.41
  -2  -6   1 1286.14   65.75
  -2  -6   2   -1.97    2.07
  -2  -6   2    7.11    4.97
  -2  -6   3  728.06   46.22
  -2  -6   3  754.30   50.02
  -2  -6   4   29.98    9.71
  -2  -6   4   31.04   10.71
  -2  -6   4   38.01   11.43
  -2  -6   5  676.81   46.47
  -2  -6   5  574.22   47.96
  -2  -6   5  575.95   46.30
  -2  -6   6  266.72   30.00
  -2  -6   6  232.76   31.02
  -2  -6   6  241.74   30.62
  -2  -6   7  315.49   37.11
  -2  -6   7  249.65   32.59
  -2  -6   8  307.35   38.23
  -2  -6   8  346.31   39.43
  -2  -6   9   99.87   22.26
  -2  -6   9  138.88   26.58
  -2  -6  10  186.82   30.50
  -2  -6  10  194.00   32.01
  -2  -6  11   45.06   15.73
  -2  -6  11   46.80   16.14
  -2  -5 -16   27.09   12.55
  -2  -5 -16   17.89   10.51
  -2  -5 -15  210.87   33.50
  -2  -5 -15  165.38   29.87
  -2  -5 -14   12.19    8.53
  -2  -5 -14    3.98    4.18
  -2  -5 -13  213.11   31.04
  -2  -5 -13  177.64   28.41
  -2  -5 -12   60.16   15.84
  -2  -5 -12   75.17   18.00
  -2  -5 -11  601.59   49.89
  -2  -5 -11  668.22   51.87
  -2  -5 -10  309.09   33.23
  -2  -5 -10  189.13   25.98
  -2  -5  -9  687.68   49.61
  -2  -5  -9  673.49   47.84
  -2  -5  -8  862.94   53.25
  -2  -5  -8  770.97   49.90
  -2  -5  -7 1103.46   58.29
  -2  -5  -6 1778.87   75.28
  -2  -5  -6 1700.41   66.51
  -2  -5  -5   19.34    6.06
  -2  -5  -5   11.15    4.40
  -2  -5  -4 1044.05   48.08
  -2  -5  -4  962.28   46.95
  -2  -5  -3  100.42   13.60
  -2  -5  -3   99.66   13.10
  -2  -5  -3   95.26   13.56
  -2  -5  -3  116.84   11.37
  -2  -5  -3  107.96    8.37
  -2  -5  -2 2290.68   79.09
  -2  -5  -2 2219.23   68.64
  -2  -5  -2 2324.41   86.98
  -2  -5  -2 2221.20   83.58
  -2  -5  -2 2214.28   81.14
  -2  -5  -2 2247.33   80.79
  -2  -5  -2 2282.22   84.47
  -2  -5  -1  475.32   28.75
  -2  -5  -1  478.46   31.67
  -2  -5  -1  416.97   30.54
  -2  -5  -1  480.24   30.20
  -2  -5  -1  449.34   28.47
  -2  -5  -1  443.93   30.49
  -2  -5   0 1814.47   71.64
  -2  -5   0 1799.59   73.16
  -2  -5   0 1915.86   77.44
  -2  -5   0 1880.60   70.60
  -2  -5   0 1914.38   70.33
  -2  -5   1  813.09   35.31
  -2  -5   1  748.72   37.27
  -2  -5   1  850.31   47.27
  -2  -5   1  815.18   41.90
  -2  -5   1  846.53   43.92
  -2  -5   1  822.16   41.30
  -2  -5   2 1118.62   56.60
  -2  -5   2 1109.18   56.90
  -2  -5   2 1087.26   45.27
  -2  -5   2 1065.92   51.05
  -2  -5   2  974.19   45.03
  -2  -5   3 1493.99   65.92
  -2  -5   3 1530.79   72.42
  -2  -5   3 1516.08   71.77
  -2  -5   4   38.48    9.51
  -2  -5   4   28.72    9.10
  -2  -5   4   44.29   11.87
  -2  -5   5  592.90   40.65
  -2  -5   5  509.09   42.47
  -2  -5   5  533.29   42.49
  -2  -5   6   16.48    7.84
  -2  -5   6   39.91   12.35
  -2  -5   6   32.89   11.33
  -2  -5   7  910.29   57.13
  -2  -5   7  816.07   59.01
  -2  -5   7  960.45   62.90
  -2  -5   8   74.30   17.85
  -2  -5   8   36.87   12.74
  -2  -5   9  327.44   39.57
  -2  -5   9  331.88   38.34
  -2  -5  10   28.45   12.83
  -2  -5  10   46.29   14.63
  -2  -5  11  116.09   24.86
  -2  -5  11  102.27   22.47
  -2  -5  12  121.60   26.48
  -2  -5  12  115.96   25.26
  -2  -4 -16  102.67   24.07
  -2  -4 -16   97.78   23.51
  -2  -4 -15   71.71   19.36
  -2  -4 -15   59.36   17.87
  -2  -4 -14   67.12   18.61
  -2  -4 -14   76.11   19.80
  -2  -4 -13  263.44   34.98
  -2  -4 -13  277.64   36.27
  -2  -4 -12    3.36    6.11
  -2  -4 -12    3.48    3.66
  -2  -4 -11  664.20   51.74
  -2  -4 -11  633.43   51.30
  -2  -4 -10    5.53    5.80
  -2  -4 -10    2.94    3.09
  -2  -4  -9  973.84   58.12
  -2  -4  -9 1002.13   60.37
  -2  -4  -8  341.97   30.68
  -2  -4  -8  355.82   32.77
  -2  -4  -7  612.64   40.00
  -2  -4  -6   89.65   13.31
  -2  -4  -6   84.00   13.16
  -2  -4  -6   95.38   13.52
  -2  -4  -6   93.04   11.46
  -2  -4  -5 1334.18   57.56
  -2  -4  -5 1325.12   53.71
  -2  -4  -5 1447.22   59.27
  -2  -4  -5 1252.15   56.67
  -2  -4  -4 2493.10   86.95
  -2  -4  -4 2691.95   89.55
  -2  -4  -4 2587.85   90.50
  -2  -4  -3 1097.39   38.04
  -2  -4  -3 1082.67   47.68
  -2  -4  -3 1093.36   47.93
  -2  -4  -2 2722.87   94.24
  -2  -4  -2 2713.05   92.74
  -2  -4  -2 2766.34   92.06
  -2  -4  -2 2720.74   93.02
  -2  -4  -2 2780.13   81.60
  -2  -4  -1 1455.58   51.80
  -2  -4  -1 1294.56   47.88
  -2  -4  -1 1473.10   55.76
  -2  -4  -1 1355.61   56.71
  -2  -4  -1 1293.05   55.37
  -2  -4  -1 1301.47   50.25
  -2  -4  -1 1227.21   54.86
  -2  -4   0 4051.79  120.17
  -2  -4   0 3957.76  119.80
  -2  -4   0 3822.20  125.98
  -2  -4   0 4118.56  129.09
  -2  -4   0 4053.95  124.20
  -2  -4   0 4141.68  119.65
  -2  -4   0 3985.49  125.85
  -2  -4   1    1.30    2.37
  -2  -4   1    1.57    2.34
  -2  -4   1    2.90    2.64
  -2  -4   1    8.34    3.86
  -2  -4   1    6.38    2.95
  -2  -4   1    3.98    3.11
  -2  -4   1   12.30    4.07
  -2  -4   2 2279.23   78.42
  -2  -4   2 2266.48   75.98
  -2  -4   2 2232.92   80.40
  -2  -4   2 2450.99   85.89
  -2  -4   2 2143.29   84.23
  -2  -4   2 2215.73   76.39
  -2  -4   2 1968.48   77.00
  -2  -4   2 2019.35   74.57
  -2  -4   3  363.68   25.43
  -2  -4   3  370.41   24.88
  -2  -4   3  360.14   29.21
  -2  -4   3  366.78   29.56
  -2  -4   3  375.08   25.90
  -2  -4   3  388.79   26.60
  -2  -4   4 2491.49   96.12
  -2  -4   4 2211.02   91.91
  -2  -4   4 2294.14   86.31
  -2  -4   4 2329.96   86.24
  -2  -4   4 2325.95   83.55
  -2  -4   5  108.23   15.55
  -2  -4   5   81.09   15.36
  -2  -4   5   90.30   16.51
  -2  -4   6  463.02   34.94
  -2  -4   6  486.04   39.84
  -2  -4   6  359.28   34.31
  -2  -4   7  582.57   42.20
  -2  -4   7  562.67   45.25
  -2  -4   7  670.07   49.70
  -2  -4   8  112.65   19.65
  -2  -4   8  145.11   23.67
  -2  -4   8  151.78   23.89
  -2  -4   9  627.80   52.09
  -2  -4   9  519.18   46.99
  -2  -4  10   -3.78    5.61
  -2  -4  10   -3.64    5.40
  -2  -4  11  315.47   39.63
  -2  -4  11  300.38   38.05
  -2  -4  12    4.29    4.50
  -2  -4  12   12.43    8.70
  -2  -4  13  229.12   35.63
  -2  -4  13  182.77   32.03
  -2  -3 -16  152.03   28.29
  -2  -3 -16  116.59   25.98
  -2  -3 -15   12.20    9.55
  -2  -3 -15   20.78   11.54
  -2  -3 -15   12.76    8.94
  -2  -3 -14  286.93   37.10
  -2  -3 -14  190.62   31.97
  -2  -3 -13  239.26   32.56
  -2  -3 -13  117.67   23.48
  -2  -3 -12  413.64   41.97
  -2  -3 -12  460.58   43.95
  -2  -3 -11  188.99   27.04
  -2  -3 -11  186.07   26.99
  -2  -3 -10  438.08   40.04
  -2  -3 -10  394.21   36.84
  -2  -3  -9  497.71   40.57
  -2  -3  -9  476.30   38.83
  -2  -3  -8  156.38   21.13
  -2  -3  -8  147.28   19.88
  -2  -3  -7  995.97   54.50
  -2  -3  -7  992.18   52.01
  -2  -3  -6    9.14    4.24
  -2  -3  -6    9.46    4.69
  -2  -3  -5 3268.95  105.35
  -2  -3  -5 3213.84  105.66
  -2  -3  -5 3033.48  103.11
  -2  -3  -4  724.08   36.16
  -2  -3  -4  737.27   37.30
  -2  -3  -4  734.92   35.33
  -2  -3  -3 2092.06   58.30
  -2  -3  -3 2129.08   72.13
  -2  -3  -3 2101.91   70.08
  -2  -3  -3 2195.45   73.84
  -2  -3  -3 2208.02   75.06
  -2  -3  -2 2537.44   82.97
  -2  -3  -1 5849.74  164.87
  -2  -3  -1 5982.81  167.28
  -2  -3  -1 5823.31  166.95
  -2  -3  -1 5781.71  157.76
  -2  -3   0  165.35   12.42
  -2  -3   0  150.15   13.49
  -2  -3   0  167.05   14.57
  -2  -3   0  166.27   13.19
  -2  -3   0  182.72   16.09
  -2  -3   0  218.65   17.58
  -2  -3   0  165.96   11.68
  -2  -3   0  165.54   15.23
  -2  -3   1 3488.06  110.39
  -2  -3   1 3618.01  109.88
  -2  -3   1 3642.08  109.33
  -2  -3   1 3506.07  111.49
  -2  -3   1 3298.07  107.85
  -2  -3   1 3794.00  114.39
  -2  -3   1 3518.67  102.36
  -2  -3   1 3744.99  106.07
  -2  -3   2 3322.40   97.75
  -2  -3   2 2961.22  102.37
  -2  -3   2 2995.69   99.16
  -2  -3   2 3267.77  103.16
  -2  -3   2 2945.91  100.23
  -2  -3   2 3165.39  103.88
  -2  -3   2 3185.59   93.96
  -2  -3   2 2971.87   97.28
  -2  -3   2 3131.52   99.23
  -2  -3   3   16.82    4.91
  -2  -3   3   22.84    6.17
  -2  -3   3   37.84    8.61
  -2  -3   3   23.03    6.32
  -2  -3   3   21.72    5.34
  -2  -3   3   18.57    5.34
  -2  -3   4 1440.06   51.24
  -2  -3   4 1424.77   58.44
  -2  -3   4 1470.11   60.90
  -2  -3   4 1439.25   50.26
  -2  -3   4 1523.47   66.15
  -2  -3   4 1462.89   59.36
  -2  -3   4 1452.43   58.04
  -2  -3   4 1479.24   63.11
  -2  -3   5   12.22    5.67
  -2  -3   5   13.29    5.15
  -2  -3   5   24.24    7.59
  -2  -3   5   18.12    5.94
  -2  -3   6 1873.39   75.49
  -2  -3   6 1867.86   76.84
  -2  -3   7  428.28   31.83
  -2  -3   7  388.47   32.09
  -2  -3  11  240.76   33.36
  -2  -3  12   61.30   18.26
  -2  -3  13  203.02   33.07
  -2  -2 -15   25.25   11.70
  -2  -2 -15   25.78   11.95
  -2  -2 -14  245.28   34.23
  -2  -2 -14  289.04   37.69
  -2  -2 -14  237.68   34.91
  -2  -2 -13   22.14   10.27
  -2  -2 -13   25.17   11.34
  -2  -2 -13   29.89   12.42
  -2  -2 -12  801.48   59.13
  -2  -2 -12  784.10   59.83
  -2  -2 -11    3.07    4.56
  -2  -2 -11   -3.10    4.61
  -2  -2 -10 1214.19   69.40
  -2  -2 -10 1143.96   67.28
  -2  -2  -9  193.49   24.78
  -2  -2  -9  187.03   23.85
  -2  -2  -8  672.31   44.91
  -2  -2  -8  605.43   41.65
  -2  -2  -7 1233.38   61.85
  -2  -2  -7 1229.67   59.18
  -2  -2  -6  852.13   33.49
  -2  -2  -6  830.14   43.52
  -2  -2  -5  896.33   42.69
  -2  -2  -5  885.90   35.91
  -2  -2  -4  418.54   24.27
  -2  -2  -4  438.67   26.11
  -2  -2  -4  453.34   23.13
  -2  -2  -3 2041.64   64.85
  -2  -2  -3 2014.34   70.01
  -2  -2  -3 2077.56   67.29
  -2  -2  -3 2045.04   68.02
  -2  -2  -3 2015.04   55.69
  -2  -2  -2 2167.84   69.56
  -2  -2  -2 2026.74   65.45
  -2  -2  -2 2102.89   61.08
  -2  -2  -2 2082.22   58.14
  -2  -2  -2 2000.28   61.69
  -2  -2  -2 2078.11   68.44
  -2  -2  -2 2058.85   69.61
  -2  -2  -2 2175.19   69.90
  -2  -2  -1 2593.50   82.90
  -2  -2  -1 2535.00   79.63
  -2  -2  -1 2499.53   79.87
  -2  -2  -1 2692.48   81.59
  -2  -2  -1 2631.94   80.46
  -2  -2   0   43.59    4.54
  -2  -2   0   41.11    7.12
  -2  -2   0   31.67    5.37
  -2  -2   0   28.94    3.58
  -2  -2   0   26.43    5.20
  -2  -2   0   33.50    5.53
  -2  -2   0   22.37    4.84
  -2  -2   1 4749.02  131.76
  -2  -2   1 4338.77  134.76
  -2  -2   1 4751.97  134.48
  -2  -2   1 4642.36  121.24
  -2  -2   1 4430.36  136.32
  -2  -2   1 4713.89  126.06
  -2  -2   1 4716.38  120.74
  -2  -2   2 2094.40   60.36
  -2  -2   2 2086.55   66.40
  -2  -2   2 2156.34   69.87
  -2  -2   2 2281.06   68.07
  -2  -2   2 2007.37   74.05
  -2  -2   2 2003.80   66.35
  -2  -2   2 2192.20   73.52
  -2  -2   2 2062.03   62.10
  -2  -2   2 2002.19   70.83
  -2  -2   3 1511.38   58.04
  -2  -2   3 1461.69   55.90
  -2  -2   3 1506.69   52.37
  -2  -2   3 1482.84   60.21
  -2  -2   3 1513.83   62.90
  -2  -2   3 1539.45   60.47
  -2  -2   3 1570.30   56.73
  -2  -2   3 1451.71   51.61
  -2  -2   3 1501.77   43.80
  -2  -2   3 1507.22   54.62
  -2  -2   4 1929.24   70.15
  -2  -2   4 1851.59   68.08
  -2  -2   4 1912.05   62.88
  -2  -2   4 1852.19   73.48
  -2  -2   4 1881.62   66.15
  -2  -2   4 1805.77   51.66
  -2  -2   4 1891.27   62.72
  -2  -2   5   87.52   13.97
  -2  -2   5   78.44    9.53
  -2  -2   5   90.04   12.24
  -2  -2   5  106.79   13.96
  -2  -2   5   86.41   10.08
  -2  -2   6 2364.38   89.31
  -2  -2   7   37.17    9.45
  -2  -2   8 1356.32   66.93
  -2  -2   9    2.38    2.50
  -2  -1 -15  217.31   34.19
  -2  -1 -15  188.62   32.60
  -2  -1 -14   90.48   21.31
  -2  -1 -14  132.20   25.79
  -2  -1 -13   88.27   20.63
  -2  -1 -13   69.22   18.59
  -2  -1 -12  324.59   36.30
  -2  -1 -12  287.71   36.45
  -2  -1 -12  378.82   40.47
  -2  -1 -11  172.63   26.39
  -2  -1 -11  164.40   24.88
  -2  -1 -11  193.33   28.01
  -2  -1 -10 1165.17   67.05
  -2  -1 -10 1176.50   68.73
  -2  -1  -9    2.47    3.67
  -2  -1  -9    7.71    5.39
  -2  -1  -8  603.93   41.96
  -2  -1  -8  590.43   41.65
  -2  -1  -7  192.83   21.40
  -2  -1  -7  206.46   18.92
  -2  -1  -7  198.60   21.90
  -2  -1  -6 2713.65   97.89
  -2  -1  -6 2684.13   95.97
  -2  -1  -6 2838.15   93.16
  -2  -1  -6 2800.71  100.47
  -2  -1  -5 1357.25   55.35
  -2  -1  -5 1349.62   47.34
  -2  -1  -5 1230.50   52.12
  -2  -1  -5 1296.11   54.75
  -2  -1  -4 2241.01   75.72
  -2  -1  -4 2281.54   67.92
  -2  -1  -4 2130.77   76.34
  -2  -1  -4 2375.18   78.30
  -2  -1  -4 2324.25   71.66
  -2  -1  -3 2870.19   89.23
  -2  -1  -3 2940.21   81.73
  -2  -1  -3 3011.20   92.49
  -2  -1  -3 3062.47   94.84
  -2  -1  -3 3197.57   95.79
  -2  -1  -3 3175.57   91.10
  -2  -1  -2 1870.75   54.79
  -2  -1  -2 1800.87   63.04
  -2  -1  -2 1781.14   58.36
  -2  -1  -2 1804.12   62.57
  -2  -1  -2 1864.75   60.65
  -2  -1  -1  649.61   30.33
  -2  -1  -1  658.40   26.09
  -2  -1  -1  681.57   27.59
  -2  -1  -1  614.89   24.94
  -2  -1  -1  611.37   30.39
  -2  -1  -1  653.10   24.57
  -2  -1  -1  693.24   30.07
  -2  -1  -1  668.02   28.06
  -2  -1  -1  648.09   29.05
  -2  -1   0   57.32    7.50
  -2  -1   0   57.07    6.38
  -2  -1   0   64.99    7.84
  -2  -1   0   54.85    6.09
  -2  -1   0   47.62    6.52
  -2  -1   0   52.30    6.51
  -2  -1   0   56.38    5.11
  -2  -1   0   61.52    4.36
  -2  -1   0   48.66    7.08
  -2  -1   0   57.32    6.22
  -2  -1   0   49.61    6.75
  -2  -1   0   56.63    6.31
  -2  -1   1 1378.84   49.75
  -2  -1   1 1412.92   50.74
  -2  -1   1 1377.42   45.52
  -2  -1   1 1440.43   47.09
  -2  -1   1 1487.26   50.47
  -2  -1   1 1435.55   49.82
  -2  -1   1 1451.04   50.48
  -2  -1   1 1321.59   46.80
  -2  -1   1 1479.90   53.08
  -2  -1   1 1369.61   45.22
  -2  -1   1 1458.76   48.31
  -2  -1   1 1384.34   46.67
  -2  -1   2 1828.01   63.98
  -2  -1   2 1961.65   63.42
  -2  -1   2 1996.30   60.55
  -2  -1   2 1937.78   64.28
  -2  -1   2 1931.11   63.38
  -2  -1   2 1954.44   69.45
  -2  -1   2 1922.66   62.34
  -2  -1   2 1829.48   62.49
  -2  -1   2 1849.98   65.21
  -2  -1   2 1949.04   66.54
  -2  -1   3 2214.63   68.32
  -2  -1   3 2055.71   68.41
  -2  -1   3 2018.08   68.21
  -2  -1   3 2114.65   73.34
  -2  -1   3 2054.33   72.20
  -2  -1   3 2043.86   66.99
  -2  -1   3 1993.86   74.99
  -2  -1   3 2189.44   66.45
  -2  -1   3 2145.76   60.79
  -2  -1   3 1941.61   60.41
  -2  -1   3 2265.92   72.58
  -2  -1   4 1144.74   46.44
  -2  -1   4 1138.14   50.29
  -2  -1   4 1237.41   56.03
  -2  -1   4 1156.54   53.98
  -2  -1   4 1190.26   42.59
  -2  -1   4 1202.24   46.87
  -2  -1   4 1261.31   45.37
  -2  -1   4 1266.14   36.60
  -2  -1   4 1303.06   50.06
  -2  -1   5 2819.93   84.45
  -2  -1   5 2631.83   86.43
  -2  -1   5 2546.31   98.01
  -2  -1   5 2632.45   99.51
  -2  -1   5 2765.41   79.53
  -2  -1   5 2764.26   94.48
  -2  -1   5 2697.51   88.72
  -2  -1   6  114.82   12.43
  -2  -1   6   96.84   15.86
  -2  -1   7 1768.52   77.15
  -2  -1   8  813.41   50.22
  -2  -1   9  476.49   38.91
  -2  -1  10  464.96   39.84
  -2  -1  11    8.82    6.18
  -2   0 -14   -4.27    6.34
  -2   0 -14    4.26    4.47
  -2   0 -13  152.57   27.52
  -2   0 -13  127.84   25.73
  -2   0 -12   33.58   13.02
  -2   0 -12   48.05   15.05
  -2   0 -11  408.58   41.47
  -2   0 -11  449.03   43.65
  -2   0 -10  365.33   37.33
  -2   0 -10  355.70   34.26
  -2   0 -10  326.59   35.40
  -2   0  -9  235.55   26.55
  -2   0  -9  255.96   29.86
  -2   0  -9  263.76   29.74
  -2   0  -8 1148.72   59.94
  -2   0  -8 1120.18   62.22
  -2   0  -7  131.71   15.43
  -2   0  -7  135.33   17.53
  -2   0  -7  156.26   19.85
  -2   0  -6 2193.55   74.36
  -2   0  -6 2013.39   82.54
  -2   0  -6 2118.57   76.80
  -2   0  -6 2206.24   82.85
  -2   0  -5  245.69   16.27
  -2   0  -5  255.77   21.77
  -2   0  -5  243.58   18.75
  -2   0  -5  226.35   20.15
  -2   0  -5  237.42   20.80
  -2   0  -5  264.65   21.54
  -2   0  -4 5724.88  165.14
  -2   0  -4 5633.29  156.59
  -2   0  -4 5679.74  151.10
  -2   0  -4 5916.17  162.71
  -2   0  -4 5493.93  164.95
  -2   0  -4 5623.77  163.95
  -2   0  -3  424.91   24.01
  -2   0  -3  467.68   26.26
  -2   0  -3  483.07   28.66
  -2   0  -3  466.24   26.67
  -2   0  -3  496.17   21.95
  -2   0  -3  468.45   24.07
  -2   0  -2 2152.48   70.73
  -2   0  -2 2104.99   72.25
  -2   0  -2 1940.22   60.58
  -2   0  -2 2022.96   67.74
  -2   0  -2 2127.50   67.28
  -2   0  -2 2072.21   64.24
  -2   0  -1  222.87   14.52
  -2   0  -1  247.65   16.52
  -2   0  -1  216.19   16.53
  -2   0  -1  217.36   13.66
  -2   0  -1  229.40   17.15
  -2   0  -1  202.42   14.20
  -2   0  -1  229.80   16.24
  -2   0  -1  221.74   15.57
  -2   0   0 2019.61   67.82
  -2   0   0 1914.24   55.73
  -2   0   0 2096.69   65.83
  -2   0   0 2086.81   66.51
  -2   0   0 2088.77   66.03
  -2   0   0 2019.69   63.16
  -2   0   0 2050.58   65.52
  -2   0   0 2017.71   59.19
  -2   0   0 2130.21   66.23
  -2   0   0 2058.42   65.87
  -2   0   0 1944.02   66.00
  -2   0   1  482.05   23.59
  -2   0   1  447.71   23.98
  -2   0   1  478.56   24.26
  -2   0   1  434.37   23.21
  -2   0   1  461.51   24.25
  -2   0   1  456.82   23.86
  -2   0   1  475.60   24.41
  -2   0   1  516.61   17.99
  -2   0   1  490.53   17.34
  -2   0   1  453.52   17.73
  -2   0   1  467.83   18.20
  -2   0   1  452.38   17.55
  -2   0   1  433.10   22.78
  -2   0   1  461.33   17.58
  -2   0   2 1217.26   46.39
  -2   0   2 1253.49   46.12
  -2   0   2 1218.06   46.73
  -2   0   2 1266.01   37.66
  -2   0   2 1255.83   40.71
  -2   0   2 1309.12   48.50
  -2   0   2 1245.51   47.22
  -2   0   2 1191.52   45.71
  -2   0   2 1269.29   39.24
  -2   0   2 1160.03   42.30
  -2   0   2 1209.54   46.61
  -2   0   3 2492.86   77.52
  -2   0   3 2432.99   79.52
  -2   0   3 2470.76   79.74
  -2   0   3 2512.03   75.27
  -2   0   3 2452.28   81.74
  -2   0   3 2645.53   83.29
  -2   0   3 2427.80   84.45
  -2   0   3 2463.40   69.41
  -2   0   3 2377.73   72.25
  -2   0   3 2434.67   71.18
  -2   0   3 2436.81   80.85
  -2   0   4 1192.71   46.48
  -2   0   4 1193.16   45.46
  -2   0   4 1237.01   52.05
  -2   0   4 1111.68   46.31
  -2   0   4 1195.33   44.06
  -2   0   4 1086.35   45.65
  -2   0   4 1205.16   52.74
  -2   0   4 1222.69   53.85
  -2   0   4 1094.36   38.23
  -2   0   4 1171.33   49.18
  -2   0   5 2120.20   70.67
  -2   0   5 2144.25   72.50
  -2   0   5 2155.67   80.54
  -2   0   5 2001.47   71.63
  -2   0   5 2110.95   67.13
  -2   0   5 2018.71   70.68
  -2   0   5 2248.32   82.14
  -2   0   5 2061.01   81.13
  -2   0   5 2146.69   80.37
  -2   0   5 1886.63   59.12
  -2   0   5 1985.38   75.14
  -2   0   6    2.42    1.80
  -2   0   6    4.37    2.57
  -2   0   6    3.91    2.74
  -2   0   6    3.80    2.82
  -2   0   6    4.01    2.97
  -2   0   6    1.88    3.43
  -2   0   6    1.85    1.94
  -2   0   6    3.08    2.64
  -2   0   6   12.23    4.81
  -2   0   7  741.03   45.73
  -2   0   7  692.75   46.15
  -2   0   7  723.06   46.07
  -2   0   8  309.57   30.09
  -2   0   9 1037.75   60.88
  -2   0  10  118.91   20.79
  -2   0  11  583.26   47.75
  -2   1 -14   13.23   10.35
  -2   1 -13  182.91   31.20
  -2   1 -13  197.23   31.79
  -2   1 -12    7.74    7.04
  -2   1 -12   11.77    8.24
  -2   1 -11  448.87   44.89
  -2   1 -11  424.41   43.88
  -2   1 -10    3.25    4.83
  -2   1 -10    3.32    3.49
  -2   1  -9  749.80   54.23
  -2   1  -9  783.33   55.51
  -2   1  -8  265.79   29.23
  -2   1  -8  245.82   28.75
  -2   1  -7  972.12   56.22
  -2   1  -7  915.84   55.53
  -2   1  -7 1050.08   52.54
  -2   1  -7 1016.40   51.64
  -2   1  -6  301.79   21.88
  -2   1  -6  323.26   28.50
  -2   1  -6  374.30   31.26
  -2   1  -6  291.73   24.07
  -2   1  -6  358.79   27.74
  -2   1  -5 1538.58   64.80
  -2   1  -5 1545.42   60.83
  -2   1  -5 1560.69   67.68
  -2   1  -5 1476.67   58.41
  -2   1  -4 1089.37   50.60
  -2   1  -4 1161.28   44.43
  -2   1  -4 1087.40   47.09
  -2   1  -4 1117.90   46.09
  -2   1  -4 1102.13   51.04
  -2   1  -4 1059.22   49.20
  -2   1  -4 1021.40   42.52
  -2   1  -3  857.23   41.43
  -2   1  -3  757.52   37.90
  -2   1  -3  801.76   35.33
  -2   1  -3  749.95   34.57
  -2   1  -2 3320.31  105.91
  -2   1  -2 3302.55   98.15
  -2   1  -2 3266.20  101.51
  -2   1  -2 3229.27   99.92
  -2   1  -2 3244.24  103.89
  -2   1  -1  395.23   24.50
  -2   1  -1  453.36   24.67
  -2   1  -1  406.15   21.13
  -2   1  -1  387.95   25.13
  -2   1  -1  416.30   24.38
  -2   1  -1  441.02   23.09
  -2   1  -1  418.61   26.05
  -2   1  -1  404.87   21.72
  -2   1   0 8886.08  228.76
  -2   1   0 8509.90  231.65
  -2   1   0 8561.69  230.84
  -2   1   0 8881.95  227.69
  -2   1   0 8337.71  230.25
  -2   1   0 8625.46  233.37
  -2   1   0 8332.26  223.40
  -2   1   0 8507.82  230.53
  -2   1   0 8607.73  226.41
  -2   1   0 8283.42  223.77
  -2   1   1   10.20    2.84
  -2   1   1    8.90    3.29
  -2   1   1    5.32    2.47
  -2   1   1    4.87    2.71
  -2   1   1    0.91    1.36
  -2   1   1   30.19    6.07
  -2   1   1    5.50    2.13
  -2   1   1    7.01    2.98
  -2   1   1   11.77    3.17
  -2   1   1   36.36    6.19
  -2   1   1    9.00    2.82
  -2   1   1    9.50    2.32
  -2   1   2 2333.56   74.39
  -2   1   2 2122.07   73.02
  -2   1   2 2235.14   68.54
  -2   1   2 2274.92   68.75
  -2   1   2 2194.59   58.65
  -2   1   2 2164.76   71.30
  -2   1   2 2225.77   70.86
  -2   1   2 2292.04   74.92
  -2   1   2 2268.08   75.75
  -2   1   3 2231.90   74.30
  -2   1   3 2310.73   76.32
  -2   1   3 2305.42   76.45
  -2   1   3 2242.84   68.11
  -2   1   3 2296.55   77.65
  -2   1   3 2327.09   71.86
  -2   1   3 2239.65   70.51
  -2   1   3 2110.50   70.68
  -2   1   3 2201.92   74.00
  -2   1   4 2268.80   75.72
  -2   1   4 2269.31   78.95
  -2   1   4 2337.08   76.47
  -2   1   4 2478.87   80.54
  -2   1   4 2436.64   81.98
  -2   1   4 2484.72   83.75
  -2   1   4 2250.53   83.83
  -2   1   4 2167.00   71.96
  -2   1   4 2335.98   79.37
  -2   1   5  620.43   33.75
  -2   1   5  594.21   29.69
  -2   1   5  634.97   32.76
  -2   1   5  646.17   37.98
  -2   1   5  652.08   35.48
  -2   1   5  606.11   37.49
  -2   1   5  675.98   37.51
  -2   1   5  668.41   39.25
  -2   1   5  632.90   30.56
  -2   1   5  572.46   26.73
  -2   1   5  590.59   33.66
  -2   1   6  572.26   28.51
  -2   1   6  607.54   33.38
  -2   1   6  605.84   38.78
  -2   1   6  549.50   36.08
  -2   1   6  563.76   37.51
  -2   1   6  566.09   38.15
  -2   1   6  586.05   31.16
  -2   1   6  547.59   33.85
  -2   1   6  555.01   28.17
  -2   1   6  527.43   30.62
  -2   1   7 1092.13   48.57
  -2   1   7 1032.80   56.49
  -2   1   7  910.56   55.03
  -2   1   7 1040.02   55.72
  -2   1   8   36.26   10.52
  -2   1   8   59.96   13.60
  -2   1   9  866.06   56.37
  -2   1   9  969.25   59.12
  -2   1  10   20.48    8.69
  -2   1  10    2.99    6.27
  -2   1  11  807.82   58.01
  -2   2 -13   43.25   15.76
  -2   2 -13   39.08   15.82
  -2   2 -12  146.29   27.90
  -2   2 -12  163.91   28.78
  -2   2 -11  208.38   32.10
  -2   2 -11  279.54   36.20
  -2   2 -10   69.77   17.71
  -2   2 -10  141.68   24.77
  -2   2  -9  415.58   40.81
  -2   2  -9  505.54   45.22
  -2   2  -8   57.39   14.79
  -2   2  -8   35.14   11.55
  -2   2  -7  849.73   54.48
  -2   2  -7  919.10   51.62
  -2   2  -6    2.31    2.42
  -2   2  -6    2.07    2.17
  -2   2  -5 2054.06   84.51
  -2   2  -5 2018.15   75.20
  -2   2  -5 2067.91   85.15
  -2   2  -4   37.88    7.49
  -2   2  -4   38.89    9.57
  -2   2  -4   48.15    9.93
  -2   2  -4   38.49    8.64
  -2   2  -4   38.41    7.28
  -2   2  -3 1248.31   56.37
  -2   2  -3 1176.54   50.61
  -2   2  -3 1348.44   53.12
  -2   2  -3 1312.96   53.87
  -2   2  -3 1408.63   61.70
  -2   2  -3 1368.09   55.41
  -2   2  -3 1301.32   46.66
  -2   2  -3 1248.95   55.29
  -2   2  -2 2611.32   91.10
  -2   2  -2 2447.27   91.37
  -2   2  -2 2844.92   90.15
  -2   2  -2 2850.51   93.39
  -2   2  -2 2678.55   80.27
  -2   2  -2 2488.30   87.28
  -2   2  -2 2837.56   97.81
  -2   2  -2 2641.79   88.40
  -2   2  -2 2746.80   90.80
  -2   2  -2 2734.82   89.07
  -2   2  -1 1024.17   48.10
  -2   2  -1 1030.17   45.58
  -2   2  -1 1137.47   47.00
  -2   2  -1 1069.41   41.65
  -2   2  -1 1062.01   40.46
  -2   2  -1 1076.48   46.41
  -2   2  -1 1128.71   48.14
  -2   2  -1  985.13   45.27
  -2   2  -1 1053.25   46.10
  -2   2  -1 1065.17   42.03
  -2   2   0 3398.55  105.71
  -2   2   0 3544.14  108.57
  -2   2   0 3483.25  103.15
  -2   2   0 3368.53  109.83
  -2   2   0 3259.35  111.15
  -2   2   0 3413.03   97.06
  -2   2   0 3380.52   94.49
  -2   2   0 3338.02  105.41
  -2   2   0 3328.81  107.13
  -2   2   0 3678.86  110.06
  -2   2   0 3414.61  107.80
  -2   2   0 3456.42  102.57
  -2   2   1  185.04   15.50
  -2   2   1  188.72   17.09
  -2   2   1  187.92   16.93
  -2   2   1  232.20   17.09
  -2   2   1  246.18   19.03
  -2   2   1  208.91   18.65
  -2   2   1  231.11   19.84
  -2   2   1  228.64   18.17
  -2   2   1  200.60   16.17
  -2   2   1  216.47   13.23
  -2   2   2 2584.27   83.14
  -2   2   2 2628.23   84.63
  -2   2   2 2294.92   84.29
  -2   2   2 2705.91   86.73
  -2   2   2 2595.57   81.75
  -2   2   2 2563.46   86.73
  -2   2   2 2560.82   88.69
  -2   2   2 2563.30   67.77
  -2   2   2 2441.02   83.53
  -2   2   2 2507.72   78.20
  -2   2   2 2519.57   82.15
  -2   2   2 2653.48   78.30
  -2   2   3    9.40    3.71
  -2   2   3    8.23    3.50
  -2   2   3   16.27    4.88
  -2   2   3    5.93    3.06
  -2   2   3   11.28    4.17
  -2   2   3   19.05    4.94
  -2   2   3    8.93    3.46
  -2   2   3    7.93    2.57
  -2   2   3   13.69    3.96
  -2   2   4 4517.85  138.93
  -2   2   4 4757.63  142.17
  -2   2   4 4875.87  141.83
  -2   2   4 4769.67  137.38
  -2   2   4 4950.21  144.04
  -2   2   4 4685.04  138.95
  -2   2   4 4776.88  140.15
  -2   2   4 4542.02  121.09
  -2   2   4 4744.51  145.77
  -2   2   4 4685.04  144.26
  -2   2   4 4629.67  141.64
  -2   2   4 4902.44  138.59
  -2   2   4 4850.38  139.08
  -2   2   5  443.46   27.17
  -2   2   5  483.37   28.21
  -2   2   5  491.67   29.02
  -2   2   5  544.85   31.97
  -2   2   5  506.33   29.83
  -2   2   5  482.23   28.34
  -2   2   5  530.14   31.86
  -2   2   5  484.78   32.65
  -2   2   5  516.43   34.01
  -2   2   5  494.29   28.48
  -2   2   5  462.91   28.73
  -2   2   6 2713.68   93.95
  -2   2   6 2755.65   90.27
  -2   2   6 2714.27  102.11
  -2   2   6 2954.91   95.34
  -2   2   6 3025.99   98.36
  -2   2   6 2674.38   96.96
  -2   2   6 2786.15  102.36
  -2   2   6 2698.19  103.45
  -2   2   6 2602.79   91.67
  -2   2   6 2739.93   95.24
  -2   2   6 2491.63   87.62
  -2   2   7  665.82   37.12
  -2   2   7  624.90   39.19
  -2   2   7  617.14   42.62
  -2   2   7  595.70   41.72
  -2   2   7  666.35   43.85
  -2   2   8  633.58   39.14
  -2   2   8  668.75   46.96
  -2   2   9  373.90   36.58
  -2   2   9  399.21   31.20
  -2   2   9  378.33   35.85
  -2   2  10  241.00   29.53
  -2   2  10  297.31   33.19
  -2   2  11  570.82   48.72
  -2   2  12    3.52    6.40
  -2   3 -12  175.10   30.70
  -2   3 -11    4.02    9.44
  -2   3 -11   32.13   13.33
  -2   3 -10  295.37   37.47
  -2   3 -10  367.08   41.26
  -2   3  -9   79.40   18.95
  -2   3  -9   96.73   20.30
  -2   3  -8  107.71   21.55
  -2   3  -8  182.85   26.27
  -2   3  -7  861.31   57.45
  -2   3  -7  857.04   54.32
  -2   3  -6   53.55   12.90
  -2   3  -6   49.30   12.20
  -2   3  -5 1952.00   85.25
  -2   3  -5 1816.61   82.14
  -2   3  -5 1757.52   75.36
  -2   3  -4   40.46   10.60
  -2   3  -4   38.57    9.25
  -2   3  -4   45.13   10.35
  -2   3  -3  760.08   39.10
  -2   3  -3  675.22   37.16
  -2   3  -3  729.62   45.51
  -2   3  -3  675.75   40.09
  -2   3  -3  747.31   42.05
  -2   3  -2   58.46   10.01
  -2   3  -2   58.30   11.64
  -2   3  -2   61.05   10.31
  -2   3  -2   58.93   11.30
  -2   3  -2   60.22   11.05
  -2   3  -2   47.76    9.22
  -2   3  -2   65.36   10.62
  -2   3  -1 1465.66   62.49
  -2   3  -1 1643.04   63.65
  -2   3  -1 1530.80   69.16
  -2   3  -1 1515.67   62.17
  -2   3  -1 1505.39   62.54
  -2   3  -1 1489.19   64.21
  -2   3   0  754.06   39.94
  -2   3   0  805.18   35.62
  -2   3   0  839.87   41.43
  -2   3   0  713.16   34.49
  -2   3   0  779.23   44.31
  -2   3   0  767.16   40.50
  -2   3   0  817.47   40.76
  -2   3   0  774.32   39.75
  -2   3   0  758.57   43.59
  -2   3   1 1053.44   49.99
  -2   3   1 1204.55   52.41
  -2   3   1 1181.35   55.44
  -2   3   1 1172.97   55.90
  -2   3   1 1315.85   54.15
  -2   3   1 1188.68   55.64
  -2   3   1 1105.71   50.35
  -2   3   1 1177.95   50.63
  -2   3   1 1139.51   50.45
  -2   3   1 1126.19   41.30
  -2   3   2 2772.62   95.24
  -2   3   2 2882.98   96.77
  -2   3   2 2960.47   97.38
  -2   3   2 2744.90   89.85
  -2   3   2 2816.17  100.23
  -2   3   2 2554.71   99.60
  -2   3   2 2860.26   98.77
  -2   3   2 2705.78   91.39
  -2   3   2 2984.64   95.18
  -2   3   2 2816.48   82.40
  -2   3   3 1419.93   59.13
  -2   3   3 1341.27   58.09
  -2   3   3 1452.30   57.11
  -2   3   3 1445.50   59.90
  -2   3   3 1447.52   63.21
  -2   3   3 1385.70   57.33
  -2   3   3 1429.45   53.37
  -2   3   3 1417.00   59.28
  -2   3   3 1405.98   56.76
  -2   3   3 1413.65   50.49
  -2   3   4 1785.40   69.44
  -2   3   4 1737.45   65.64
  -2   3   4 1659.76   66.32
  -2   3   4 1710.47   67.58
  -2   3   4 1568.52   64.59
  -2   3   4 1780.79   73.08
  -2   3   4 1625.63   67.34
  -2   3   4 1654.77   64.63
  -2   3   4 1726.80   65.32
  -2   3   4 1727.39   53.85
  -2   3   4 1646.46   60.51
  -2   3   5  949.92   47.49
  -2   3   5 1207.63   51.78
  -2   3   5 1132.94   50.50
  -2   3   5 1137.43   51.13
  -2   3   5 1113.64   49.89
  -2   3   5 1213.31   53.19
  -2   3   5 1066.65   49.14
  -2   3   5 1081.65   54.00
  -2   3   5 1133.48   52.64
  -2   3   5 1035.17   46.26
  -2   3   5 1112.56   49.90
  -2   3   5 1133.86   48.30
  -2   3   6 2522.32   89.19
  -2   3   6 2806.76   93.54
  -2   3   6 2667.34   90.76
  -2   3   6 2564.67   92.17
  -2   3   6 2504.81   99.00
  -2   3   6 2646.79   91.67
  -2   3   6 2595.47   96.58
  -2   3   6 2462.75   89.12
  -2   3   6 2544.17   90.67
  -2   3   6 2291.97   86.93
  -2   3   7   29.72    9.00
  -2   3   7   18.34    6.57
  -2   3   7   27.17    8.52
  -2   3   8  805.63   45.96
  -2   3   8  803.53   46.37
  -2   3   8  867.62   54.30
  -2   3   8  971.62   56.88
  -2   3   9   16.92    8.40
  -2   3   9   30.16   10.39
  -2   3   9   36.73    9.60
  -2   3  10 1095.19   66.37
  -2   3  10  902.96   62.08
  -2   3  11   67.86   16.70
  -2   3  12  203.67   29.67
  -2   3  13  170.29   28.67
  -2   3  14  104.79   24.80
  -2   4 -11   -8.50   10.92
  -2   4 -10  400.23   45.13
  -2   4  -9    7.50    8.80
  -2   4  -8  475.33   45.82
  -2   4  -5  166.69   23.68
  -2   4  -4  240.22   27.83
  -2   4  -4  208.98   22.15
  -2   4  -3  625.13   44.72
  -2   4  -3  513.36   36.34
  -2   4  -2  306.09   30.07
  -2   4  -2  294.12   26.44
  -2   4  -2  291.72   27.79
  -2   4  -1 1667.36   77.71
  -2   4  -1 1631.83   73.23
  -2   4   0   89.42   15.28
  -2   4   0   74.46   14.05
  -2   4   0   57.66   11.55
  -2   4   0   75.40   13.39
  -2   4   1 2004.74   82.46
  -2   4   1 1919.06   81.13
  -2   4   1 1825.15   76.07
  -2   4   1 1836.00   76.97
  -2   4   2   19.36    6.75
  -2   4   2   26.45    8.28
  -2   4   2   18.09    7.32
  -2   4   2   14.28    5.29
  -2   4   2   18.20    4.92
  -2   4   2   26.26    8.02
  -2   4   3 1086.98   49.99
  -2   4   3 1038.39   52.95
  -2   4   3 1055.88   48.74
  -2   4   3  987.26   46.07
  -2   4   3  962.80   53.89
  -2   4   3 1025.95   49.43
  -2   4   3  994.34   51.38
  -2   4   4   64.34   12.84
  -2   4   4   68.21   10.63
  -2   4   4   79.32   12.54
  -2   4   4   88.69   12.87
  -2   4   4   76.91   13.02
  -2   4   4   79.68   12.30
  -2   4   5 1703.22   69.79
  -2   4   5 1864.94   79.77
  -2   4   5 1678.82   68.82
  -2   4   5 1824.47   75.55
  -2   4   5 1687.58   66.70
  -2   4   5 1918.62   77.99
  -2   4   5 1761.61   74.13
  -2   4   6  324.33   30.37
  -2   4   6  312.36   26.37
  -2   4   6  336.37   29.48
  -2   4   6  315.33   27.56
  -2   4   7  296.55   27.16
  -2   4   7  346.10   29.44
  -2   4   7  283.17   28.89
  -2   4   8  875.04   55.31
  -2   4   9  201.79   23.27
  -2   4   9  196.34   26.31
  -2   4   9  172.17   24.91
  -2   4  10  947.47   63.51
  -2   4  11   33.22   12.11
  -2   4  12  731.53   57.87
  -2   4  13   64.51   17.43
  -2   4  14  218.53   33.33
  -2   4  15   21.32   10.97
  -2   5 -10  144.94   28.25
  -2   5 -10  136.00   26.98
  -2   5  -9  105.97   24.06
  -2   5  -9   80.74   20.44
  -2   5  -8  344.96   41.50
  -2   5  -7  150.30   27.38
  -2   5  -6  826.08   62.06
  -2   5  -5    3.42    5.07
  -2   5  -4  478.60   43.69
  -2   5  -3   29.68   10.35
  -2   5  -3   21.82    9.51
  -2   5  -3   23.90    9.43
  -2   5  -2  561.00   44.38
  -2   5  -2  513.94   37.95
  -2   5  -2  542.20   42.17
  -2   5  -2  582.07   46.00
  -2   5  -1  388.21   34.98
  -2   5  -1  399.27   34.91
  -2   5  -1  414.41   37.39
  -2   5   0  766.57   49.03
  -2   5   0  679.78   46.06
  -2   5   0  755.65   51.01
  -2   5   1  796.17   50.87
  -2   5   1  879.21   50.90
  -2   5   1  895.70   54.90
  -2   5   1  753.75   48.46
  -2   5   2  204.51   22.40
  -2   5   2  174.58   22.39
  -2   5   2  210.56   24.41
  -2   5   2  194.66   22.75
  -2   5   3  712.23   47.05
  -2   5   3  768.13   44.84
  -2   5   3  826.15   51.48
  -2   5   3  817.92   50.64
  -2   5   3  818.40   49.11
  -2   5   4  136.47   18.81
  -2   5   4  171.85   22.74
  -2   5   4  190.03   22.30
  -2   5   4  135.72   16.41
  -2   5   5 1677.31   74.81
  -2   5   5 1745.46   79.30
  -2   5   5 1708.88   73.63
  -2   5   5 1893.03   84.56
  -2   5   6   29.61    8.91
  -2   5   6   35.55   10.28
  -2   5   6   32.69    9.91
  -2   5   6   28.88    9.06
  -2   5   7  877.65   55.26
  -2   5   7  911.79   56.98
  -2   5   7 1003.86   56.49
  -2   5   8  433.10   38.28
  -2   5   8  481.44   38.36
  -2   5  10  513.20   46.19
  -2   5  11  269.76   34.11
  -2   5  12  487.13   47.49
  -2   5  13  104.51   22.76
  -2   5  14  358.49   43.44
  -2   5  15    4.30    6.38
  -2   5  16  214.20   35.13
  -2   6  -9  141.95   27.68
  -2   6  -8   17.69   10.39
  -2   6  -7  152.92   28.44
  -2   6  -6  295.60   38.69
  -2   6  -5  103.73   22.23
  -2   6  -4  750.59   58.99
  -2   6  -3   37.72   12.50
  -2   6  -2  777.20   56.91
  -2   6  -2  712.89   52.64
  -2   6  -1   -3.03    3.18
  -2   6  -1    5.74    5.21
  -2   6   0 1814.65   87.15
  -2   6   0 1566.51   81.39
  -2   6   1   98.21   18.19
  -2   6   1   85.34   16.94
  -2   6   2  584.96   43.13
  -2   6   2  601.88   44.77
  -2   6   2  558.05   44.03
  -2   6   3  326.52   32.38
  -2   6   3  341.46   33.53
  -2   6   4  422.76   36.95
  -2   6   4  384.56   36.71
  -2   6   4  469.82   39.38
  -2   6   5  975.46   59.29
  -2   6   5  921.75   59.67
  -2   6   5 1056.45   62.70
  -2   6   6   26.95    9.83
  -2   6   6   34.13   11.19
  -2   6   7  754.92   51.01
  -2   6   7  612.12   47.50
  -2   6   7  680.19   50.09
  -2   6   8   65.25   14.87
  -2   6   8   32.46   10.78
  -2   6   8   50.48   13.63
  -2   6   9  775.83   56.35
  -2   6   9  736.40   54.17
  -2   6  10   12.73    7.48
  -2   6  11  435.40   44.89
  -2   6  11  496.61   45.14
  -2   6  12   38.16   13.91
  -2   6  12   37.88   13.56
  -2   6  13  163.76   28.40
  -2   6  14  116.69   24.52
  -2   6  15   51.95   17.05
  -2   7  -7  185.56   32.98
  -2   7  -6   40.25   14.88
  -2   7  -5  359.96   43.57
  -2   7  -4   98.05   22.41
  -2   7  -3  198.69   31.25
  -2   7  -2  417.59   43.95
  -2   7  -2  444.48   43.45
  -2   7  -1  171.24   27.22
  -2   7  -1  142.02   23.81
  -2   7   0 1012.23   66.78
  -2   7   0 1156.49   71.15
  -2   7   1   43.45   13.05
  -2   7   1   27.91   10.83
  -2   7   2  917.54   60.02
  -2   7   2  956.84   62.55
  -2   7   2  942.69   61.93
  -2   7   3   -2.99    8.30
  -2   7   3    2.98    3.12
  -2   7   4  340.48   35.66
  -2   7   4  316.23   33.93
  -2   7   5   17.91    8.87
  -2   7   5    8.93    6.25
  -2   7   5   19.00    8.80
  -2   7   6  538.21   45.79
  -2   7   6  518.57   46.07
  -2   7   6  549.37   46.26
  -2   7   7  273.41   33.25
  -2   7   7  275.96   32.78
  -2   7   7  278.42   32.32
  -2   7   8  219.06   29.69
  -2   7   8  178.33   26.55
  -2   7   8  180.92   26.56
  -2   7   9  375.22   39.46
  -2   7   9  323.21   36.49
  -2   7  10  137.96   24.55
  -2   7  10  122.71   23.13
  -2   7  11  281.65   36.10
  -2   7  11  377.61   40.64
  -2   7  12    3.59    6.53
  -2   7  12    3.89    4.08
  -2   7  12   -3.99    4.19
  -2   7  13  140.09   25.32
  -2   7  13  145.31   27.78
  -2   7  14    4.29    4.51
  -2   7  15  190.10   32.81
  -2   8  -5  266.55   39.19
  -2   8  -4   -4.50    6.69
  -2   8  -3  255.32   37.42
  -2   8  -2   28.95   12.28
  -2   8  -2    7.63    6.94
  -2   8  -1  319.61   38.43
  -2   8  -1  323.25   39.82
  -2   8   0   26.19   12.44
  -2   8   0   32.53   12.60
  -2   8   1  254.15   33.30
  -2   8   2  259.94   33.35
  -2   8   3  140.62   24.92
  -2   8   3  144.76   24.42
  -2   8   4  698.30   55.24
  -2   8   4  697.89   54.54
  -2   8   5   16.86   10.02
  -2   8   5    9.76    8.37
  -2   8   6  521.42   47.61
  -2   8   6  580.85   49.23
  -2   8   7   17.08    8.79
  -2   8   7   10.39    7.28
  -2   8   7   10.04    7.03
  -2   8   7   17.74    9.13
  -2   8   8  295.34   36.46
  -2   8   8  334.69   38.12
  -2   8   8  293.11   35.98
  -2   8   9   66.09   17.73
  -2   8   9   65.08   17.05
  -2   8  10  329.79   39.29
  -2   8  10  286.51   36.33
  -2   8  11   51.15   16.60
  -2   8  11   96.83   20.75
  -2   8  12   85.76   20.66
  -2   8  12   83.24   19.56
  -2   8  13  120.79   25.40
  -2   8  13  135.56   26.49
  -2   8  13  126.67   25.03
  -2   8  14   39.42   14.58
  -2   8  14   53.21   17.45
  -2   9  -3   75.04   20.96
  -2   9  -2   40.69   15.06
  -2   9  -2   75.01   19.60
  -2   9  -1  238.49   36.32
  -2   9  -1  245.07   35.33
  -2   9   0    4.01    4.21
  -2   9   1  326.72   40.21
  -2   9   2    3.87    4.06
  -2   9   3  329.23   39.58
  -2   9   4  213.38   32.35
  -2   9   4  184.03   28.21
  -2   9   5  170.21   29.20
  -2   9   5  169.16   27.50
  -2   9   6  192.41   30.30
  -2   9   6  211.45   30.67
  -2   9   7  106.30   22.31
  -2   9   7  114.39   23.11
  -2   9   7   78.22   19.17
  -2   9   8  313.94   38.82
  -2   9   8  357.91   40.28
  -2   9   9   11.86    8.30
  -2   9   9    3.70    5.49
  -2   9   9    3.90    5.78
  -2   9  10  386.06   44.16
  -2   9  10  407.46   44.78
  -2   9  11   -4.17    6.19
  -2   9  11   -3.95    4.14
  -2   9  12  205.57   33.00
  -2   9  12  151.19   27.39
  -2   9  13   13.20    9.24
  -2  10  -1   39.52   15.32
  -2  10   0   56.37   17.68
  -2  10   1  132.79   26.41
  -2  10   2   46.61   16.08
  -2  10   3  171.84   30.13
  -2  10   4   -4.17    9.79
  -2  10   5  329.04   41.07
  -2  10   5  318.61   38.35
  -2  10   6   33.15   14.45
  -2  10   7  224.26   34.21
  -2  10   8   33.41   13.17
  -2  10   9  182.13   31.12
  -2  10  10  172.02   30.57
  -2  10  11    4.38    6.51
  -2  10  11   16.60    9.74
  -2  11   5  151.65   28.72
  -2  11   6   17.88   10.50
  -1 -12 -10    8.69    7.90
  -1 -12 -10    4.22    7.67
  -1 -12  -9  115.38   25.24
  -1 -12  -8    9.02    6.70
  -1 -12  -7  136.64   27.66
  -1 -12  -6   -4.58    0.11
  -1 -12  -5  114.61   25.61
  -1 -12  -4   59.27   17.27
  -1 -12  -4   54.87   18.01
  -1 -12  -3   80.52   20.92
  -1 -12  -3   54.40   18.50
  -1 -12  -2   98.05   23.31
  -1 -12  -2   53.74   17.67
  -1 -12  -1    8.58    6.37
  -1 -12  -1    4.39    6.52
  -1 -11 -10   92.43   22.03
  -1 -11  -9  115.03   24.55
  -1 -11  -8   58.34   17.55
  -1 -11  -7  185.38   31.28
  -1 -11  -6   -4.24    6.29
  -1 -11  -5  204.12   32.87
  -1 -11  -4   -3.91    5.81
  -1 -11  -4    4.25    7.73
  -1 -11  -3  310.00   40.03
  -1 -11  -3  317.46   41.91
  -1 -11  -2   43.48   15.00
  -1 -11  -2   50.41   16.54
  -1 -11  -1  179.38   30.48
  -1 -11  -1  173.88   30.41
  -1 -11   0   16.14    9.48
  -1 -11   1   77.71   20.22
  -1 -11   2   70.66   19.09
  -1 -10 -10  258.32   34.31
  -1 -10  -9   29.70   11.71
  -1 -10  -8  426.20   44.60
  -1 -10  -7  156.51   26.85
  -1 -10  -6  226.87   32.26
  -1 -10  -5   96.49   21.94
  -1 -10  -4  159.65   26.55
  -1 -10  -4  123.71   24.59
  -1 -10  -3  330.84   38.11
  -1 -10  -3  293.47   37.48
  -1 -10  -2   32.24   11.91
  -1 -10  -2   23.07   10.70
  -1 -10  -1  521.70   48.66
  -1 -10  -1  411.24   44.13
  -1 -10   0   11.03    7.72
  -1 -10   0    7.52    6.84
  -1 -10   1  266.37   35.38
  -1 -10   2   34.60   13.41
  -1 -10   3  173.41   29.84
  -1 -10   4   40.46   14.12
  -1  -9 -15  111.10   24.30
  -1  -9 -10  180.59   27.01
  -1  -9  -9   59.43   15.17
  -1  -9  -8  446.51   43.39
  -1  -9  -7    6.80    6.18
  -1  -9  -6  681.83   54.60
  -1  -9  -5   13.78    8.09
  -1  -9  -4  390.19   41.24
  -1  -9  -4  420.54   40.64
  -1  -9  -3  221.15   30.88
  -1  -9  -3  246.67   30.78
  -1  -9  -2  334.39   33.21
  -1  -9  -2  275.69   34.57
  -1  -9  -2  311.59   35.33
  -1  -9  -1  498.61   41.85
  -1  -9  -1  511.85   45.51
  -1  -9  -1  449.12   44.06
  -1  -9   0   14.04    7.23
  -1  -9   0    6.57    6.90
  -1  -9   0   10.19    7.13
  -1  -9   1  394.35   40.91
  -1  -9   1  418.52   39.49
  -1  -9   1  390.97   40.58
  -1  -9   2   24.36   10.35
  -1  -9   3  472.89   46.45
  -1  -9   4    7.49    6.81
  -1  -9   5  179.00   29.49
  -1  -9   6   28.19   12.70
  -1  -8 -15  136.53   25.46
  -1  -8 -15  127.03   25.70
  -1  -8 -15  101.28   24.34
  -1  -8 -14    3.99    5.92
  -1  -8 -14    8.82    6.55
  -1  -8 -13  256.67   34.61
  -1  -8 -12   41.33   14.04
  -1  -8 -11  367.05   38.49
  -1  -8 -10   54.80   13.94
  -1  -8  -9  461.96   39.61
  -1  -8  -9  523.45   43.61
  -1  -8  -8  307.60   33.26
  -1  -8  -4  593.44   45.92
  -1  -8  -3   22.07    9.17
  -1  -8  -2 1107.26   66.14
  -1  -8  -2 1218.24   64.67
  -1  -8  -1   67.28   15.35
  -1  -8  -1   48.64   12.58
  -1  -8   0 1046.41   64.70
  -1  -8   0 1109.65   67.28
  -1  -8   0 1071.41   61.88
  -1  -8   1  299.28   33.05
  -1  -8   1  266.99   31.28
  -1  -8   1  284.27   30.82
  -1  -8   2  370.68   37.97
  -1  -8   2  376.48   37.03
  -1  -8   2  388.51   36.99
  -1  -8   3  227.02   30.24
  -1  -8   3  248.89   30.23
  -1  -8   4   98.64   20.97
  -1  -8   4  110.24   20.80
  -1  -8   5  329.02   38.41
  -1  -8   5  337.29   37.16
  -1  -8   6    7.50    8.81
  -1  -8   6   17.56    9.03
  -1  -8   7  282.95   37.33
  -1  -8   7  292.24   37.30
  -1  -7 -16   67.61   19.56
  -1  -7 -16   56.18   19.09
  -1  -7 -15   68.44   19.11
  -1  -7 -15   62.71   18.87
  -1  -7 -14  136.73   25.84
  -1  -7 -14  106.42   24.24
  -1  -7 -13  356.22   40.67
  -1  -7 -13  426.54   46.08
  -1  -7 -12   48.54   14.13
  -1  -7 -12   34.15   13.24
  -1  -7 -11  680.75   52.68
  -1  -7 -11  599.29   52.61
  -1  -7 -10    8.70    6.09
  -1  -7 -10   13.42    7.88
  -1  -7  -9  645.41   47.10
  -1  -7  -9  602.68   44.55
  -1  -7  -8   35.27   10.50
  -1  -7  -7  608.79   41.31
  -1  -7  -6   70.13   12.67
  -1  -7  -5  742.53   41.32
  -1  -7  -4  707.82   47.33
  -1  -7  -3  556.97   41.39
  -1  -7  -2  603.65   43.27
  -1  -7  -2  604.38   41.07
  -1  -7  -1  298.08   29.68
  -1  -7  -1  301.83   28.66
  -1  -7   0  855.16   53.94
  -1  -7   0  912.70   53.13
  -1  -7   1   15.32    7.09
  -1  -7   1    2.36    2.47
  -1  -7   2  844.95   54.54
  -1  -7   2  783.33   52.09
  -1  -7   3  174.28   24.57
  -1  -7   3  107.69   19.02
  -1  -7   4  658.57   50.92
  -1  -7   4  681.03   50.69
  -1  -7   5   48.27   14.38
  -1  -7   5   46.06   13.72
  -1  -7   6  196.74   28.67
  -1  -7   6  200.05   28.38
  -1  -7   7  232.53   32.66
  -1  -7   7  271.83   34.28
  -1  -7   8   71.58   18.21
  -1  -7   8   81.14   19.44
  -1  -7   9  271.74   36.36
  -1  -7  10    4.05    4.26
  -1  -6 -16  175.68   32.45
  -1  -6 -16  162.98   30.70
  -1  -6 -15   -4.40    4.61
  -1  -6 -15    4.29    6.37
  -1  -6 -14  190.94   31.57
  -1  -6 -14  253.76   35.27
  -1  -6 -13   89.51   20.48
  -1  -6 -13   48.78   15.33
  -1  -6 -12  312.40   37.50
  -1  -6 -12  291.22   35.30
  -1  -6 -11  172.02   26.58
  -1  -6 -11  168.37   26.37
  -1  -6 -10  206.60   28.16
  -1  -6 -10  216.88   27.80
  -1  -6  -9  719.56   44.65
  -1  -6  -9  685.18   51.16
  -1  -6  -9  699.59   49.20
  -1  -6  -8  261.96   29.63
  -1  -6  -8  269.06   28.21
  -1  -6  -7 1917.87   82.74
  -1  -6  -6   42.16    9.67
  -1  -6  -5 1581.25   64.42
  -1  -6  -4   12.97    5.03
  -1  -6  -4   16.08    5.61
  -1  -6  -4   10.68    4.21
  -1  -6  -3 1419.85   59.12
  -1  -6  -3 1358.25   57.65
  -1  -6  -3 1421.82   65.57
  -1  -6  -3 1311.46   60.07
  -1  -6  -2  543.43   35.75
  -1  -6  -2  479.66   31.07
  -1  -6  -2  500.86   35.67
  -1  -6  -2  521.17   32.38
  -1  -6  -1 1118.05   56.90
  -1  -6  -1 1082.28   55.01
  -1  -6   0   30.51    8.83
  -1  -6   0   32.76    9.08
  -1  -6   1  787.25   47.98
  -1  -6   1  787.13   47.39
  -1  -6   2  971.49   54.84
  -1  -6   2  814.19   50.39
  -1  -6   3   -2.46    3.65
  -1  -6   3   -2.38    3.53
  -1  -6   4  774.85   52.00
  -1  -6   4  734.92   50.37
  -1  -6   5    2.82    4.19
  -1  -6   5    5.57    4.13
  -1  -6   6 1220.19   71.26
  -1  -6   6 1120.20   68.80
  -1  -6   7  139.46   23.82
  -1  -6   7  159.13   25.50
  -1  -6   7  116.03   22.44
  -1  -6   8  488.08   46.64
  -1  -6   8  407.58   42.90
  -1  -6   8  432.31   46.03
  -1  -6   9   99.22   22.00
  -1  -6   9  147.07   27.26
  -1  -6   9  107.69   22.90
  -1  -6  10  115.86   24.73
  -1  -6  10   55.04   16.60
  -1  -6  11  107.16   24.49
  -1  -6  11  107.12   23.83
  -1  -5 -16  103.75   24.20
  -1  -5 -16   50.39   16.74
  -1  -5 -15   77.01   20.66
  -1  -5 -15   78.09   20.45
  -1  -5 -14  204.89   32.52
  -1  -5 -14  215.83   32.95
  -1  -5 -13   37.35   13.61
  -1  -5 -13   34.16   12.63
  -1  -5 -12  472.21   45.21
  -1  -5 -12  470.49   45.55
  -1  -5 -11   15.78    8.12
  -1  -5 -11   12.94    7.60
  -1  -5 -10 1033.16   63.15
  -1  -5 -10  916.45   61.43
  -1  -5  -9  276.59   29.84
  -1  -5  -9  221.91   27.32
  -1  -5  -8  513.02   38.75
  -1  -5  -8  446.18   37.62
  -1  -5  -7  888.61   45.80
  -1  -5  -7  841.55   49.65
  -1  -5  -7  901.99   52.72
  -1  -5  -6 1108.82   54.85
  -1  -5  -6 1023.40   56.04
  -1  -5  -5 2109.32   64.84
  -1  -5  -5 2337.75   79.86
  -1  -5  -4  105.58   12.93
  -1  -5  -3 2051.74   71.07
  -1  -5  -3 2017.71   72.78
  -1  -5  -3 1855.41   76.53
  -1  -5  -3 2054.17   75.66
  -1  -5  -2   61.92   10.04
  -1  -5  -2   54.80    9.07
  -1  -5  -2   25.45    7.27
  -1  -5  -2   39.36    7.84
  -1  -5  -2   44.04    9.10
  -1  -5  -2   50.56    9.42
  -1  -5  -2   35.06    7.72
  -1  -5  -1 2732.46   94.84
  -1  -5  -1 2913.28  100.08
  -1  -5  -1 3051.19  102.06
  -1  -5  -1 2776.28   98.74
  -1  -5  -1 2899.49   97.68
  -1  -5   0   14.54    4.51
  -1  -5   0   13.83    4.82
  -1  -5   0    9.67    5.08
  -1  -5   0   24.46    6.85
  -1  -5   0   12.28    4.84
  -1  -5   0   11.36    4.48
  -1  -5   1 1816.91   70.37
  -1  -5   1 1753.63   73.18
  -1  -5   1 1845.64   66.03
  -1  -5   1 1893.71   75.05
  -1  -5   1 1632.83   57.99
  -1  -5   2  680.11   41.71
  -1  -5   2  689.77   42.19
  -1  -5   3 1070.17   56.62
  -1  -5   3 1087.34   57.40
  -1  -5   4 1105.73   58.95
  -1  -5   4  990.28   59.53
  -1  -5   4 1055.08   58.95
  -1  -5   5   78.30   15.52
  -1  -5   5   90.08   16.51
  -1  -5   5   66.41   15.21
  -1  -5   6  494.66   40.81
  -1  -5   6  455.92   41.33
  -1  -5   6  408.79   38.06
  -1  -5   7  145.70   23.24
  -1  -5   7  149.92   23.69
  -1  -5   8  552.11   48.16
  -1  -5   8  686.32   54.86
  -1  -5   8  618.81   50.73
  -1  -5   9   -3.40   11.28
  -1  -5   9    3.79    5.62
  -1  -5   9    3.52    3.69
  -1  -5  10  330.38   39.17
  -1  -5  10  259.66   35.20
  -1  -5  10  318.32   39.22
  -1  -5  11   23.96   11.86
  -1  -5  11   16.96    9.97
  -1  -5  12  155.25   28.84
  -1  -5  12  190.15   32.09
  -1  -4 -16    7.79    7.08
  -1  -4 -16   13.42    9.39
  -1  -4 -16    9.11    8.28
  -1  -4 -15  271.56   37.99
  -1  -4 -15  228.60   32.69
  -1  -4 -15  236.59   36.33
  -1  -4 -14  135.51   25.95
  -1  -4 -14  108.71   23.33
  -1  -4 -13  100.11   21.43
  -1  -4 -13   82.11   20.10
  -1  -4 -12  355.43   38.65
  -1  -4 -12  436.00   43.10
  -1  -4 -11  421.97   40.33
  -1  -4 -11  309.98   34.95
  -1  -4 -10 1295.73   71.03
  -1  -4 -10 1119.14   67.55
  -1  -4  -9  155.64   21.80
  -1  -4  -9  176.71   23.16
  -1  -4  -8  536.04   39.51
  -1  -4  -8  506.98   38.90
  -1  -4  -7  162.30   17.53
  -1  -4  -7  168.16   20.56
  -1  -4  -6 1756.04   71.57
  -1  -4  -6 1830.54   75.21
  -1  -4  -6 1874.86   70.43
  -1  -4  -6 1792.31   75.35
  -1  -4  -5  852.12   41.06
  -1  -4  -5  792.47   43.22
  -1  -4  -4 2418.77   79.42
  -1  -4  -4 2273.94   65.03
  -1  -4  -3 5386.36  153.10
  -1  -4  -3 5238.62  147.97
  -1  -4  -2 1215.24   48.91
  -1  -4  -2 1209.89   45.92
  -1  -4  -2 1187.94   50.13
  -1  -4  -2 1242.14   48.55
  -1  -4  -2 1192.57   50.07
  -1  -4  -2 1114.30   48.93
  -1  -4  -1 3163.98   98.36
  -1  -4  -1 3139.02   97.67
  -1  -4  -1 2904.39   99.35
  -1  -4  -1 3087.44  100.05
  -1  -4  -1 3153.56   99.70
  -1  -4  -1 2982.30   99.13
  -1  -4   0  133.74    8.14
  -1  -4   0  150.70   12.35
  -1  -4   0  127.68   14.38
  -1  -4   0  134.64   13.94
  -1  -4   0  139.74   14.46
  -1  -4   0  105.92   12.97
  -1  -4   0  127.92   13.68
  -1  -4   1 3275.17  102.91
  -1  -4   1 3214.32  102.68
  -1  -4   1 3319.49  106.36
  -1  -4   1 3283.13  104.88
  -1  -4   1 3055.04  102.77
  -1  -4   1 2944.16   92.49
  -1  -4   2    4.15    2.05
  -1  -4   2    5.82    2.47
  -1  -4   2    1.57    2.34
  -1  -4   2    5.10    3.57
  -1  -4   2    8.89    4.12
  -1  -4   2    1.37    2.49
  -1  -4   3 1615.22   56.69
  -1  -4   3 1765.13   73.77
  -1  -4   3 1588.45   65.60
  -1  -4   3 1551.25   68.88
  -1  -4   3 1653.46   58.69
  -1  -4   3 1613.47   68.17
  -1  -4   3 1769.97   68.68
  -1  -4   4    1.87    2.77
  -1  -4   4    3.03    2.25
  -1  -4   4    5.95    3.61
  -1  -4   4    6.48    3.92
  -1  -4   4    1.67    1.76
  -1  -4   5 1385.29   65.72
  -1  -4   5 1211.36   65.98
  -1  -4   5 1241.64   64.45
  -1  -4   6   32.87   10.19
  -1  -4   6   32.05   10.52
  -1  -4   6   27.32    9.06
  -1  -4   7  580.25   44.45
  -1  -4   7  623.36   48.37
  -1  -4   8  372.56   36.66
  -1  -4   8  388.87   39.28
  -1  -4   9  181.40   26.66
  -1  -4   9  195.12   28.70
  -1  -4  10  243.90   32.08
  -1  -4  10  209.91   31.22
  -1  -4  11    7.26    9.34
  -1  -4  11   28.00   11.88
  -1  -4  12  219.72   34.20
  -1  -4  13   -4.41    6.54
  -1  -3 -16    4.41    6.54
  -1  -3 -16   -4.05    6.01
  -1  -3 -16    4.57    4.79
  -1  -3 -15  310.19   38.55
  -1  -3 -15  247.34   36.41
  -1  -3 -15  301.96   40.84
  -1  -3 -14    3.94    7.15
  -1  -3 -14    3.58    3.76
  -1  -3 -14   -4.03    4.23
  -1  -3 -13  373.85   40.93
  -1  -3 -13  346.26   40.06
  -1  -3 -12   30.40   11.78
  -1  -3 -12   27.29   11.89
  -1  -3 -11  587.00   48.08
  -1  -3 -11  594.73   48.52
  -1  -3 -10  151.05   22.70
  -1  -3 -10  172.69   24.25
  -1  -3  -9  569.79   43.15
  -1  -3  -9  575.40   42.77
  -1  -3  -8 1409.77   69.90
  -1  -3  -8 1410.85   68.76
  -1  -3  -7  225.00   15.77
  -1  -3  -7  257.71   24.59
  -1  -3  -7  270.55   25.80
  -1  -3  -6 1941.61   73.52
  -1  -3  -6 1920.64   59.67
  -1  -3  -6 1845.50   75.15
  -1  -3  -6 1919.33   70.95
  -1  -3  -6 2001.58   77.86
  -1  -3  -6 1844.19   60.20
  -1  -3  -5 1280.64   53.37
  -1  -3  -5 1224.26   39.45
  -1  -3  -5 1329.53   55.61
  -1  -3  -5 1242.46   51.09
  -1  -3  -5 1250.12   44.74
  -1  -3  -4 5689.50  168.03
  -1  -3  -4 5826.35  161.07
  -1  -3  -4 6232.48  167.75
  -1  -3  -4 5747.13  168.97
  -1  -3  -3  752.16   33.38
  -1  -3  -3  791.82   36.45
  -1  -3  -3  847.44   35.38
  -1  -3  -3  805.51   35.73
  -1  -3  -2  480.20   24.88
  -1  -3  -2  488.44   24.63
  -1  -3  -2  427.68   15.30
  -1  -3  -2  489.42   21.33
  -1  -3  -1    7.16    2.77
  -1  -3  -1   11.09    3.47
  -1  -3  -1    6.82    2.90
  -1  -3  -1    4.97    2.31
  -1  -3  -1    5.69    2.64
  -1  -3   0 3120.77   85.25
  -1  -3   0 3060.42   92.32
  -1  -3   0 2823.23   92.67
  -1  -3   0 2970.73   93.60
  -1  -3   0 2921.12   90.51
  -1  -3   0 2966.44   90.85
  -1  -3   1 1468.87   50.43
  -1  -3   1 1522.18   49.05
  -1  -3   1 1605.17   58.60
  -1  -3   1 1613.40   58.50
  -1  -3   1 1486.91   54.82
  -1  -3   1 1443.77   55.64
  -1  -3   1 1566.61   55.86
  -1  -3   1 1499.39   44.50
  -1  -3   2 1359.30   50.66
  -1  -3   2 1440.66   52.00
  -1  -3   2 1594.86   61.24
  -1  -3   2 1561.99   60.16
  -1  -3   2 1476.15   46.77
  -1  -3   2 1541.98   57.38
  -1  -3   2 1532.99   57.23
  -1  -3   3 2859.87   91.45
  -1  -3   3 2776.74   97.08
  -1  -3   3 3041.28   88.46
  -1  -3   3 3009.63  102.02
  -1  -3   3 3027.74  103.20
  -1  -3   3 2978.50   98.66
  -1  -3   3 3116.55   99.06
  -1  -3   4  332.62   22.44
  -1  -3   4  354.41   25.80
  -1  -3   4  330.98   20.71
  -1  -3   4  325.54   14.86
  -1  -3   4  326.53   23.08
  -1  -3   4  329.07   27.45
  -1  -3   4  400.82   27.95
  -1  -3   4  393.81   26.91
  -1  -3   5 1527.88   73.00
  -1  -3   5 1623.00   63.84
  -1  -3   5 1660.04   63.42
  -1  -3   5 1733.79   71.57
  -1  -3   5 1629.58   60.91
  -1  -3   6   14.06    6.97
  -1  -3   6   22.92    6.39
  -1  -3   6   20.41    7.73
  -1  -3   6   13.06    4.96
  -1  -3   7  894.34   53.18
  -1  -3   7  818.02   53.50
  -1  -3   8   28.46   10.18
  -1  -3   8   29.06   10.14
  -1  -3   9  989.10   63.21
  -1  -3   9 1132.26   69.35
  -1  -3  10   53.46   16.20
  -1  -3  10   31.20   11.54
  -1  -3  11  273.09   34.29
  -1  -3  11  283.47   36.10
  -1  -3  12  128.26   25.13
  -1  -3  12  131.36   25.61
  -1  -3  13   54.62   17.13
  -1  -2 -16  103.32   24.10
  -1  -2 -16  138.99   27.42
  -1  -2 -16  138.03   29.13
  -1  -2 -15  263.87   35.96
  -1  -2 -15  193.44   32.14
  -1  -2 -15  174.16   31.73
  -1  -2 -14   82.27   20.14
  -1  -2 -14  124.00   24.16
  -1  -2 -14   77.34   20.16
  -1  -2 -13  227.35   32.19
  -1  -2 -13  294.56   35.15
  -1  -2 -13  188.44   29.87
  -1  -2 -12  136.76   23.28
  -1  -2 -12   89.93   19.34
  -1  -2 -12  113.82   22.18
  -1  -2 -11  822.12   57.55
  -1  -2 -11  837.11   58.58
  -1  -2 -10    5.51    5.01
  -1  -2 -10    2.80    2.94
  -1  -2  -9 1059.31   60.13
  -1  -2  -9  919.46   56.37
  -1  -2  -8  209.89   23.70
  -1  -2  -8  197.12   23.16
  -1  -2  -7 1286.33   56.49
  -1  -2  -7 1300.52   62.38
  -1  -2  -7 1279.20   61.41
  -1  -2  -6  179.97   18.93
  -1  -2  -6  174.85   18.55
  -1  -2  -5 1842.54   70.27
  -1  -2  -5 1760.49   67.64
  -1  -2  -4  435.77   25.14
  -1  -2  -4  421.38   16.73
  -1  -2  -4  431.42   25.21
  -1  -2  -3 5209.49  150.01
  -1  -2  -3 5462.99  150.44
  -1  -2  -3 5572.02  151.58
  -1  -2  -2 5677.77  149.84
  -1  -2  -2 5449.19  148.60
  -1  -2  -2 5274.07  150.09
  -1  -2  -2 5539.42  149.81
  -1  -2  -1  963.41   34.19
  -1  -2  -1  895.31   34.54
  -1  -2  -1  932.81   34.57
  -1  -2  -1  869.94   31.33
  -1  -2  -1  849.20   31.12
  -1  -2   0 2904.43   83.00
  -1  -2   0 2900.17   82.53
  -1  -2   0 2944.99   85.48
  -1  -2   0 3055.52   84.52
  -1  -2   0 3044.88   86.87
  -1  -2   0 2717.34   86.18
  -1  -2   0 2970.67   82.09
  -1  -2   0 2844.79   86.39
  -1  -2   1  360.46   18.46
  -1  -2   1  397.83   21.07
  -1  -2   1  377.18   20.34
  -1  -2   1  352.65   20.27
  -1  -2   1  373.01   19.95
  -1  -2   1  333.63   18.94
  -1  -2   1  370.36   18.09
  -1  -2   1  356.95   18.80
  -1  -2   2  483.55   24.10
  -1  -2   2  532.05   25.66
  -1  -2   2  558.11   28.23
  -1  -2   2  579.14   28.76
  -1  -2   2  539.05   25.42
  -1  -2   2  523.32   25.92
  -1  -2   3 4973.04  136.55
  -1  -2   3 5366.26  136.63
  -1  -2   3 5199.96  149.49
  -1  -2   3 4962.41  145.77
  -1  -2   3 5005.39  148.79
  -1  -2   3 5497.87  149.41
  -1  -2   3 5346.03  149.59
  -1  -2   4 1769.54   62.13
  -1  -2   4 1785.76   63.57
  -1  -2   4 1754.80   65.50
  -1  -2   4 1858.76   66.49
  -1  -2   4 1693.57   52.73
  -1  -2   5 1877.91   64.96
  -1  -2   5 1974.70   72.54
  -1  -2   5 1882.13   69.43
  -1  -2   5 1813.70   67.87
  -1  -2   6 1428.09   59.77
  -1  -2   6 1455.90   60.04
  -1  -2   7 1832.62   74.24
  -1  -2   8  166.68   19.38
  -1  -2  12   41.50   14.31
  -1  -2  13  249.21   35.57
  -1  -2  14   71.93   19.44
  -1  -1 -15    4.17    4.38
  -1  -1 -15    4.44    4.66
  -1  -1 -14  204.60   31.45
  -1  -1 -14  180.43   30.09
  -1  -1 -14  224.84   34.21
  -1  -1 -13   95.64   20.52
  -1  -1 -13  127.62   24.63
  -1  -1 -13   92.67   20.82
  -1  -1 -12  264.98   32.75
  -1  -1 -12  288.21   34.24
  -1  -1 -12  287.06   35.36
  -1  -1 -11  381.43   37.68
  -1  -1 -11  365.04   37.13
  -1  -1 -11  395.74   39.75
  -1  -1 -10  275.02   30.62
  -1  -1 -10  259.94   29.35
  -1  -1 -10  300.47   32.66
  -1  -1  -9 1061.28   60.00
  -1  -1  -9 1054.88   61.62
  -1  -1  -8  100.52   16.40
  -1  -1  -8   83.49   14.74
  -1  -1  -8   93.93   13.07
  -1  -1  -7 1809.37   69.76
  -1  -1  -7 1920.85   80.21
  -1  -1  -7 2006.07   62.09
  -1  -1  -7 1849.52   71.96
  -1  -1  -7 2002.56   80.59
  -1  -1  -6   71.27    9.91
  -1  -1  -6   72.34   11.94
  -1  -1  -6   69.51   11.06
  -1  -1  -6   67.14   11.27
  -1  -1  -6   84.29   11.18
  -1  -1  -5 6750.90  194.50
  -1  -1  -5 7148.43  186.27
  -1  -1  -5 6636.41  191.56
  -1  -1  -5 6736.18  185.26
  -1  -1  -5 6553.93  194.35
  -1  -1  -4   17.54    3.82
  -1  -1  -4    5.49    2.83
  -1  -1  -4   14.81    4.28
  -1  -1  -4   17.89    4.17
  -1  -1  -4    8.16    3.22
  -1  -1  -3  850.09   33.62
  -1  -1  -3  800.83   32.54
  -1  -1  -3  747.28   31.07
  -1  -1  -3  787.64   28.23
  -1  -1  -2 1895.41   56.94
  -1  -1  -2 1892.75   58.27
  -1  -1  -2 1939.87   59.02
  -1  -1  -2 1884.45   55.10
  -1  -1  -1 1643.79   49.46
  -1  -1  -1 1585.46   47.95
  -1  -1  -1 1699.55   45.66
  -1  -1  -1 1673.73   49.78
  -1  -1  -1 1574.99   45.80
  -1  -1  -1 1679.32   50.61
  -1  -1  -1 1668.04   50.20
  -1  -1   0 4636.72  127.63
  -1  -1   0 4926.23  121.58
  -1  -1   0 4661.31  125.59
  -1  -1   0 4941.90  126.44
  -1  -1   0 4751.92  125.73
  -1  -1   0 4570.80  126.55
  -1  -1   1  949.86   30.48
  -1  -1   1  878.24   32.09
  -1  -1   1  871.88   32.40
  -1  -1   1  936.32   33.33
  -1  -1   1  919.15   26.97
  -1  -1   1  938.38   30.07
  -1  -1   1  883.48   33.34
  -1  -1   2 4653.67  127.47
  -1  -1   2 4792.03  130.51
  -1  -1   2 4816.35  129.70
  -1  -1   2 4623.41  132.93
  -1  -1   2 4629.51  131.44
  -1  -1   2 4715.01  125.48
  -1  -1   3  448.32   20.56
  -1  -1   3  435.36   24.95
  -1  -1   3  416.16   19.05
  -1  -1   3  416.01   23.23
  -1  -1   3  445.32   23.04
  -1  -1   4 6351.11  176.49
  -1  -1   4 5750.20  178.50
  -1  -1   4 6283.60  166.71
  -1  -1   4 6412.42  175.21
  -1  -1   4 6368.24  175.86
  -1  -1   5   40.64    7.88
  -1  -1   5   17.87    5.22
  -1  -1   6 1916.43   71.61
  -1  -1   6 1707.57   70.21
  -1  -1   7  504.75   33.92
  -1  -1   8  608.77   40.20
  -1  -1  15  187.80   31.37
  -1   0 -15   18.17   10.68
  -1   0 -15   56.53   18.27
  -1   0 -14  248.89   36.76
  -1   0 -14  222.31   33.40
  -1   0 -13   -4.01    5.94
  -1   0 -13    3.84    5.71
  -1   0 -12  302.32   37.46
  -1   0 -12  408.48   42.52
  -1   0 -12  336.13   36.69
  -1   0 -11   33.59   12.25
  -1   0 -11   29.28   10.23
  -1   0 -11   58.55   15.29
  -1   0 -10 1169.90   70.17
  -1   0 -10 1145.61   68.95
  -1   0 -10 1251.45   68.53
  -1   0  -9  721.03   50.24
  -1   0  -9  636.71   46.63
  -1   0  -9  711.91   47.50
  -1   0  -8  478.94   37.94
  -1   0  -8  472.04   37.36
  -1   0  -8  385.42   32.67
  -1   0  -7 2167.09   73.06
  -1   0  -7 2120.16   88.06
  -1   0  -7 2176.70   85.84
  -1   0  -7 2195.63   79.60
  -1   0  -6  414.92   25.39
  -1   0  -6  393.25   29.77
  -1   0  -6  405.08   15.29
  -1   0  -6  388.96   25.60
  -1   0  -6  416.44   28.32
  -1   0  -6  410.50   23.25
  -1   0  -6  401.29   23.13
  -1   0  -6  342.85   25.61
  -1   0  -6  434.40   29.42
  -1   0  -5 4346.35  126.41
  -1   0  -5 4160.77  112.95
  -1   0  -5 4308.72  113.47
  -1   0  -5 4412.70  134.89
  -1   0  -5 4409.04  127.66
  -1   0  -5 4584.77  133.49
  -1   0  -5 4340.74  123.73
  -1   0  -5 4157.78  123.16
  -1   0  -5 4343.28  131.28
  -1   0  -5 4341.33  132.35
  -1   0  -4  462.18   27.29
  -1   0  -4  495.79   22.20
  -1   0  -4  489.40   19.41
  -1   0  -4  539.20   28.31
  -1   0  -4  480.33   27.17
  -1   0  -4  541.04   25.29
  -1   0  -4  514.42   27.67
  -1   0  -3  712.33   25.40
  -1   0  -3  709.98   22.06
  -1   0  -3  718.20   31.73
  -1   0  -3  710.11   31.72
  -1   0  -3  744.76   28.19
  -1   0  -2   24.82    3.99
  -1   0  -2   24.53    4.54
  -1   0  -2   18.89    3.98
  -1   0  -2   23.76    2.92
  -1   0  -2   18.65    3.13
  -1   0  -1 5675.58  154.16
  -1   0  -1 5829.63  153.10
  -1   0  -1 5813.49  147.91
  -1   0  -1 5663.99  152.08
  -1   0  -1 5868.27  153.73
  -1   0  -1 5917.98  151.80
  -1   0   0 2140.90   61.36
  -1   0   0 2039.10   60.55
  -1   0   0 2198.33   61.99
  -1   0   0 2101.01   57.18
  -1   0   0 2121.01   60.93
  -1   0   0 2159.11   61.30
  -1   0   0 2161.03   60.78
  -1   0   1 3661.43   98.41
  -1   0   1 3504.08   97.39
  -1   0   1 3751.87   98.50
  -1   0   1 3546.24   93.76
  -1   0   1 3528.79   98.73
  -1   0   1 3597.55   92.93
  -1   0   1 3540.99   95.50
  -1   0   1 3716.41   98.55
  -1   0   2 2043.04   61.71
  -1   0   2 2124.11   60.05
  -1   0   2 2065.19   61.52
  -1   0   2 2076.45   60.73
  -1   0   2 2082.83   63.83
  -1   0   2 2037.01   64.59
  -1   0   2 2096.10   57.80
  -1   0   2 1996.01   56.22
  -1   0   2 2043.15   58.40
  -1   0   2 2078.97   63.44
  -1   0   3 5915.26  154.64
  -1   0   3 5800.39  157.79
  -1   0   3 5846.66  159.06
  -1   0   3 6139.97  161.10
  -1   0   3 5962.38  157.87
  -1   0   3 6305.07  165.46
  -1   0   3 5385.66  163.14
  -1   0   3 5925.35  165.49
  -1   0   3 6028.66  156.56
  -1   0   3 5884.49  162.98
  -1   0   4  751.69   31.46
  -1   0   4  802.96   30.58
  -1   0   4  771.22   26.99
  -1   0   4  806.91   34.61
  -1   0   4  769.12   37.14
  -1   0   4  732.01   35.70
  -1   0   4  826.22   38.56
  -1   0   4  742.69   25.56
  -1   0   4  705.21   34.42
  -1   0   4  747.19   28.72
  -1   0   5 2152.97   71.92
  -1   0   5 1951.96   74.66
  -1   0   5 2048.55   57.90
  -1   0   5 1957.99   62.72
  -1   0   5 1945.87   73.49
  -1   0   5 1967.75   53.60
  -1   0   5 2076.02   73.01
  -1   0   6 1938.14   61.38
  -1   0   6 2043.77   72.51
  -1   0   6 1850.09   71.71
  -1   0   6 1836.14   51.49
  -1   0   6 1912.28   75.24
  -1   0   7    3.67    2.72
  -1   0   8  497.53   36.69
  -1   1 -14   66.64   18.74
  -1   1 -14   81.57   20.73
  -1   1 -13  237.31   35.01
  -1   1 -13  166.31   29.58
  -1   1 -12  335.71   40.66
  -1   1 -12  393.31   42.93
  -1   1 -11   10.62    7.43
  -1   1 -11    6.96    6.33
  -1   1 -10  863.54   60.41
  -1   1 -10  823.21   58.46
  -1   1  -9   17.30    8.02
  -1   1  -9   20.81    8.06
  -1   1  -9   19.97    9.00
  -1   1  -8 1008.16   61.04
  -1   1  -8 1071.30   56.97
  -1   1  -7  102.65   16.55
  -1   1  -7   97.38   14.57
  -1   1  -7  111.98   17.26
  -1   1  -7   75.98   11.36
  -1   1  -6 1358.95   46.80
  -1   1  -6 1452.71   57.74
  -1   1  -6 1347.29   64.19
  -1   1  -6 1437.50   66.04
  -1   1  -6 1439.74   60.54
  -1   1  -5  507.20   32.83
  -1   1  -5  489.46   22.86
  -1   1  -5  475.87   24.66
  -1   1  -5  428.38   20.01
  -1   1  -5  490.53   28.37
  -1   1  -5  460.96   29.58
  -1   1  -5  480.73   32.14
  -1   1  -5  468.89   28.24
  -1   1  -4  707.34   28.82
  -1   1  -4  690.21   27.18
  -1   1  -4  630.22   27.72
  -1   1  -4  701.35   33.82
  -1   1  -4  672.30   36.35
  -1   1  -4  737.25   33.11
  -1   1  -4  630.38   33.87
  -1   1  -4  600.16   25.73
  -1   1  -3 3891.91  109.49
  -1   1  -3 4021.12  110.17
  -1   1  -3 3851.41  116.83
  -1   1  -3 4030.38  119.76
  -1   1  -3 4072.64  113.05
  -1   1  -3 3806.67  114.92
  -1   1  -2  565.94   26.36
  -1   1  -2  565.52   24.16
  -1   1  -2  581.77   24.45
  -1   1  -2  557.70   25.69
  -1   1  -2  553.53   25.38
  -1   1  -2  558.37   26.76
  -1   1  -1 3549.58  104.50
  -1   1  -1 3560.90  103.78
  -1   1  -1 3623.91   98.30
  -1   1  -1 3772.51  105.75
  -1   1  -1 3714.40  103.41
  -1   1  -1 3661.48  103.15
  -1   1  -1 3779.65  104.49
  -1   1  -1 3540.06  104.48
  -1   1  -1 3923.79  102.97
  -1   1   0 1718.88   50.45
  -1   1   0 1822.47   53.77
  -1   1   0 1901.39   56.70
  -1   1   0 1842.66   53.70
  -1   1   0 1795.58   56.59
  -1   1   0 1723.22   56.94
  -1   1   0 1824.12   55.48
  -1   1   0 1759.97   56.03
  -1   1   0 1669.20   56.20
  -1   1   0 1801.23   54.42
  -1   1   1 5844.63  147.86
  -1   1   1 5971.78  152.97
  -1   1   1 5856.62  151.69
  -1   1   1 5373.89  152.46
  -1   1   1 5437.06  150.11
  -1   1   1 5534.62  149.81
  -1   1   2   58.38    6.89
  -1   1   2   53.84    5.86
  -1   1   2   48.49    6.18
  -1   1   2   59.04    7.05
  -1   1   2   54.36    6.29
  -1   1   2   74.21    7.29
  -1   1   2   47.42    5.84
  -1   1   2   62.41    6.56
  -1   1   3  165.71   11.32
  -1   1   3  130.91   11.41
  -1   1   3  133.95   11.21
  -1   1   3  119.49    9.75
  -1   1   3  140.59   10.86
  -1   1   3  139.20   11.93
  -1   1   3  132.73   11.44
  -1   1   3  125.10   12.19
  -1   1   3  126.71   12.00
  -1   1   3  127.54    7.09
  -1   1   3  124.09   11.01
  -1   1   4   71.13    7.39
  -1   1   4   79.11    9.54
  -1   1   4   84.23    7.95
  -1   1   4   81.74   10.72
  -1   1   4   88.12   10.24
  -1   1   4  109.71   12.30
  -1   1   4   93.87   11.47
  -1   1   4   85.53    9.46
  -1   1   4   91.16    7.36
  -1   1   4   76.82    9.64
  -1   1   5 3059.09   89.05
  -1   1   5 3315.48  100.42
  -1   1   5 3060.21  103.65
  -1   1   5 3149.97  104.53
  -1   1   5 3079.88  104.51
  -1   1   5 3302.68   99.50
  -1   1   5 3138.05  100.37
  -1   1   5 3030.08   88.63
  -1   1   6  286.29   15.41
  -1   1   6  326.74   23.43
  -1   1   6  282.10   15.52
  -1   1   6  328.92   25.89
  -1   1   6  322.98   26.02
  -1   1   6  322.35   23.20
  -1   1   6  289.03   14.98
  -1   1   6  329.08   24.00
  -1   1   7  562.09   38.04
  -1   1   7  627.29   36.35
  -1   1   7  681.67   41.63
  -1   1   7  602.09   36.34
  -1   1   8 1045.38   57.45
  -1   1   8 1117.20   59.26
  -1   1   9  661.96   46.90
  -1   2 -13  212.72   34.17
  -1   2 -13  203.76   32.53
  -1   2 -12   48.63   15.95
  -1   2 -12   43.88   15.14
  -1   2 -11  443.23   46.45
  -1   2 -11  459.16   45.67
  -1   2 -10  130.60   23.64
  -1   2 -10  160.14   25.78
  -1   2  -9  398.25   39.44
  -1   2  -9  441.06   41.09
  -1   2  -8  413.38   38.09
  -1   2  -8  344.43   35.00
  -1   2  -7  380.47   34.53
  -1   2  -7  388.57   34.87
  -1   2  -6 1584.23   68.27
  -1   2  -6 1666.88   76.03
  -1   2  -6 1700.59   66.78
  -1   2  -5   33.33    8.05
  -1   2  -5   53.13   10.95
  -1   2  -5   41.55    7.74
  -1   2  -4 1503.91   60.77
  -1   2  -4 1535.12   63.38
  -1   2  -4 1374.85   51.55
  -1   2  -4 1314.33   53.24
  -1   2  -3   25.19    4.63
  -1   2  -3   32.15    7.20
  -1   2  -3   29.27    3.80
  -1   2  -3   32.78    7.34
  -1   2  -3   27.61    6.43
  -1   2  -3   29.92    5.95
  -1   2  -3   32.36    6.32
  -1   2  -2 2371.64   77.90
  -1   2  -2 2368.83   81.84
  -1   2  -2 2522.87   77.54
  -1   2  -2 2448.30   66.81
  -1   2  -2 2259.00   78.54
  -1   2  -2 2383.39   79.33
  -1   2  -2 2612.94   84.91
  -1   2  -2 2229.26   76.52
  -1   2  -2 2548.69   81.12
  -1   2  -2 2411.22   68.50
  -1   2  -1 1825.15   66.29
  -1   2  -1 2008.67   65.86
  -1   2  -1 1985.53   57.59
  -1   2  -1 1979.91   65.17
  -1   2  -1 1855.26   56.97
  -1   2  -1 1977.58   65.83
  -1   2  -1 1979.75   69.62
  -1   2  -1 1948.82   64.90
  -1   2  -1 1820.59   65.40
  -1   2  -1 2005.32   64.11
  -1   2  -1 1945.24   52.22
  -1   2   0 1422.15   51.73
  -1   2   0 1417.20   53.65
  -1   2   0 1425.10   46.93
  -1   2   0 1542.01   55.35
  -1   2   0 1464.66   51.90
  -1   2   0 1482.49   51.82
  -1   2   0 1381.82   51.82
  -1   2   1 1912.68   63.86
  -1   2   1 1916.29   65.70
  -1   2   1 2051.69   66.57
  -1   2   1 1930.67   58.65
  -1   2   1 1936.73   64.34
  -1   2   1 1910.98   54.33
  -1   2   1 1987.27   65.62
  -1   2   1 1932.24   62.36
  -1   2   1 1898.68   63.39
  -1   2   1 1908.90   53.93
  -1   2   1 1888.56   56.41
  -1   2   2  194.07   14.74
  -1   2   2  207.59   15.30
  -1   2   2  189.16    9.65
  -1   2   2  212.55   14.96
  -1   2   2  235.02   16.87
  -1   2   2  199.41   14.11
  -1   2   2  203.06   13.09
  -1   2   2  197.58   14.43
  -1   2   2  183.54   13.94
  -1   2   2  191.55   11.84
  -1   2   3 2667.25   72.81
  -1   2   3 2709.00   83.19
  -1   2   3 2672.73   82.35
  -1   2   3 2563.10   80.44
  -1   2   3 2687.60   83.23
  -1   2   3 2754.51   83.17
  -1   2   3 2577.31   83.83
  -1   2   3 2677.48   82.23
  -1   2   3 2561.88   78.72
  -1   2   3 2571.10   78.49
  -1   2   3 2649.70   82.29
  -1   2   3 2449.31   73.32
  -1   2   3 2619.08   79.70
  -1   2   4  890.40   37.40
  -1   2   4  848.22   35.12
  -1   2   4  847.65   38.04
  -1   2   4  869.02   35.64
  -1   2   4  737.44   36.61
  -1   2   4  736.87   38.22
  -1   2   4  806.49   30.75
  -1   2   4  861.13   37.84
  -1   2   4  795.42   34.71
  -1   2   4  816.35   30.93
  -1   2   4  821.61   36.17
  -1   2   5 6528.00  177.90
  -1   2   5 6260.51  170.09
  -1   2   5 6209.49  171.27
  -1   2   5 6569.35  175.90
  -1   2   5 5768.13  172.76
  -1   2   5 6331.66  182.57
  -1   2   5 5969.65  179.55
  -1   2   5 6063.00  160.86
  -1   2   5 6046.95  164.80
  -1   2   5 6169.64  176.10
  -1   2   6  156.86   18.21
  -1   2   6  165.50   16.69
  -1   2   6  161.71   18.15
  -1   2   6  180.27   13.80
  -1   2   6  164.27   17.04
  -1   2   6  182.97   13.75
  -1   2   6  158.64   16.45
  -1   2   7 1640.33   67.14
  -1   2   7 1448.11   70.71
  -1   2   7 1584.76   57.89
  -1   2   7 1585.94   70.57
  -1   2   8  608.48   38.59
  -1   2   8  563.27   39.79
  -1   2   8  528.71   39.35
  -1   2   9  926.01   55.94
  -1   2   9  947.90   53.18
  -1   2  10  316.15   32.90
  -1   2  11  800.56   57.07
  -1   3 -13  121.76   26.52
  -1   3 -12    4.27   10.03
  -1   3 -11  391.15   44.38
  -1   3 -10   22.13   11.63
  -1   3 -10   40.16   14.36
  -1   3  -9  558.19   48.45
  -1   3  -9  429.52   42.61
  -1   3  -8   40.09   13.38
  -1   3  -8   36.65   12.03
  -1   3  -7 1321.84   72.22
  -1   3  -6  680.56   47.04
  -1   3  -5  870.79   51.03
  -1   3  -4  915.20   49.78
  -1   3  -4  874.68   48.87
  -1   3  -4  960.46   42.77
  -1   3  -4  886.04   41.95
  -1   3  -3  189.93   16.80
  -1   3  -3  201.57   18.96
  -1   3  -3  191.80   20.36
  -1   3  -3  185.53   16.61
  -1   3  -2 1066.95   45.93
  -1   3  -2  989.24   31.81
  -1   3  -2 1000.68   46.46
  -1   3  -2 1186.11   53.83
  -1   3  -2 1008.30   44.27
  -1   3  -2 1056.55   45.00
  -1   3  -2 1067.06   50.49
  -1   3  -1   51.34    9.56
  -1   3  -1   41.36    5.42
  -1   3  -1   75.49   11.85
  -1   3  -1   61.83    9.53
  -1   3  -1   64.26    9.90
  -1   3  -1   68.94    9.78
  -1   3   0 8944.45  263.50
  -1   3   0 9982.38  243.57
  -1   3   0 8785.67  261.82
  -1   3   0 9919.27  268.08
  -1   3   0 9627.81  261.49
  -1   3   0 9662.44  264.59
  -1   3   0 9625.18  259.58
  -1   3   1  808.28   33.05
  -1   3   1  755.92   38.95
  -1   3   1  757.24   29.47
  -1   3   1  758.63   38.77
  -1   3   1  767.11   38.28
  -1   3   1  808.72   38.07
  -1   3   1  826.19   37.81
  -1   3   1  826.24   39.17
  -1   3   1  756.79   36.03
  -1   3   1  798.78   30.00
  -1   3   2 2566.27   71.93
  -1   3   2 2535.24   82.07
  -1   3   2 2455.24   73.49
  -1   3   2 2559.04   84.93
  -1   3   2 2505.25   82.88
  -1   3   2 2572.66   85.48
  -1   3   2 2491.24   78.15
  -1   3   3 2172.53   79.74
  -1   3   3 2334.71   77.76
  -1   3   3 2322.29   68.68
  -1   3   3 2398.25   79.73
  -1   3   3 2313.17   77.92
  -1   3   3 2319.52   73.15
  -1   3   3 2236.24   81.14
  -1   3   3 2216.37   77.37
  -1   3   3 2368.49   78.89
  -1   3   3 2366.90   71.71
  -1   3   4  985.53   45.60
  -1   3   4 1002.64   36.73
  -1   3   4 1055.54   45.59
  -1   3   4 1013.28   46.52
  -1   3   4 1060.18   44.13
  -1   3   4 1038.72   39.40
  -1   3   4 1040.27   47.60
  -1   3   4  942.96   41.71
  -1   3   4  990.72   41.35
  -1   3   4  984.44   44.05
  -1   3   4  990.38   38.36
  -1   3   4  969.19   40.64
  -1   3   5 2140.96   83.11
  -1   3   5 2465.57   76.98
  -1   3   5 2369.50   84.06
  -1   3   5 2416.41   79.73
  -1   3   5 2197.64   71.81
  -1   3   5 2359.22   81.82
  -1   3   5 2191.29   73.98
  -1   3   5 2284.93   80.90
  -1   3   5 2264.35   80.31
  -1   3   5 2170.00   77.44
  -1   3   6  384.73   23.73
  -1   3   6  393.78   28.69
  -1   3   6  384.88   25.42
  -1   3   6  422.92   25.23
  -1   3   6  345.97   28.49
  -1   3   6  322.16   24.49
  -1   3   6  422.32   28.22
  -1   3   6  404.96   23.45
  -1   3   7 2027.45   69.04
  -1   3   8  198.03   21.95
  -1   3   8  207.19   23.79
  -1   3   9 1174.54   61.41
  -1   3   9 1127.06   63.22
  -1   3  10    2.40    3.57
  -1   3  10   -2.71    4.93
  -1   3  11  816.31   54.90
  -1   3  11 1015.71   63.27
  -1   3  12   94.63   19.51
  -1   3  13  268.15   35.16
  -1   4 -12   71.68   21.10
  -1   4 -11  173.08   31.71
  -1   4 -11  231.02   33.74
  -1   4 -10   35.66   15.02
  -1   4  -9  474.62   46.98
  -1   4  -8   10.24    8.01
  -1   4  -4  279.51   22.36
  -1   4  -3 1169.03   52.11
  -1   4  -3 1202.99   52.02
  -1   4  -3 1192.95   61.38
  -1   4  -2  776.46   40.06
  -1   4  -2  867.55   49.42
  -1   4  -2  786.54   40.71
  -1   4  -2  848.21   41.97
  -1   4  -2  786.31   46.77
  -1   4  -2  850.26   49.30
  -1   4  -1 1293.84   54.00
  -1   4  -1 1286.93   61.24
  -1   4  -1 1378.92   62.37
  -1   4  -1 1230.87   55.91
  -1   4  -1 1264.32   62.40
  -1   4   0 3009.71  102.11
  -1   4   0 3327.70  114.84
  -1   4   0 3145.24  106.67
  -1   4   0 3351.50  112.81
  -1   4   0 3224.84  111.53
  -1   4   1  178.68   18.48
  -1   4   1  153.90   14.82
  -1   4   1  160.92   18.53
  -1   4   1  147.83   12.41
  -1   4   1  194.69   19.23
  -1   4   1  121.20   14.79
  -1   4   1  146.91   15.13
  -1   4   1  135.10   16.45
  -1   4   2 1669.29   67.74
  -1   4   2 1567.09   54.37
  -1   4   2 1666.19   65.63
  -1   4   2 1547.55   67.00
  -1   4   2 1527.00   64.93
  -1   4   2 1659.57   64.81
  -1   4   2 1519.38   65.23
  -1   4   3  120.13   14.27
  -1   4   3   94.19    9.32
  -1   4   3   94.60   13.82
  -1   4   3   99.99   13.32
  -1   4   3   96.59    9.90
  -1   4   3   97.24   12.92
  -1   4   3   95.14   13.54
  -1   4   4 1266.40   46.88
  -1   4   4 1233.92   55.53
  -1   4   4 1443.15   55.94
  -1   4   4 1264.51   58.51
  -1   4   4 1280.81   49.14
  -1   4   4 1272.79   48.11
  -1   4   4 1282.97   55.48
  -1   4   4 1286.82   58.66
  -1   4   5  158.97   17.36
  -1   4   5  173.61   14.06
  -1   4   5  180.10   13.93
  -1   4   5  155.13   18.00
  -1   4   5  148.09   16.63
  -1   4   5  168.83   15.01
  -1   4   5  156.57   15.04
  -1   4   5  130.04   17.18
  -1   4   5  190.27   17.49
  -1   4   6 1375.32   53.21
  -1   4   6 1421.49   58.60
  -1   4   6 1503.75   59.52
  -1   4   6 1418.65   65.56
  -1   4   7  868.95   43.36
  -1   4   7  876.98   50.11
  -1   4   9  767.72   49.17
  -1   4   9  743.86   50.82
  -1   4  10  253.74   28.19
  -1   4  10  235.35   28.68
  -1   4  11  545.84   44.78
  -1   4  11  612.18   48.83
  -1   4  12   38.42   12.05
  -1   4  12   35.97   12.87
  -1   4  13  396.28   41.81
  -1   4  13  339.71   36.98
  -1   4  14    3.78    5.61
  -1   5 -11   62.37   19.36
  -1   5 -11   80.62   20.96
  -1   5 -10  237.00   35.46
  -1   5 -10  241.08   35.07
  -1   5  -9   55.91   17.88
  -1   5  -9  109.97   23.03
  -1   5  -8  292.07   36.93
  -1   5  -7  138.23   24.91
  -1   5  -6   46.72   13.61
  -1   5  -5  881.01   59.95
  -1   5  -4   26.20   10.15
  -1   5  -3 1129.97   66.03
  -1   5  -3 1136.61   64.08
  -1   5  -2   10.09    5.92
  -1   5  -2    4.84    4.40
  -1   5  -1 1952.95   84.72
  -1   5  -1 1793.30   70.85
  -1   5  -1 1730.96   80.34
  -1   5   0   11.44    4.76
  -1   5   0   20.09    6.34
  -1   5   0   13.16    6.10
  -1   5   0   10.73    5.53
  -1   5   1 1955.93   81.11
  -1   5   1 2012.81   76.01
  -1   5   1 1916.46   82.25
  -1   5   1 1975.53   83.26
  -1   5   1 1917.95   73.87
  -1   5   2  419.27   32.18
  -1   5   2  444.90   29.86
  -1   5   2  524.24   36.49
  -1   5   2  449.31   33.18
  -1   5   3  681.49   43.47
  -1   5   3  722.66   44.71
  -1   5   3  792.59   44.91
  -1   5   4 1034.74   54.72
  -1   5   4  990.33   53.89
  -1   5   5   54.61    9.86
  -1   5   5   43.56    8.88
  -1   5   5   61.26   12.40
  -1   5   5   34.78    9.67
  -1   5   6 1193.58   60.66
  -1   5   6 1153.76   61.10
  -1   5   6 1185.82   53.55
  -1   5   6 1139.82   61.08
  -1   5   7    4.38    3.98
  -1   5   7    2.30    3.42
  -1   5   8  842.64   51.70
  -1   5   8  902.67   54.87
  -1   5  10 1037.13   64.58
  -1   5  10 1034.70   62.38
  -1   5  11  157.59   24.84
  -1   5  11  159.72   24.12
  -1   5  12  225.36   31.02
  -1   5  12  296.63   33.82
  -1   5  13  210.62   30.78
  -1   5  13  170.37   26.36
  -1   5  14  117.58   23.72
  -1   5  15  216.86   33.34
  -1   5  16   25.15   12.46
  -1   6 -10  223.21   35.17
  -1   6  -9   -4.29    4.50
  -1   6  -9   -4.34    6.45
  -1   6  -8  200.16   32.24
  -1   6  -7   51.87   15.72
  -1   6  -6  318.62   38.36
  -1   6  -5   89.74   20.06
  -1   6  -4  302.68   35.93
  -1   6  -3  398.00   39.91
  -1   6  -3  445.17   40.63
  -1   6  -2  163.15   24.48
  -1   6  -2  165.57   24.12
  -1   6  -1  992.55   55.73
  -1   6  -1  829.61   55.76
  -1   6  -1  952.24   59.99
  -1   6   0    2.03    3.02
  -1   6   0   -2.66    3.95
  -1   6   0    2.58    3.84
  -1   6   1 1490.91   75.61
  -1   6   1 1611.19   77.78
  -1   6   2    2.20    2.31
  -1   6   3 1262.79   66.04
  -1   6   3 1229.06   63.10
  -1   6   4  316.39   31.25
  -1   6   4  401.37   34.78
  -1   6   4  420.89   33.80
  -1   6   5 1338.89   70.29
  -1   6   5 1426.84   70.94
  -1   6   6  593.78   42.96
  -1   6   6  537.70   42.06
  -1   6   6  585.60   43.62
  -1   6   7  434.42   36.84
  -1   6   7  489.48   40.52
  -1   6   7  473.49   40.09
  -1   6   8  663.00   46.82
  -1   6   8  630.39   47.95
  -1   6   8  569.94   46.27
  -1   6   9  181.78   24.30
  -1   6   9  232.22   28.82
  -1   6  10 1037.75   62.65
  -1   6  11   -3.09    4.59
  -1   6  11   -2.89    3.03
  -1   6  11   -3.31    4.91
  -1   6  12  371.46   40.24
  -1   6  12  349.77   37.67
  -1   6  13   25.84   11.64
  -1   6  14  200.99   31.80
  -1   6  15   64.80   19.07
  -1   6  16   54.92   17.79
  -1   7  -8  132.44   27.31
  -1   7  -7   26.51   12.28
  -1   7  -6  395.14   45.85
  -1   7  -5   16.24    9.53
  -1   7  -4  698.13   58.79
  -1   7  -3   95.98   21.69
  -1   7  -3   89.16   19.84
  -1   7  -2  525.59   46.59
  -1   7  -2  553.41   49.16
  -1   7  -1  362.39   37.70
  -1   7  -1  301.70   35.38
  -1   7   0  369.89   37.53
  -1   7   0  370.14   37.62
  -1   7   1  438.05   40.51
  -1   7   1  414.52   39.34
  -1   7   2  195.02   26.31
  -1   7   2  187.65   23.97
  -1   7   3  741.71   51.83
  -1   7   3  653.56   46.45
  -1   7   4    2.80    5.87
  -1   7   4    2.47    7.33
  -1   7   5 1757.88   86.71
  -1   7   5 1742.88   82.54
  -1   7   6   20.29    9.63
  -1   7   6   19.35    8.22
  -1   7   7 1250.83   69.66
  -1   7   7 1196.63   70.62
  -1   7   7 1200.03   71.48
  -1   7   8   28.33    9.89
  -1   7   8   31.16   11.35
  -1   7   8   27.65   10.72
  -1   7   9  688.41   50.58
  -1   7   9  600.72   50.11
  -1   7   9  629.05   50.57
  -1   7  10  225.53   28.79
  -1   7  10  230.00   31.32
  -1   7  10  253.39   31.99
  -1   7  11   70.28   16.44
  -1   7  12  239.37   32.00
  -1   7  12  208.29   28.63
  -1   7  12  227.78   32.03
  -1   7  13    7.68    5.71
  -1   7  14  199.66   32.29
  -1   7  15   -4.12    0.10
  -1   7  16  195.70   32.24
  -1   8  -6  171.96   31.54
  -1   8  -6  187.83   32.39
  -1   8  -5   85.32   22.23
  -1   8  -5  108.66   24.25
  -1   8  -4  428.41   48.56
  -1   8  -3   58.00   17.45
  -1   8  -2  437.51   45.23
  -1   8  -2  534.34   51.04
  -1   8  -1   37.82   13.80
  -1   8  -1   57.43   16.02
  -1   8   0  493.95   46.32
  -1   8   1   54.03   15.51
  -1   8   2  557.15   48.15
  -1   8   3  289.83   34.39
  -1   8   3  285.36   31.59
  -1   8   4  260.78   32.36
  -1   8   4  345.87   34.53
  -1   8   5  444.37   41.87
  -1   8   5  408.82   37.89
  -1   8   6   19.55    9.69
  -1   8   6   22.40    9.76
  -1   8   7  496.44   44.04
  -1   8   7  502.62   42.38
  -1   8   7  440.09   42.88
  -1   8   7  392.59   40.94
  -1   8   8   12.56    7.37
  -1   8   8    3.44    5.10
  -1   8   8   13.75    8.84
  -1   8   9  387.43   39.10
  -1   8   9  379.94   41.18
  -1   8   9  360.97   39.83
  -1   8  10    6.46    5.87
  -1   8  10    3.69    5.48
  -1   8  10    3.59    6.53
  -1   8  11  346.60   40.99
  -1   8  11  380.93   39.40
  -1   8  12   32.13   12.67
  -1   8  13   92.12   21.64
  -1   8  13  180.09   31.22
  -1   8  14   90.97   21.81
  -1   8  15   59.41   18.42
  -1   9  -5  131.45   27.62
  -1   9  -4   28.29   13.12
  -1   9  -4   42.10   15.55
  -1   9  -3  200.47   33.50
  -1   9  -3  203.52   34.34
  -1   9  -2  110.46   23.67
  -1   9  -1   48.02   15.76
  -1   9   0  300.20   37.99
  -1   9   1    3.81    4.00
  -1   9   2  426.19   44.23
  -1   9   3    7.40    6.73
  -1   9   4  464.01   46.36
  -1   9   4  435.78   41.30
  -1   9   5   79.34   19.38
  -1   9   5   65.30   18.35
  -1   9   5   75.81   17.52
  -1   9   6  189.18   29.47
  -1   9   6  200.58   27.67
  -1   9   7   33.88   11.72
  -1   9   7   55.30   16.46
  -1   9   7   83.05   19.85
  -1   9   8  239.68   30.55
  -1   9   8  236.69   32.65
  -1   9   8  148.31   26.63
  -1   9   9  378.02   39.48
  -1   9   9  316.69   39.03
  -1   9   9  272.97   36.49
  -1   9  10   27.91   11.60
  -1   9  10   27.35   12.32
  -1   9  10   35.74   13.84
  -1   9  11  254.50   35.55
  -1   9  11  294.55   38.98
  -1   9  12    4.23    6.28
  -1   9  13  187.81   31.76
  -1   9  14    4.28    6.35
  -1   9  14   -4.50    6.68
  -1  10  -2   31.01   13.96
  -1  10  -2   24.62   12.68
  -1  10  -1  195.82   32.70
  -1  10  -1  227.76   36.68
  -1  10   0   68.52   19.11
  -1  10   0   38.00   15.01
  -1  10   1  134.67   26.73
  -1  10   1  153.03   29.81
  -1  10   2  115.98   24.74
  -1  10   2  103.69   24.27
  -1  10   3  114.62   25.22
  -1  10   3  122.22   25.67
  -1  10   4  337.85   41.76
  -1  10   4  320.43   41.35
  -1  10   5    8.10    7.36
  -1  10   6  490.42   50.11
  -1  10   7    4.15    6.16
  -1  10   7   -4.03    7.33
  -1  10   8  253.92   36.05
  -1  10   8  261.49   36.17
  -1  10   9    4.17    6.20
  -1  10   9   37.38   13.79
  -1  10  10  160.08   28.96
  -1  10  10  186.33   31.08
  -1  10  11   80.77   21.05
  -1  10  11  112.93   24.66
  -1  10  12   93.31   22.48
  -1  11   1  235.79   36.70
  -1  11   2    4.49    6.67
  -1  11   2   19.55   11.47
  -1  11   3  173.21   30.88
  -1  11   3  185.57   33.41
  -1  11   4   57.37   18.00
  -1  11   4   69.19   20.02
  -1  11   5  176.46   31.30
  -1  11   5  142.24   27.87
  -1  11   6  149.17   28.99
  -1  11   7   49.45   17.05
  -1  11   7   39.48   15.98
  -1  11   8  156.96   29.58
  -1  11   8  118.51   25.86
  -1  11   9    4.48    4.70
  -1  11   9   -4.43    4.65
  -1  11  10  134.54   27.67
  -1  11  10  152.57   28.86
   0 -12  -8  137.34   28.62
   0 -12  -7    4.62    4.85
   0 -12  -6  143.89   28.62
   0 -12  -5    4.65    4.88
   0 -12  -4   98.10   23.50
   0 -12  -4   83.30   21.83
   0 -11 -11  124.52   25.67
   0 -11 -10   20.65   10.63
   0 -11 -10   28.74   12.20
   0 -11  -9   90.90   21.27
   0 -11  -9   92.34   22.14
   0 -11  -8  105.23   22.13
   0 -11  -8  123.52   25.04
   0 -11  -7   60.34   18.15
   0 -11  -6  156.04   29.38
   0 -11  -5   21.72   11.18
   0 -11  -4  187.29   31.18
   0 -11  -4  160.64   29.83
   0 -11  -3   16.74    9.83
   0 -11  -3   12.94    9.06
   0 -11  -2  282.94   38.08
   0 -11  -2  213.74   34.10
   0 -11  -1   -4.26    6.33
   0 -11  -1    8.41    7.65
   0 -11   0  159.71   29.62
   0 -11   1   26.23   12.16
   0 -10 -13  140.88   27.94
   0 -10 -12   -4.28    6.35
   0 -10 -11  177.84   30.70
   0 -10 -10    7.95    7.23
   0 -10 -10    7.48    5.56
   0 -10  -9  132.99   25.49
   0 -10  -9  175.94   28.63
   0 -10  -8    7.23    5.36
   0 -10  -8    3.89    4.08
   0 -10  -7  275.00   36.22
   0 -10  -7  228.83   31.84
   0 -10  -6   32.10   11.21
   0 -10  -6   39.67   13.84
   0 -10  -5  243.47   34.89
   0 -10  -5  155.27   27.79
   0 -10  -4  178.72   29.07
   0 -10  -4  155.48   27.74
   0 -10  -3  172.13   29.33
   0 -10  -3  214.21   32.05
   0 -10  -2  189.16   29.76
   0 -10  -2  142.10   26.50
   0 -10  -1   70.42   18.90
   0 -10  -1   70.23   18.84
   0 -10   0  230.53   34.26
   0 -10   0  184.27   29.75
   0 -10   1    8.11    7.38
   0 -10   2  248.77   35.87
   0 -10   3   21.21   10.92
   0 -10   4  165.00   30.16
   0  -9 -14  159.08   29.15
   0  -9 -13   42.00   14.65
   0  -9 -12  187.30   30.56
   0  -9 -11   58.91   17.06
   0  -9 -10  250.39   32.70
   0  -9 -10  255.95   34.77
   0  -9  -9  222.11   30.49
   0  -9  -8  128.85   23.33
   0  -9  -7  342.28   38.51
   0  -9  -6   67.59   17.59
   0  -9  -5  328.57   37.47
   0  -9  -5  253.85   33.67
   0  -9  -4   27.31   11.33
   0  -9  -4    3.58    9.22
   0  -9  -3  294.71   35.55
   0  -9  -3  204.20   29.72
   0  -9  -2  242.14   32.61
   0  -9  -2  242.80   32.78
   0  -9  -1  417.56   42.12
   0  -9  -1  368.38   40.32
   0  -9   0  121.86   23.10
   0  -9   0  139.79   24.26
   0  -9   1  250.18   33.27
   0  -9   1  137.39   24.57
   0  -9   2  216.16   31.78
   0  -9   3   74.60   18.97
   0  -9   4  231.71   34.07
   0  -9   5   12.61    8.83
   0  -9   6  160.29   29.73
   0  -8 -15   47.00   17.84
   0  -8 -15   70.50   19.02
   0  -8 -15   53.67   16.84
   0  -8 -14  143.91   26.70
   0  -8 -14  150.06   27.49
   0  -8 -13   28.87   11.39
   0  -8 -13   43.48   14.40
   0  -8 -12  356.12   40.93
   0  -8 -11    7.36    6.69
   0  -8 -10  434.33   40.01
   0  -8  -9   17.99    8.91
   0  -8  -8  342.50   36.00
   0  -8  -7  223.35   29.09
   0  -8  -6  410.42   40.18
   0  -8  -5  583.01   48.11
   0  -8  -4  201.82   26.99
   0  -8  -4  154.93   24.54
   0  -8  -3  750.61   54.20
   0  -8  -3  595.25   49.63
   0  -8  -2   36.48   11.94
   0  -8  -2    9.49    6.65
   0  -8  -1  883.65   59.36
   0  -8  -1  758.53   56.22
   0  -8   0    3.17    3.32
   0  -8   0    3.12    3.27
   0  -8   1  533.48   46.56
   0  -8   1  473.51   43.11
   0  -8   2  303.89   35.53
   0  -8   3  242.57   32.75
   0  -8   4  283.44   36.12
   0  -8   5  160.00   28.05
   0  -8   6  134.56   26.59
   0  -8   7   68.01   19.00
   0  -7 -16    4.46    4.68
   0  -7 -15  181.70   31.07
   0  -7 -15  196.54   33.55
   0  -7 -14   78.42   21.02
   0  -7 -14   59.39   17.71
   0  -7 -14   75.68   18.71
   0  -7 -13  136.57   26.28
   0  -7 -13  157.80   26.63
   0  -7 -13  128.98   24.09
   0  -7 -12  223.35   33.32
   0  -7 -12  256.57   32.71
   0  -7 -12  181.54   28.45
   0  -7 -11  181.71   26.22
   0  -7 -11  170.19   28.06
   0  -7 -10  441.84   39.53
   0  -7  -9   53.87   13.27
   0  -7  -9   62.06   13.86
   0  -7  -8  378.75   32.68
   0  -7  -8  462.76   39.26
   0  -7  -7   74.75   15.71
   0  -7  -6 1422.16   74.99
   0  -7  -5   52.09   10.66
   0  -7  -5   57.05   13.74
   0  -7  -4 1701.88   85.08
   0  -7  -4 1859.61   86.31
   0  -7  -3  922.75   59.00
   0  -7  -3  962.58   58.53
   0  -7  -2  644.64   40.27
   0  -7  -2  547.91   44.07
   0  -7  -2  672.08   47.27
   0  -7  -1  446.38   33.29
   0  -7  -1  404.24   37.57
   0  -7  -1  449.57   38.84
   0  -7   0  265.77   26.33
   0  -7   0  244.38   28.86
   0  -7   0  326.21   33.11
   0  -7   1  677.55   44.38
   0  -7   1  618.45   48.01
   0  -7   1  621.33   46.80
   0  -7   2   25.48    8.78
   0  -7   2   15.87    7.36
   0  -7   2   18.04    8.36
   0  -7   3  406.99   40.18
   0  -7   3  410.71   36.28
   0  -7   4   10.09    7.07
   0  -7   4   18.82    8.47
   0  -7   5  305.13   36.68
   0  -7   6  108.13   22.63
   0  -7   7  226.85   33.56
   0  -7   8  118.45   24.80
   0  -7   9  135.95   26.96
   0  -6 -16   18.04   10.60
   0  -6 -16   28.18   13.95
   0  -6 -15  239.09   35.80
   0  -6 -15  255.01   37.75
   0  -6 -14    4.24    6.29
   0  -6 -14   15.99    9.38
   0  -6 -14    3.49    3.67
   0  -6 -13  191.03   30.74
   0  -6 -13  174.03   28.12
   0  -6 -13  190.30   28.44
   0  -6 -12   26.10   11.07
   0  -6 -12   17.03    8.76
   0  -6 -12    3.28    4.87
   0  -6 -11  543.04   45.83
   0  -6 -11  456.26   45.09
   0  -6 -10  252.07   29.44
   0  -6 -10  188.49   28.01
   0  -6  -9  380.47   34.82
   0  -6  -9  422.22   39.60
   0  -6  -9  394.86   32.98
   0  -6  -8  834.99   50.00
   0  -6  -8  765.45   48.41
   0  -6  -7  359.22   29.28
   0  -6  -7  300.09   28.86
   0  -6  -6 1113.72   53.81
   0  -6  -6 1193.58   62.41
   0  -6  -6 1193.55   55.35
   0  -6  -5  301.40   22.93
   0  -6  -5  321.49   25.92
   0  -6  -5  264.30   22.84
   0  -6  -5  272.54   27.73
   0  -6  -5  293.63   22.69
   0  -6  -5  326.53   24.43
   0  -6  -4 1559.23   71.68
   0  -6  -4 1408.95   54.58
   0  -6  -4 1271.70   57.61
   0  -6  -4 1471.15   58.35
   0  -6  -4 1418.93   70.07
   0  -6  -3    5.25    3.38
   0  -6  -3    8.80    5.17
   0  -6  -3    4.62    4.20
   0  -6  -2 1099.71   51.85
   0  -6  -2 1122.00   59.51
   0  -6  -2 1116.33   49.85
   0  -6  -2 1023.06   58.42
   0  -6  -1    6.57    3.86
   0  -6  -1    8.65    4.00
   0  -6  -1    2.24    3.32
   0  -6  -1    9.25    5.43
   0  -6   0 1088.95   59.71
   0  -6   0 1066.96   53.34
   0  -6   0 1055.06   58.84
   0  -6   1  305.63   30.94
   0  -6   1  314.56   27.16
   0  -6   1  345.16   31.16
   0  -6   2  940.92   57.15
   0  -6   2  875.92   50.29
   0  -6   2  808.34   50.75
   0  -6   3 1179.13   67.04
   0  -6   3 1153.39   60.60
   0  -6   3  979.51   56.57
   0  -6   4  103.07   19.22
   0  -6   4  101.66   17.41
   0  -6   5  298.22   34.17
   0  -6   5  334.80   33.30
   0  -6   6   83.77   18.73
   0  -6   6   91.77   17.94
   0  -6   7  271.07   34.97
   0  -6   7  282.28   33.25
   0  -6   8   49.19   15.44
   0  -6   8   60.03   15.71
   0  -6   9  239.35   34.94
   0  -6   9  206.30   30.58
   0  -6  10    8.35    9.80
   0  -5 -16  167.36   30.98
   0  -5 -16  134.70   28.66
   0  -5 -15   94.20   22.11
   0  -5 -15   74.92   20.26
   0  -5 -14  176.34   29.66
   0  -5 -14  124.43   25.63
   0  -5 -13  147.28   27.22
   0  -5 -13  122.49   23.97
   0  -5 -13  173.30   26.03
   0  -5 -12   68.35   18.15
   0  -5 -12   51.21   15.25
   0  -5 -12   44.78   12.98
   0  -5 -11  614.82   51.17
   0  -5 -11  634.26   50.55
   0  -5 -10   -3.06    3.21
   0  -5 -10    2.81    4.16
   0  -5  -9  868.08   57.08
   0  -5  -9  863.33   46.16
   0  -5  -9  841.79   53.94
   0  -5  -8  152.56   18.29
   0  -5  -8  126.52   20.03
   0  -5  -8  143.71   19.86
   0  -5  -7  621.58   44.01
   0  -5  -7  606.84   38.68
   0  -5  -7  636.35   40.74
   0  -5  -6    8.87    3.49
   0  -5  -6    4.93    3.45
   0  -5  -6    3.70    2.75
   0  -5  -5 1036.69   44.64
   0  -5  -5 1066.91   47.37
   0  -5  -5 1184.80   47.69
   0  -5  -5 1077.24   55.24
   0  -5  -5 1079.85   43.08
   0  -5  -5 1160.51   50.81
   0  -5  -5 1164.54   50.71
   0  -5  -4  722.75   38.81
   0  -5  -4  750.63   38.71
   0  -5  -4  700.70   42.95
   0  -5  -4  769.93   36.55
   0  -5  -4  838.54   37.64
   0  -5  -4  763.31   38.30
   0  -5  -4  793.51   38.04
   0  -5  -3 1033.32   43.25
   0  -5  -3 1113.44   48.88
   0  -5  -3 1059.01   45.02
   0  -5  -3 1110.61   55.26
   0  -5  -3 1042.67   48.37
   0  -5  -3 1074.86   53.73
   0  -5  -3  969.88   47.44
   0  -5  -3 1093.91   41.77
   0  -5  -3 1026.47   46.20
   0  -5  -2 2381.01   84.19
   0  -5  -2 2345.01   82.51
   0  -5  -2 2218.28   71.89
   0  -5  -2 2219.39   88.72
   0  -5  -2 2325.50   78.46
   0  -5  -2 2416.18   81.72
   0  -5  -2 2242.46   82.82
   0  -5  -2 2294.02   88.38
   0  -5  -2 2056.29   80.45
   0  -5  -2 2245.18   68.16
   0  -5  -1  119.55   16.67
   0  -5  -1  130.97   14.21
   0  -5  -1  159.63   16.43
   0  -5  -1  134.49   16.19
   0  -5  -1  165.04   17.22
   0  -5  -1  147.86   10.80
   0  -5  -1  149.58   18.49
   0  -5  -1  115.05   14.62
   0  -5  -1  163.07   17.46
   0  -5   0 1701.34   65.40
   0  -5   0 1739.89   67.36
   0  -5   0 1769.46   73.91
   0  -5   0 1617.19   64.05
   0  -5   1   69.69   12.42
   0  -5   1   66.58   11.37
   0  -5   1   37.69    8.31
   0  -5   1   83.43   14.23
   0  -5   1   52.72    9.79
   0  -5   2 1475.48   63.81
   0  -5   2 1228.65   61.26
   0  -5   2 1378.44   68.04
   0  -5   2 1401.51   57.97
   0  -5   3  757.49   48.33
   0  -5   3  745.83   44.20
   0  -5   3  611.24   39.88
   0  -5   4 1914.69   88.01
   0  -5   4 1928.00   84.07
   0  -5   5  413.18   37.68
   0  -5   5  433.78   36.01
   0  -5   6  602.87   48.64
   0  -5   6  681.13   48.47
   0  -5   7  286.76   34.04
   0  -5   7  332.01   34.63
   0  -5   7  343.77   37.22
   0  -5   8  131.63   24.03
   0  -5   8  134.52   23.98
   0  -5   8  110.05   20.83
   0  -5   9  333.65   39.62
   0  -5   9  361.67   40.62
   0  -5   9  339.74   38.00
   0  -5  10    3.98    4.18
   0  -5  10    3.64    3.82
   0  -5  11  273.33   38.01
   0  -5  11  250.04   36.45
   0  -5  11  324.27   39.67
   0  -5  12    8.09    8.50
   0  -4 -16  248.07   37.28
   0  -4 -16  309.07   42.19
   0  -4 -15   12.82    8.98
   0  -4 -15    8.71    7.92
   0  -4 -14  376.65   43.32
   0  -4 -14  403.74   45.49
   0  -4 -13   66.80   17.48
   0  -4 -13   56.80   16.45
   0  -4 -12  419.34   42.52
   0  -4 -12  418.89   43.17
   0  -4 -11   80.06   18.56
   0  -4 -11   86.95   18.58
   0  -4 -11  123.02   19.72
   0  -4 -10  615.59   46.94
   0  -4 -10  548.77   45.50
   0  -4  -9  751.79   50.45
   0  -4  -9  693.34   49.72
   0  -4  -8   41.78    8.30
   0  -4  -8   35.21    9.57
   0  -4  -8   40.64   10.98
   0  -4  -7 1410.70   59.48
   0  -4  -7 1443.27   69.02
   0  -4  -7 1397.00   58.91
   0  -4  -7 1439.41   57.91
   0  -4  -7 1429.60   66.11
   0  -4  -6   -1.44    0.01
   0  -4  -6    0.80    1.18
   0  -4  -6   -1.22    1.81
   0  -4  -6    1.48    2.20
   0  -4  -6   -1.63    0.01
   0  -4  -5 4849.06  135.62
   0  -4  -5 4968.06  142.74
   0  -4  -5 4385.94  132.20
   0  -4  -5 4509.82  148.24
   0  -4  -5 4649.98  143.80
   0  -4  -5 4508.40  141.10
   0  -4  -4   84.83    9.89
   0  -4  -4   85.54    9.51
   0  -4  -4   99.66   11.06
   0  -4  -4   95.01   11.10
   0  -4  -4   96.27   11.56
   0  -4  -4   91.55    9.25
   0  -4  -3  467.31   25.71
   0  -4  -3  515.78   28.30
   0  -4  -3  514.98   26.17
   0  -4  -3  449.38   27.21
   0  -4  -3  512.82   28.20
   0  -4  -3  489.86   30.78
   0  -4  -3  518.37   25.44
   0  -4  -3  460.05   26.26
   0  -4  -2 1060.23   40.53
   0  -4  -2 1132.53   47.99
   0  -4  -2 1185.70   47.27
   0  -4  -2 1126.86   43.54
   0  -4  -2 1006.44   45.51
   0  -4  -2 1007.23   45.60
   0  -4  -2 1115.93   50.13
   0  -4  -2 1108.89   38.42
   0  -4  -2 1055.43   44.38
   0  -4  -1 1780.04   64.36
   0  -4  -1 1789.88   61.32
   0  -4  -1 1773.23   62.33
   0  -4  -1 1593.08   63.51
   0  -4  -1 1564.37   62.77
   0  -4  -1 1768.63   67.71
   0  -4  -1 1704.67   64.13
   0  -4  -1 1688.66   52.92
   0  -4   0 3537.37  105.61
   0  -4   0 3158.09   85.17
   0  -4   0 3348.90  101.23
   0  -4   0 3317.95  101.04
   0  -4   0 3444.75  102.67
   0  -4   0 3308.78  105.65
   0  -4   0 3363.44  108.77
   0  -4   1 1003.92   47.12
   0  -4   1 1039.86   48.64
   0  -4   1 1067.31   45.94
   0  -4   1 1009.97   47.74
   0  -4   1 1054.04   46.66
   0  -4   1 1061.92   51.05
   0  -4   1 1041.76   45.81
   0  -4   1  972.78   31.49
   0  -4   2 2114.58   77.75
   0  -4   2 2115.48   72.51
   0  -4   2 1881.56   58.62
   0  -4   2 2072.44   75.08
   0  -4   2 2001.66   76.46
   0  -4   2 2176.98   77.78
   0  -4   2 1934.41   75.35
   0  -4   2 2260.72   83.59
   0  -4   2 2006.47   74.85
   0  -4   2 1995.08   59.79
   0  -4   3  479.49   31.97
   0  -4   3  580.40   35.90
   0  -4   3  506.25   31.89
   0  -4   3  543.76   37.44
   0  -4   3  579.97   32.16
   0  -4   4 2285.05   91.60
   0  -4   4 2586.53   99.87
   0  -4   4 2408.43   85.59
   0  -4   4 2479.27   97.80
   0  -4   4 2312.58   85.98
   0  -4   5    9.57    5.61
   0  -4   5    4.91    4.47
   0  -4   5    4.27    3.89
   0  -4   5   11.80    5.31
   0  -4   6 1306.42   69.43
   0  -4   6 1106.79   65.43
   0  -4   7  153.54   23.47
   0  -4   7  162.12   24.27
   0  -4   8  613.63   50.26
   0  -4   8  698.50   53.66
   0  -4   9  294.72   35.72
   0  -4   9  266.16   33.56
   0  -4  10  176.90   29.03
   0  -4  10  184.86   28.86
   0  -4  11  192.43   30.57
   0  -4  11  148.85   27.27
   0  -4  12   41.42   17.42
   0  -4  12   49.32   16.18
   0  -3 -16  111.65   25.02
   0  -3 -16  165.65   30.72
   0  -3 -15   59.42   17.88
   0  -3 -15   60.68   16.40
   0  -3 -15   60.90   18.32
   0  -3 -14  328.62   36.56
   0  -3 -14  314.83   39.59
   0  -3 -14  324.94   40.32
   0  -3 -13   18.33    8.49
   0  -3 -13    3.76    5.59
   0  -3 -12  794.89   58.87
   0  -3 -12  634.53   54.52
   0  -3 -11   21.64    9.19
   0  -3 -11   12.55    7.37
   0  -3 -10 1751.69   88.33
   0  -3 -10 1883.12   89.63
   0  -3 -10 1872.49   81.33
   0  -3  -9  344.52   33.29
   0  -3  -9  404.83   35.48
   0  -3  -8 1078.36   49.85
   0  -3  -8 1133.03   44.23
   0  -3  -8 1108.73   59.90
   0  -3  -8 1126.53   49.91
   0  -3  -8 1121.75   59.48
   0  -3  -8 1120.26   49.23
   0  -3  -7 1532.35   63.83
   0  -3  -7 1521.41   58.32
   0  -3  -7 1421.22   55.86
   0  -3  -7 1505.20   62.66
   0  -3  -7 1506.47   55.54
   0  -3  -7 1556.37   69.52
   0  -3  -7 1429.02   57.61
   0  -3  -7 1559.78   68.65
   0  -3  -6  460.84   29.48
   0  -3  -6  424.24   24.65
   0  -3  -6  409.30   22.88
   0  -3  -6  436.89   27.49
   0  -3  -6  461.38   29.62
   0  -3  -6  442.62   18.56
   0  -3  -6  396.19   30.00
   0  -3  -6  454.07   25.64
   0  -3  -6  412.47   29.64
   0  -3  -6  418.79   25.28
   0  -3  -5 2299.67   75.54
   0  -3  -5 2344.32   70.23
   0  -3  -5 2406.35   71.73
   0  -3  -5 2475.64   82.99
   0  -3  -5 2427.17   79.49
   0  -3  -5 2311.38   78.81
   0  -3  -5 2339.60   86.30
   0  -3  -5 2387.74   77.50
   0  -3  -5 2360.27   83.81
   0  -3  -4 1177.19   51.78
   0  -3  -4 1231.64   45.16
   0  -3  -4 1176.76   42.60
   0  -3  -4 1271.98   49.15
   0  -3  -4 1171.02   48.13
   0  -3  -3 2349.01   73.86
   0  -3  -3 2418.63   72.53
   0  -3  -3 2322.24   74.65
   0  -3  -3 2405.64   75.78
   0  -3  -3 2636.76   78.12
   0  -3  -3 2424.01   71.46
   0  -3  -2  626.36   26.94
   0  -3  -2  651.63   29.42
   0  -3  -2  648.11   27.39
   0  -3  -2  591.21   28.99
   0  -3  -2  658.20   29.89
   0  -3  -2  577.77   30.61
   0  -3  -2  608.15   25.28
   0  -3  -2  626.71   28.28
   0  -3  -1 2775.26   84.50
   0  -3  -1 2646.60   80.79
   0  -3  -1 2686.60   81.86
   0  -3  -1 2701.03   85.17
   0  -3  -1 2604.29   86.16
   0  -3  -1 2636.99   84.34
   0  -3  -1 2697.08   84.71
   0  -3   0    4.13    2.42
   0  -3   0    1.71    1.55
   0  -3   0    4.19    2.16
   0  -3   0    1.11    2.02
   0  -3   0    7.79    3.07
   0  -3   1 2616.53   73.87
   0  -3   1 2629.04   86.29
   0  -3   1 2805.47   86.98
   0  -3   1 2713.50   88.93
   0  -3   1 2814.17   87.30
   0  -3   1 2872.61   92.03
   0  -3   1 2879.04   89.84
   0  -3   1 2823.21   84.41
   0  -3   2  935.78   42.55
   0  -3   2  959.03   39.17
   0  -3   2  912.10   40.49
   0  -3   2  872.93   41.14
   0  -3   2  935.18   41.95
   0  -3   2  992.86   45.38
   0  -3   2  958.19   41.97
   0  -3   2  879.43   32.03
   0  -3   3  918.56   44.52
   0  -3   3  943.16   41.65
   0  -3   3  982.56   48.61
   0  -3   3  943.45   43.43
   0  -3   3  929.39   40.72
   0  -3   3  985.76   47.83
   0  -3   3  897.33   35.21
   0  -3   3  849.81   42.23
   0  -3   4  594.50   33.42
   0  -3   4  577.36   38.27
   0  -3   4  592.88   33.37
   0  -3   4  564.29   29.87
   0  -3   4  653.36   39.74
   0  -3   4  615.02   29.27
   0  -3   4  668.52   36.84
   0  -3   5  468.63   35.28
   0  -3   5  483.87   30.30
   0  -3   5  516.61   37.22
   0  -3   5  513.94   32.71
   0  -3   6 1858.17   82.79
   0  -3   6 1926.89   84.03
   0  -3   6 1696.40   73.95
   0  -3   7   10.34    6.65
   0  -3   7    2.61    3.88
   0  -3   7    6.07    4.25
   0  -3   8  461.19   40.90
   0  -3   8  460.44   40.96
   0  -3   9   12.58    8.75
   0  -3   9   44.03   13.21
   0  -3  10  691.70   55.53
   0  -3  10  708.70   55.51
   0  -3  11    7.39   10.27
   0  -3  11   43.90   14.37
   0  -3  12  181.51   30.52
   0  -3  12  206.31   31.21
   0  -3  13  187.67   31.75
   0  -3  13  114.46   24.52
   0  -2 -16   26.34   12.20
   0  -2 -16   23.90   11.07
   0  -2 -16    9.28    8.44
   0  -2 -15  349.45   40.26
   0  -2 -15  263.86   37.45
   0  -2 -15  262.74   38.56
   0  -2 -14  101.70   21.39
   0  -2 -14  177.45   29.15
   0  -2 -14  143.23   27.02
   0  -2 -13  138.87   23.46
   0  -2 -13  135.88   24.59
   0  -2 -13  120.92   23.68
   0  -2 -12  300.55   33.19
   0  -2 -12  310.69   35.92
   0  -2 -12  339.03   38.17
   0  -2 -11   13.29    6.84
   0  -2 -11   21.53    9.69
   0  -2 -11    9.41    6.59
   0  -2 -10 1490.44   78.71
   0  -2 -10 1610.57   81.06
   0  -2  -9   70.05   12.01
   0  -2  -9   59.99   13.73
   0  -2  -9   93.34   14.03
   0  -2  -9   49.37   12.53
   0  -2  -8 2371.62   84.32
   0  -2  -8 2200.14   82.72
   0  -2  -8 2116.44   91.25
   0  -2  -8 2422.80   94.98
   0  -2  -7   15.16    6.02
   0  -2  -7   39.85    5.29
   0  -2  -7   31.74    7.09
   0  -2  -7   48.31    9.57
   0  -2  -7   44.28    8.22
   0  -2  -7   25.46    7.07
   0  -2  -7   33.19    7.80
   0  -2  -7   28.20    7.93
   0  -2  -6 4229.51  124.72
   0  -2  -6 4175.79  129.53
   0  -2  -6 4306.39  125.13
   0  -2  -6 4202.33  130.43
   0  -2  -6 4113.07  129.85
   0  -2  -6 4165.18  116.00
   0  -2  -6 3975.32  133.10
   0  -2  -6 4179.92  135.08
   0  -2  -5  170.07   13.75
   0  -2  -5  174.74   16.06
   0  -2  -5  188.69   14.27
   0  -2  -5  163.04   15.46
   0  -2  -5  210.66   17.13
   0  -2  -5  179.46    8.10
   0  -2  -5  179.63   12.65
   0  -2  -5  196.68   17.93
   0  -2  -5  171.26   16.60
   0  -2  -4 2319.06   79.56
   0  -2  -4 2319.60   72.09
   0  -2  -4 2333.33   72.08
   0  -2  -4 2505.61   78.38
   0  -2  -4 2428.70   71.11
   0  -2  -4 2385.36   76.38
   0  -2  -4 2318.93   65.49
   0  -2  -4 2448.65   78.30
   0  -2  -4 2393.23   73.38
   0  -2  -4 2412.61   79.05
   0  -2  -3  499.52   26.07
   0  -2  -3  483.54   19.00
   0  -2  -3  533.51   23.40
   0  -2  -3  506.69   21.84
   0  -2  -3  512.25   24.96
   0  -2  -3  529.08   25.08
   0  -2  -3  474.69   22.07
   0  -2  -2 1956.65   55.82
   0  -2  -2 1867.47   57.54
   0  -2  -2 1948.19   58.66
   0  -2  -2 1958.48   59.62
   0  -2  -1 1496.23   48.60
   0  -2  -1 1546.77   48.17
   0  -2  -1 1373.01   45.37
   0  -2  -1 1424.88   47.86
   0  -2  -1 1488.67   46.31
   0  -2  -1 1519.52   48.61
   0  -2  -1 1452.24   49.19
   0  -2  -1 1417.80   46.49
   0  -2   0   92.50    8.13
   0  -2   0  103.86    9.47
   0  -2   0   85.40    7.74
   0  -2   0   95.03    9.24
   0  -2   0  102.00    9.51
   0  -2   0   77.25    8.10
   0  -2   1 2076.21   62.06
   0  -2   1 2010.76   64.58
   0  -2   1 1999.42   56.32
   0  -2   1 1994.02   65.58
   0  -2   1 2127.58   64.74
   0  -2   1 2062.33   66.90
   0  -2   1 2074.37   66.13
   0  -2   2  585.42   26.26
   0  -2   2  560.09   27.80
   0  -2   2  585.48   23.09
   0  -2   2  568.50   29.94
   0  -2   2  576.54   27.85
   0  -2   2  549.12   28.86
   0  -2   2  611.36   29.18
   0  -2   2  553.63   19.28
   0  -2   3  778.10   37.03
   0  -2   3  791.20   31.55
   0  -2   3  880.45   36.39
   0  -2   3  891.24   40.66
   0  -2   3  703.20   33.76
   0  -2   3  764.28   38.03
   0  -2   3  772.97   36.41
   0  -2   3  735.61   31.02
   0  -2   4   12.62    3.21
   0  -2   4   12.11    3.97
   0  -2   4   15.08    5.49
   0  -2   4    9.18    3.21
   0  -2   4    6.43    3.32
   0  -2   5 2276.23   87.05
   0  -2   5 2117.89   75.15
   0  -2   5 2149.53   66.73
   0  -2   5 2337.01   77.58
   0  -2   5 2431.56   84.31
   0  -2   6   58.76   12.14
   0  -2   6   75.31   11.04
   0  -2   7  806.78   50.02
   0  -2   8  883.49   55.66
   0  -2   9  211.10   27.11
   0  -2  10  641.30   50.64
   0  -2  11   78.05   18.26
   0  -2  12  407.87   43.38
   0  -2  13   12.00    9.39
   0  -2  13    3.87    4.06
   0  -2  14  211.14   33.57
   0  -1 -16   -4.17    4.38
   0  -1 -16    4.28    6.36
   0  -1 -15  166.82   28.96
   0  -1 -15  192.77   31.40
   0  -1 -15  231.50   35.89
   0  -1 -14   -3.71    5.51
   0  -1 -14    3.88    5.76
   0  -1 -14   -4.17    6.18
   0  -1 -13  210.32   30.71
   0  -1 -13  271.34   33.50
   0  -1 -13  204.49   31.33
   0  -1 -12   30.13   11.13
   0  -1 -12   18.89    8.76
   0  -1 -12   35.32   12.86
   0  -1 -11  574.67   46.19
   0  -1 -11  605.12   48.46
   0  -1 -11  589.66   48.90
   0  -1 -10  417.45   36.29
   0  -1 -10  327.39   33.64
   0  -1 -10  434.03   39.55
   0  -1  -9  434.02   36.78
   0  -1  -9  415.97   34.39
   0  -1  -9  422.81   37.05
   0  -1  -8  614.38   42.89
   0  -1  -8  712.09   36.77
   0  -1  -8  658.24   43.75
   0  -1  -7  850.22   42.68
   0  -1  -7  898.49   44.29
   0  -1  -7  916.10   44.95
   0  -1  -7  873.94   48.88
   0  -1  -7  953.27   50.04
   0  -1  -6 3845.19  116.62
   0  -1  -6 3776.96  119.69
   0  -1  -6 3675.64  116.73
   0  -1  -6 3693.74  116.75
   0  -1  -6 3601.42  121.91
   0  -1  -6 3678.15  122.28
   0  -1  -5   17.08    5.36
   0  -1  -5   16.70    2.37
   0  -1  -5   16.21    4.53
   0  -1  -5   23.61    5.54
   0  -1  -5   17.40    4.86
   0  -1  -5   22.13    5.97
   0  -1  -4 3797.07  111.67
   0  -1  -4 3806.50  113.90
   0  -1  -4 3851.93  114.46
   0  -1  -4 3733.15   99.28
   0  -1  -3   13.05    2.91
   0  -1  -3    6.40    1.63
   0  -1  -3    6.17    2.44
   0  -1  -3    8.48    2.78
   0  -1  -3    6.89    2.55
   0  -1  -2 4341.06  117.58
   0  -1  -2 4159.02  113.69
   0  -1  -2 4554.43  118.71
   0  -1  -2 4384.91  117.67
   0  -1  -2 4158.95  117.36
   0  -1  -2 4499.52  113.58
   0  -1  -1 1520.62   39.20
   0  -1  -1 1478.16   41.60
   0  -1  -1 1543.11   39.53
   0  -1   0 1918.07   59.41
   0  -1   0 3387.35   65.43
   0  -1   0 3222.72   62.72
   0  -1   0 3072.64   64.25
   0  -1   0 1237.49   58.32
   0  -1   0 2043.15   60.81
   0  -1   1 1598.14   48.08
   0  -1   1 1709.21   51.19
   0  -1   1 1689.82   50.10
   0  -1   1 1553.43   49.64
   0  -1   1 1654.30   46.09
   0  -1   1 1678.14   50.98
   0  -1   1 1728.53   51.24
   0  -1   2 2110.64   63.77
   0  -1   2 2075.31   56.04
   0  -1   2 2032.00   57.24
   0  -1   2 1950.19   62.41
   0  -1   2 2006.63   59.37
   0  -1   2 2028.44   64.21
   0  -1   2 1864.53   59.75
   0  -1   3 2830.11   78.13
   0  -1   3 3020.20   80.64
   0  -1   3 2880.46   83.67
   0  -1   3 2905.29   85.95
   0  -1   3 2880.96   84.10
   0  -1   4  793.36   25.84
   0  -1   4  856.43   30.74
   0  -1   4  892.26   36.50
   0  -1   4  788.10   32.23
   0  -1   5 4553.72  124.06
   0  -1   5 4264.93  131.70
   0  -1   6   98.58   12.66
   0  -1   7  818.86   42.70
   0  -1  13  121.42   23.68
   0  -1  14  202.46   31.51
   0   0 -15   77.37   20.93
   0   0 -15   99.74   22.76
   0   0 -14   98.43   23.46
   0   0 -14   94.41   21.18
   0   0 -13  282.80   36.80
   0   0 -13  264.13   34.86
   0   0 -13  266.45   34.41
   0   0 -12   18.32    9.42
   0   0 -12   16.48    8.47
   0   0 -12   -3.37    5.00
   0   0 -11  592.80   50.62
   0   0 -11  657.05   50.89
   0   0 -11  703.03   52.06
   0   0 -10    8.98    6.28
   0   0 -10   -2.73    2.87
   0   0 -10   13.82    7.11
   0   0  -9 1221.29   67.88
   0   0  -9 1253.90   66.33
   0   0  -9 1196.32   65.30
   0   0  -8   99.91   17.08
   0   0  -8  120.05   17.61
   0   0  -8   90.48   15.54
   0   0  -7 1673.12   59.17
   0   0  -7 1689.96   75.23
   0   0  -7 1753.72   68.46
   0   0  -7 1794.49   66.97
   0   0  -7 1601.23   65.48
   0   0  -7 1677.54   72.43
   0   0  -7 1711.53   73.25
   0   0  -6  316.42   14.75
   0   0  -6  373.69   20.39
   0   0  -6  330.81   26.69
   0   0  -6  321.64   23.42
   0   0  -6  340.63   23.15
   0   0  -6  326.43   23.90
   0   0  -6  369.04   24.25
   0   0  -6  359.52   26.85
   0   0  -6  369.34   27.17
   0   0  -5 1085.93   50.55
   0   0  -5 1185.84   48.21
   0   0  -5 1153.93   46.50
   0   0  -5 1240.94   49.24
   0   0  -5 1198.04   47.26
   0   0  -5 1159.22   50.17
   0   0  -5 1204.62   51.20
   0   0  -4 2230.40   77.51
   0   0  -4 2351.69   74.66
   0   0  -4 2265.34   73.09
   0   0  -4 2347.24   75.11
   0   0  -4 2267.58   73.06
   0   0  -4 2302.80   65.22
   0   0  -4 2398.40   77.37
   0   0  -3    6.27    2.19
   0   0  -3   10.40    3.15
   0   0  -3   11.65    3.22
   0   0  -3    9.31    1.85
   0   0  -3    9.73    2.93
   0   0  -3    8.59    1.86
   0   0  -3    6.81    2.52
   0   0  -3   10.80    2.99
   0   0  -2 4323.43  116.02
   0   0  -2 4089.24  114.37
   0   0  -2 4308.11  115.02
   0   0  -2 4351.97  109.06
   0   0  -2 4162.02  113.75
   0   0  -2 4273.08  115.17
   0   0  -2 4206.18  113.51
   0   0  -1   -0.22    0.01
   0   0  -1   -0.25    0.01
   0   0   1   -0.24    0.01
   0   0   1   -0.25    0.01
   0   0   2 4312.28  111.80
   0   0   2 4104.16  110.80
   0   0   2 3917.10  109.89
   0   0   3    7.18    2.62
   0   0   3   10.48    2.94
   0   0   3    8.18    2.78
   0   0   4 2166.55   71.37
   0   0   5 1126.20   47.47
   0   0   6  326.41   23.92
   0   0   7 1655.37   67.55
   0   1 -14  239.05   36.05
   0   1 -14  186.26   31.14
   0   1 -13  120.06   25.14
   0   1 -13  124.36   24.99
   0   1 -12  424.16   45.07
   0   1 -12  400.71   42.37
   0   1 -11  601.40   51.76
   0   1 -11  707.14   54.19
   0   1 -11  608.78   48.56
   0   1 -10  164.01   25.43
   0   1 -10  184.14   25.97
   0   1 -10  236.47   27.75
   0   1  -9  663.41   49.60
   0   1  -9  750.31   51.11
   0   1  -9  715.60   47.99
   0   1  -8  286.39   30.01
   0   1  -8  357.54   32.51
   0   1  -8  368.01   31.14
   0   1  -7  901.46   51.79
   0   1  -7  881.36   50.43
   0   1  -7  821.93   47.02
   0   1  -6   86.67   12.35
   0   1  -6   93.56   13.03
   0   1  -6   88.84   14.33
   0   1  -6  118.04   14.64
   0   1  -6  102.52   13.37
   0   1  -6  102.68    8.81
   0   1  -6   75.81   12.78
   0   1  -6   89.27   12.94
   0   1  -5 4612.48  135.55
   0   1  -5 4474.12  116.50
   0   1  -5 4216.60  117.40
   0   1  -5 4570.48  128.85
   0   1  -5 4480.86  140.71
   0   1  -5 4380.96  140.38
   0   1  -5 4637.58  136.56
   0   1  -4  828.73   33.18
   0   1  -4  837.92   39.79
   0   1  -4  864.24   37.40
   0   1  -4  775.01   25.71
   0   1  -3 3005.32   84.78
   0   1  -3 2973.01   93.06
   0   1  -3 2935.31   88.63
   0   1  -2 2009.04   56.04
   0   1  -2 1915.62   62.78
   0   1  -2 1989.30   59.20
   0   1  -1 1566.97   50.49
   0   1  -1 1668.81   46.24
   0   1  -1 1741.97   51.20
   0   1  -1 1616.24   50.89
   0   1   0 3226.69   56.71
   0   1   0 3201.13   59.10
   0   1   0 2925.60   58.79
   0   1   0 2985.97   55.47
   0   1   0 3142.62   57.84
   0   1   1 1533.70   37.64
   0   1   1 1519.68   38.53
   0   1   1 1520.12   36.53
   0   1   2 4484.05  114.98
   0   1   2 4474.89  119.32
   0   1   2 4425.06  119.06
   0   1   2 4152.30  117.72
   0   1   3    5.47    2.16
   0   1   3    2.10    1.47
   0   1   3    2.23    1.31
   0   1   3    2.12    1.29
   0   1   4 4128.17  116.01
   0   1   4 3981.66  115.84
   0   1   4 3963.77  116.61
   0   1   4 3814.65  111.91
   0   1   4 3703.23  114.34
   0   1   5   12.16    4.04
   0   1   5   29.37    6.54
   0   1   5   12.54    4.16
   0   1   5   19.44    5.42
   0   1   5   18.35    3.91
   0   1   5   15.02    4.22
   0   1   6 3821.89  121.42
   0   1   6 3831.73  121.13
   0   1   6 3646.80  106.37
   0   1   6 3513.81  117.05
   0   1   6 3841.11  118.86
   0   1   7  951.74   48.73
   0   1   7  894.54   45.04
   0   1   7  888.86   45.65
   0   1   7  879.14   35.65
   0   2 -14  237.72   37.31
   0   2 -13    4.31    6.41
   0   2 -13   16.47    9.66
   0   2 -12  441.41   47.39
   0   2 -12  443.29   46.33
   0   2 -11   81.29   19.85
   0   2 -11   60.66   16.41
   0   2 -10  583.48   50.36
   0   2 -10  660.45   52.22
   0   2  -9  164.22   25.11
   0   2  -9  195.91   26.61
   0   2  -8  862.08   56.41
   0   2  -8  832.14   54.34
   0   2  -8  867.42   50.26
   0   2  -7  678.28   46.89
   0   2  -7  772.34   49.21
   0   2  -7  762.56   44.03
   0   2  -6   92.31   15.20
   0   2  -6   74.79   13.73
   0   2  -6   68.26   11.42
   0   2  -6   64.16   11.13
   0   2  -5 2406.82   84.85
   0   2  -5 2525.16   93.58
   0   2  -5 2480.22   86.13
   0   2  -4   21.27    6.18
   0   2  -4   14.34    4.17
   0   2  -4    7.12    2.46
   0   2  -3  789.95   38.70
   0   2  -3  798.49   32.68
   0   2  -3  763.03   30.08
   0   2  -3  774.68   28.77
   0   2  -2  609.39   29.50
   0   2  -2  600.49   24.01
   0   2  -2  582.82   22.81
   0   2  -2  587.15   30.63
   0   2  -1 1894.33   56.21
   0   2  -1 2105.50   61.23
   0   2  -1 2065.90   66.12
   0   2  -1 2078.58   65.67
   0   2  -1 2164.53   68.44
   0   2  -1 2084.62   67.40
   0   2   0   92.11    7.82
   0   2   0   96.95    7.58
   0   2   0  106.10    9.78
   0   2   0   91.61    8.96
   0   2   0  104.48    9.78
   0   2   0  118.23    9.44
   0   2   1 1572.54   49.43
   0   2   1 1421.95   46.30
   0   2   1 1435.59   46.18
   0   2   1 1519.02   49.15
   0   2   1 1483.44   49.71
   0   2   2 1840.17   57.23
   0   2   2 1947.01   61.35
   0   2   2 2002.99   59.88
   0   2   2 1796.34   59.67
   0   2   2 1933.76   59.09
   0   2   3  524.63   21.60
   0   2   3  515.40   20.22
   0   2   3  529.58   26.87
   0   2   3  517.75   21.91
   0   2   3  528.53   23.61
   0   2   3  543.53   26.16
   0   2   3  543.41   24.08
   0   2   4 2362.74   77.84
   0   2   4 2317.33   66.62
   0   2   4 2515.01   72.37
   0   2   5  210.68   18.21
   0   2   5  196.29   17.24
   0   2   5  188.35   16.56
   0   2   5  197.16   15.32
   0   2   5  190.34   16.67
   0   2   6 4528.37  134.87
   0   2   6 4379.51  137.51
   0   2   6 4331.33  135.51
   0   2   6 4350.01  130.26
   0   2   6 4183.11  133.73
   0   2   7   31.36    8.03
   0   2   7   29.71    8.24
   0   2   7   23.33    7.25
   0   2   7   35.99    6.89
   0   2   7   37.96    8.09
   0   2   8 2285.41   86.25
   0   2   8 2401.07   93.48
   0   2   8 2346.68   92.99
   0   2   9   93.20   16.07
   0   2   9   59.12   13.41
   0   2  10 1730.96   82.40
   0   3 -13  107.78   25.52
   0   3 -12  198.56   32.03
   0   3 -11   11.77   10.09
   0   3 -10  753.60   59.33
   0   3  -9    9.89    7.74
   0   3  -8  441.41   40.92
   0   3  -7    5.38    6.31
   0   3  -7   -2.66    2.79
   0   3  -5  529.62   30.59
   0   3  -4  614.46   29.54
   0   3  -4  660.83   32.02
   0   3  -4  674.20   33.70
   0   3  -3  925.35   36.76
   0   3  -3 1027.08   40.51
   0   3  -3  913.63   37.91
   0   3  -3  909.80   35.04
   0   3  -2  944.98   33.85
   0   3  -2 1001.45   36.44
   0   3  -2  919.30   42.80
   0   3  -2  902.44   42.20
   0   3  -2 1018.40   47.22
   0   3  -2  957.86   45.85
   0   3  -1 2963.49   78.60
   0   3  -1 2772.49   90.35
   0   3  -1 2713.14   83.82
   0   3  -1 2733.93   89.85
   0   3  -1 2766.36   93.73
   0   3  -1 2706.44   93.42
   0   3   0    1.38    1.02
   0   3   0    2.37    1.76
   0   3   0    1.94    1.77
   0   3   0    1.13    1.19
   0   3   1 2784.22   82.98
   0   3   1 2702.01   83.81
   0   3   1 2590.18   80.15
   0   3   1 2559.88   83.93
   0   3   1 2665.45   86.28
   0   3   2  668.01   31.51
   0   3   2  692.89   29.30
   0   3   2  630.06   28.14
   0   3   2  641.55   30.71
   0   3   2  655.29   32.57
   0   3   3 2464.84   81.40
   0   3   3 2406.23   76.45
   0   3   3 2521.10   65.87
   0   3   3 2438.93   79.56
   0   3   3 2400.98   80.21
   0   3   3 2550.25   79.72
   0   3   4 1317.04   54.37
   0   3   4 1214.44   44.86
   0   3   4 1292.83   47.93
   0   3   4 1333.89   51.91
   0   3   4 1282.54   46.36
   0   3   4 1277.25   50.62
   0   3   4 1218.46   47.92
   0   3   5 2357.61   73.08
   0   3   5 2385.28   71.95
   0   3   5 2482.18   87.71
   0   3   5 2392.40   75.56
   0   3   5 2629.20   85.21
   0   3   5 2377.42   79.95
   0   3   6  436.09   21.63
   0   3   6  445.31   27.92
   0   3   6  475.24   29.84
   0   3   7 1560.41   62.56
   0   3   7 1613.51   70.37
   0   3   7 1659.58   69.51
   0   3   8 1272.21   56.09
   0   3   8 1242.20   62.66
   0   3   8 1291.85   62.43
   0   3   9  409.97   30.06
   0   3   9  384.82   33.96
   0   3   9  428.11   34.54
   0   3  10 1819.39   78.41
   0   3  10 1916.11   87.84
   0   3  10 1932.66   87.37
   0   3  11   14.12    7.28
   0   3  11   43.81   12.20
   0   3  12  858.76   59.25
   0   4 -12   48.85   18.09
   0   4 -11  158.64   29.32
   0   4 -10  178.52   30.06
   0   4 -10  224.84   30.94
   0   4  -9  294.31   36.36
   0   4  -9  335.90   36.85
   0   4  -8  706.66   54.83
   0   4  -8  637.10   49.88
   0   4  -7  147.29   22.54
   0   4  -6 1203.92   67.53
   0   4  -5    2.43    2.55
   0   4  -4 2528.60  101.05
   0   4  -3  559.98   27.13
   0   4  -3  568.06   38.48
   0   4  -3  530.44   37.35
   0   4  -2 2147.36   78.86
   0   4  -2 2037.95   77.27
   0   4  -2 1999.12   84.33
   0   4  -2 2005.88   82.50
   0   4  -1 1051.22   35.20
   0   4  -1 1095.28   49.49
   0   4  -1 1085.33   43.19
   0   4  -1 1101.65   49.08
   0   4  -1 1099.67   53.72
   0   4  -1 1107.06   52.90
   0   4   0 3311.63  110.82
   0   4   0 3327.36  101.91
   0   4   0 3449.85  115.18
   0   4   0 3393.95  109.07
   0   4   0 3476.60  104.34
   0   4   0 3415.83  109.10
   0   4   0 3537.74  114.48
   0   4   1 1631.61   62.33
   0   4   1 1778.62   65.81
   0   4   1 1662.08   59.36
   0   4   1 1703.37   64.71
   0   4   1 1758.83   67.79
   0   4   1 1745.20   59.64
   0   4   2 1168.84   47.05
   0   4   2 1191.90   45.40
   0   4   2 1172.05   47.84
   0   4   2 1088.18   48.05
   0   4   2 1154.68   51.41
   0   4   3  533.79   31.04
   0   4   3  532.74   28.45
   0   4   3  521.07   30.60
   0   4   3  535.59   27.52
   0   4   3  514.20   30.06
   0   4   3  547.81   32.62
   0   4   4  103.03   13.81
   0   4   4   80.95   11.75
   0   4   4   95.16   11.25
   0   4   4   89.85   10.25
   0   4   4  102.86   12.67
   0   4   4  122.60   13.47
   0   4   4   89.03   11.81
   0   4   4  106.64   12.63
   0   4   5 4856.73  142.60
   0   4   5 5065.40  148.79
   0   4   5 5110.51  155.20
   0   4   5 4812.06  138.25
   0   4   5 4787.10  145.59
   0   4   5 4625.82  140.97
   0   4   5 4697.40  146.08
   0   4   5 4688.79  143.63
   0   4   6    5.89    2.73
   0   4   6    1.32    1.39
   0   4   6    3.07    2.79
   0   4   6    2.98    2.09
   0   4   6    1.89    1.98
   0   4   6    2.97    2.20
   0   4   7 1473.65   56.53
   0   4   7 1532.87   63.02
   0   4   8   37.59   10.42
   0   4   8   46.18    9.87
   0   4   8   27.74    7.29
   0   4   9  810.94   51.69
   0   4   9  796.19   50.00
   0   4   9  817.44   44.60
   0   4   9  758.39   45.40
   0   4  10  628.92   46.55
   0   4  10  591.06   44.20
   0   4  10  598.18   41.73
   0   4  11  115.72   20.15
   0   4  11  139.56   21.71
   0   4  12  532.20   45.89
   0   4  12  512.34   44.30
   0   4  13   97.52   20.32
   0   5 -11  251.12   37.50
   0   5 -10   -4.16    8.73
   0   5 -10   -3.82    5.66
   0   5  -9  292.54   37.79
   0   5  -9  219.55   31.79
   0   5  -8  152.16   25.68
   0   5  -7  339.79   37.07
   0   5  -6  678.32   52.10
   0   5  -5  453.80   40.63
   0   5  -4 1920.07   90.48
   0   5  -3  799.36   51.36
   0   5  -3  685.38   47.58
   0   5  -2 1471.52   72.11
   0   5  -2 1432.04   69.86
   0   5  -1   80.08   13.87
   0   5  -1   68.79    9.83
   0   5  -1   72.73   13.80
   0   5  -1   71.18   13.30
   0   5   0 1719.38   62.26
   0   5   0 1649.30   63.52
   0   5   0 1731.43   76.06
   0   5   0 1784.18   73.41
   0   5   0 1597.04   72.90
   0   5   1  147.28   16.31
   0   5   1  150.85   17.31
   0   5   1  123.74   13.59
   0   5   1  145.93   16.48
   0   5   1  147.51   18.20
   0   5   1  163.69   15.00
   0   5   2 2364.65   81.19
   0   5   2 2227.18   89.78
   0   5   2 2482.96   87.72
   0   5   2 2476.83   86.11
   0   5   3 1253.35   53.50
   0   5   3 1101.73   49.59
   0   5   3 1241.33   49.76
   0   5   3 1184.13   53.44
   0   5   3 1097.93   55.88
   0   5   4  880.78   47.68
   0   5   4  892.98   45.17
   0   5   4  829.68   40.46
   0   5   4  813.20   44.09
   0   5   4  902.52   46.69
   0   5   4  786.04   39.03
   0   5   4  925.65   45.22
   0   5   4  784.84   42.96
   0   5   5 1198.75   52.15
   0   5   5 1206.15   49.20
   0   5   5 1182.31   60.54
   0   5   5 1075.62   53.65
   0   5   5 1237.24   55.02
   0   5   5 1156.80   50.57
   0   5   5 1257.60   59.88
   0   5   5 1190.08   54.33
   0   5   6   13.68    4.32
   0   5   6    8.67    5.09
   0   5   6   11.87    5.35
   0   5   6    5.69    3.35
   0   5   6   21.56    6.22
   0   5   6   12.48    5.19
   0   5   7  679.81   40.50
   0   5   7  639.26   37.56
   0   5   7  708.68   46.60
   0   5   8  144.04   18.30
   0   5   8  166.07   18.91
   0   5   9  821.86   47.56
   0   5  10    8.44    5.90
   0   5  10    2.62    2.76
   0   5  11  702.12   52.63
   0   5  11  685.65   50.60
   0   5  12   90.65   19.27
   0   5  12   42.62   13.25
   0   5  13  203.40   29.78
   0   5  13  189.74   27.88
   0   5  14  117.13   22.94
   0   5  14  136.75   24.88
   0   6 -10   29.46   13.98
   0   6 -10   17.70   11.39
   0   6  -9  192.02   31.69
   0   6  -9  269.27   37.87
   0   6  -8   27.39   11.63
   0   6  -7  347.62   40.33
   0   6  -6  113.65   21.81
   0   6  -6   55.81   15.13
   0   6  -5  374.56   39.71
   0   6  -5  432.67   41.55
   0   6  -4   99.02   19.70
   0   6  -3 1259.82   71.62
   0   6  -3 1043.12   65.04
   0   6  -2 1013.97   63.16
   0   6  -2 1030.98   60.15
   0   6  -2  989.19   60.04
   0   6  -1  308.25   29.97
   0   6  -1  283.62   29.82
   0   6   0 1078.72   61.99
   0   6   0 1161.50   59.93
   0   6   0 1063.84   60.68
   0   6   1    7.97    4.67
   0   6   1   -2.31    3.43
   0   6   2 1049.43   48.04
   0   6   2 1123.16   59.50
   0   6   2 1108.46   53.77
   0   6   3    8.81    5.66
   0   6   3    1.70    4.37
   0   6   4 1577.89   73.04
   0   6   4 1511.58   66.88
   0   6   4 1603.48   73.86
   0   6   4 1569.45   64.99
   0   6   5  296.73   24.33
   0   6   5  317.04   27.81
   0   6   5  295.93   27.41
   0   6   5  299.99   29.49
   0   6   5  309.06   26.75
   0   6   6 1355.46   59.74
   0   6   6 1477.38   72.93
   0   6   6 1303.67   63.51
   0   6   6 1280.88   61.90
   0   6   6 1309.21   68.60
   0   6   6 1356.79   62.90
   0   6   7  314.03   26.05
   0   6   7  324.52   32.42
   0   6   7  328.70   28.14
   0   6   7  358.98   33.34
   0   6   7  305.04   27.98
   0   6   8  841.14   50.01
   0   6   8  937.59   58.70
   0   6   9  427.96   34.61
   0   6  10  178.74   22.62
   0   6  11  499.26   45.02
   0   6  11  515.58   44.32
   0   6  12   10.19    7.14
   0   6  12   19.04    8.82
   0   6  13  218.81   30.73
   0   6  13  177.90   27.25
   0   6  14    7.53    7.90
   0   6  14   -3.54    5.26
   0   6  15  236.33   35.31
   0   7  -9  111.56   25.40
   0   7  -9  139.12   27.23
   0   7  -8  151.63   29.00
   0   7  -7  188.36   31.40
   0   7  -6   84.39   20.85
   0   7  -6  164.17   27.27
   0   7  -5  323.02   38.57
   0   7  -5  408.07   44.21
   0   7  -4   18.34    9.44
   0   7  -4   13.66    8.02
   0   7  -4   10.77    7.54
   0   7  -3  386.13   39.13
   0   7  -3  428.44   41.79
   0   7  -3  449.78   44.10
   0   7  -3  356.06   39.15
   0   7  -2   35.17   11.52
   0   7  -2   26.54   10.46
   0   7  -2   12.46    7.33
   0   7  -1  795.03   53.20
   0   7  -1  704.51   52.71
   0   7  -1  681.47   52.65
   0   7   0  298.29   30.56
   0   7   0  304.56   32.60
   0   7   1  501.65   39.26
   0   7   1  556.68   43.46
   0   7   2  625.94   46.28
   0   7   3 1081.81   63.42
   0   7   3 1147.35   58.26
   0   7   3 1140.89   66.36
   0   7   4 1885.65   88.88
   0   7   4 1872.27   80.70
   0   7   4 2055.78   91.93
   0   7   5   70.95   13.59
   0   7   5   81.75   15.72
   0   7   5   95.16   16.04
   0   7   5   69.06   15.13
   0   7   6 1555.57   80.71
   0   7   6 1492.14   73.36
   0   7   6 1625.17   75.84
   0   7   6 1434.92   70.60
   0   7   6 1579.94   79.17
   0   7   7   89.63   16.14
   0   7   7   68.04   15.57
   0   7   7   65.20   15.66
   0   7   8  564.12   41.80
   0   7   8  540.67   44.62
   0   7   8  503.20   44.70
   0   7   9   51.44   12.39
   0   7   9   75.08   17.11
   0   7   9   38.38   12.62
   0   7  10  602.54   44.36
   0   7  12  283.12   35.30
   0   7  12  256.69   32.73
   0   7  13  229.23   32.35
   0   7  13  153.93   25.56
   0   7  14   97.86   22.62
   0   7  14   91.22   20.40
   0   7  15  190.44   31.02
   0   8  -7   59.55   18.69
   0   8  -7   71.38   20.47
   0   8  -6  195.71   33.03
   0   8  -6  203.18   33.00
   0   8  -6  195.12   31.79
   0   8  -5  124.45   25.61
   0   8  -5   87.84   21.11
   0   8  -5  106.99   23.40
   0   8  -4  270.32   35.26
   0   8  -4  283.49   37.69
   0   8  -4  293.32   39.15
   0   8  -3  243.15   33.39
   0   8  -3  317.44   37.60
   0   8  -3  261.51   35.72
   0   8  -3  329.13   39.87
   0   8  -2  343.02   37.27
   0   8  -2  315.55   37.23
   0   8  -2  347.56   40.80
   0   8  -2  379.05   41.82
   0   8  -1  564.61   46.88
   0   8  -1  483.61   48.44
   0   8  -1  516.33   46.89
   0   8   0    3.63    3.81
   0   8   0    3.30    3.46
   0   8   1  878.45   63.05
   0   8   1  793.21   57.24
   0   8   2   16.84    8.67
   0   8   2   21.93    9.88
   0   8   3  682.36   53.55
   0   8   3  658.59   45.29
   0   8   3  753.73   54.64
   0   8   4  222.96   28.83
   0   8   4  220.36   25.23
   0   8   4  205.75   28.19
   0   8   5  699.55   51.79
   0   8   5  708.85   46.35
   0   8   5  651.03   50.77
   0   8   6  400.77   37.46
   0   8   6  464.05   37.11
   0   8   6  444.86   41.12
   0   8   7  263.43   33.20
   0   8   7  308.25   34.24
   0   8   8  473.26   39.73
   0   8   8  378.31   40.60
   0   8   8  449.10   42.77
   0   8   9   13.65    7.03
   0   8   9   10.23    8.01
   0   8   9   14.06    8.25
   0   8  10  605.80   51.68
   0   8  10  537.32   49.74
   0   8  11   11.19    7.84
   0   8  13   31.55   12.44
   0   8  13   25.64   10.89
   0   8  14  163.42   29.04
   0   8  15   79.78   21.68
   0   9  -5   -4.51    6.69
   0   9  -4  281.70   40.14
   0   9  -3   88.25   22.32
   0   9  -2  221.53   32.62
   0   9  -2  224.89   34.10
   0   9  -1  273.48   35.98
   0   9  -1  219.64   33.71
   0   9   0  119.65   23.42
   0   9   0  131.48   25.69
   0   9   1  313.02   37.96
   0   9   1  374.57   43.25
   0   9   2  249.74   32.82
   0   9   2  266.05   35.14
   0   9   3  316.73   36.88
   0   9   3  267.65   34.75
   0   9   4   17.32   10.93
   0   9   4   35.74   12.46
   0   9   5  292.66   35.25
   0   9   5  308.34   36.17
   0   9   6   76.36   18.33
   0   9   6   91.42   19.19
   0   9   7  292.31   36.15
   0   9   7  372.35   41.57
   0   9   8  177.04   28.53
   0   9   8  219.12   31.59
   0   9   9  319.44   38.27
   0   9   9  346.49   40.21
   0   9  10  260.68   35.17
   0   9  10  248.46   34.70
   0   9  11   39.75   14.51
   0   9  11   72.75   19.48
   0   9  12  210.46   33.38
   0   9  13   29.94   12.73
   0   9  13   41.49   15.11
   0   9  14  159.61   30.00
   0   9  14  132.03   26.68
   0   9  15    4.35    6.46
   0  10  -4  135.33   28.44
   0  10  -3   14.43   10.10
   0  10  -2  203.40   33.05
   0  10  -2  161.52   31.05
   0  10  -1    8.47    6.29
   0  10  -1   -4.67    0.01
   0  10   0  207.39   32.83
   0  10   0  301.12   40.79
   0  10   1   89.43   21.40
   0  10   1   57.81   17.55
   0  10   2  207.08   32.04
   0  10   2  250.66   36.14
   0  10   3  212.62   32.42
   0  10   3  205.27   32.71
   0  10   4  167.59   29.66
   0  10   4  278.80   36.84
   0  10   5  224.18   33.22
   0  10   5  252.57   34.85
   0  10   6   46.24   16.22
   0  10   7  252.59   34.71
   0  10   7  267.08   36.38
   0  10   8   -3.94    5.85
   0  10   8    4.14    6.15
   0  10   9  188.89   30.82
   0  10   9  221.83   34.11
   0  10  10   28.87   13.00
   0  10  10   17.01    9.99
   0  10  11  143.80   28.06
   0  10  11  233.35   35.40
   0  10  12   30.41   13.70
   0  10  13  151.78   29.49
   0  11  -1   36.42   15.15
   0  11  -1   50.36   18.34
   0  11   0  157.39   29.29
   0  11   0  124.02   27.76
   0  11   1   -4.43    6.57
   0  11   1   -4.86    5.10
   0  11   2  301.52   40.35
   0  11   2  280.07   40.18
   0  11   3   12.95    9.07
   0  11   3    9.23    8.40
   0  11   4  206.08   33.62
   0  11   4  281.57   39.40
   0  11   5   25.66   13.48
   0  11   5   30.17   13.59
   0  11   6  220.83   34.66
   0  11   7  139.64   27.13
   0  11   7   80.53   21.67
   0  11   8  153.64   29.24
   0  11   8  134.56   27.27
   0  11   9  116.67   25.04
   0  11   9  144.06   28.13
   0  11  10   21.91   12.18
   0  11  10   36.34   14.32
   0  11  11  169.59   30.66
   0  11  11  183.58   32.60
   0  11  12    4.63    4.86
   0  12   4   96.73   23.32
   0  12   4  106.21   25.45
   0  12   5   -4.59    9.64
   0  12   5    4.67    4.90
   0  12   6  179.17   31.92
   0  12   7   -4.58    8.32
   0  12   7    9.58    8.70
   0  12   8  143.45   29.90
   1 -11 -10  138.11   27.64
   1 -11  -9   -4.00    5.94
   1 -11  -8  113.97   24.93
   1 -11  -7   48.78   16.82
   1 -11  -6   75.87   21.55
   1 -11  -5  120.75   25.88
   1 -11  -5  126.26   26.02
   1 -11  -4   53.55   16.95
   1 -11  -4   65.63   19.53
   1 -11  -3  128.32   26.92
   1 -11  -3  171.97   31.59
   1 -11  -2    4.45    9.34
   1 -10 -12   43.74   15.94
   1 -10 -11   80.39   20.44
   1 -10 -10  118.03   25.07
   1 -10  -9   31.11   12.93
   1 -10  -9   31.76   13.20
   1 -10  -8  151.60   26.91
   1 -10  -8  181.75   30.24
   1 -10  -7    3.50    3.67
   1 -10  -7   -4.09    6.07
   1 -10  -6  362.17   43.45
   1 -10  -5   -4.13    6.13
   1 -10  -5    4.02    7.31
   1 -10  -4  301.68   39.57
   1 -10  -4  234.23   35.54
   1 -10  -3   90.64   21.79
   1 -10  -3  142.53   27.17
   1 -10  -2   93.94   22.02
   1 -10  -2  127.49   25.67
   1 -10  -1   84.63   20.87
   1 -10  -1  133.55   26.76
   1 -10   0   55.09   17.84
   1 -10   1  168.29   29.64
   1 -10   2   26.41   13.08
   1  -9 -13  172.94   30.40
   1  -9 -12    8.39    6.23
   1  -9 -11  230.99   33.96
   1  -9 -10   27.23   12.26
   1  -9 -10   24.52   10.42
   1  -9  -9  252.62   34.07
   1  -9  -9  236.65   32.70
   1  -9  -8  109.49   22.62
   1  -9  -8  218.80   31.20
   1  -9  -7   55.50   16.06
   1  -9  -7   50.01   14.48
   1  -9  -6  175.12   28.19
   1  -9  -6  144.13   23.57
   1  -9  -5   59.91   16.75
   1  -9  -5   76.56   19.20
   1  -9  -4  427.74   44.31
   1  -9  -4  401.74   43.70
   1  -9  -3   -3.75    5.56
   1  -9  -3    3.68    5.47
   1  -9  -2  328.59   39.01
   1  -9  -2  320.35   38.33
   1  -9  -1   11.10    7.77
   1  -9  -1    3.79    3.98
   1  -9   0  204.17   30.67
   1  -9   0  274.49   35.60
   1  -9   1   75.36   19.61
   1  -9   2  179.52   29.99
   1  -9   3  189.23   31.86
   1  -9   4   56.45   17.70
   1  -8 -15   51.31   17.43
   1  -8 -14   63.05   18.78
   1  -8 -13  102.53   22.91
   1  -8 -12   23.85   11.81
   1  -8 -11  313.92   38.68
   1  -8 -10    3.67    3.85
   1  -8 -10   12.38    7.27
   1  -8  -9  251.71   33.15
   1  -8  -9  326.77   35.93
   1  -8  -8   26.53   10.44
   1  -8  -8    3.24    5.89
   1  -8  -7  359.95   37.52
   1  -8  -7  373.84   38.91
   1  -8  -6   26.46    9.78
   1  -8  -6   29.85   11.57
   1  -8  -5  367.24   35.65
   1  -8  -5  343.60   37.79
   1  -8  -5  386.95   39.92
   1  -8  -4  228.43   27.00
   1  -8  -4  261.56   33.26
   1  -8  -4  318.53   35.21
   1  -8  -3  167.36   26.55
   1  -8  -3  277.73   33.47
   1  -8  -2  410.99   41.71
   1  -8  -2  529.21   46.79
   1  -8  -1   59.72   16.05
   1  -8  -1   80.88   18.11
   1  -8   0  380.64   40.13
   1  -8   0  525.08   47.25
   1  -8   1   46.38   14.05
   1  -8   1   42.02   13.61
   1  -8   2  470.88   46.50
   1  -8   3   77.27   19.54
   1  -8   4  338.48   41.62
   1  -8   5   96.43   22.56
   1  -8   6  165.30   30.55
   1  -7 -15   -4.03    5.98
   1  -7 -15   -4.16    4.37
   1  -7 -15    4.63    4.86
   1  -7 -14  165.81   28.01
   1  -7 -14  101.56   22.34
   1  -7 -14  186.16   31.74
   1  -7 -13   11.54    9.04
   1  -7 -13   18.14   10.08
   1  -7 -13   16.90   10.87
   1  -7 -12  193.57   29.65
   1  -7 -12  210.00   29.89
   1  -7 -11   53.66   15.98
   1  -7 -10  246.26   32.27
   1  -7  -9  465.39   43.94
   1  -7  -9  478.78   40.85
   1  -7  -8   27.73   10.26
   1  -7  -8   47.87   13.24
   1  -7  -7 1021.14   64.35
   1  -7  -7 1087.32   65.57
   1  -7  -6   13.59    6.99
   1  -7  -6    8.69    6.08
   1  -7  -5 1522.36   76.88
   1  -7  -5 1437.35   78.91
   1  -7  -5 1612.96   73.80
   1  -7  -5 1655.00   82.77
   1  -7  -4   18.72    7.77
   1  -7  -4    5.68    5.17
   1  -7  -4    2.93    4.35
   1  -7  -3  697.37   50.47
   1  -7  -3  636.53   49.04
   1  -7  -3  627.97   42.74
   1  -7  -2  192.75   26.87
   1  -7  -2  193.51   26.31
   1  -7  -2  170.55   20.22
   1  -7  -1  333.39   35.16
   1  -7  -1  446.22   40.54
   1  -7   0  298.80   32.83
   1  -7   0  324.18   34.65
   1  -7   1  309.36   33.22
   1  -7   1  347.85   36.48
   1  -7   2  497.36   42.27
   1  -7   2  543.47   47.21
   1  -7   3  121.98   22.74
   1  -7   4  705.96   57.37
   1  -7   5   46.55   14.72
   1  -7   6  408.85   45.07
   1  -7   7   25.29   11.72
   1  -7   8   96.26   22.62
   1  -6 -16   58.19   18.26
   1  -6 -16   66.08   19.87
   1  -6 -15  123.19   25.42
   1  -6 -15  139.98   28.22
   1  -6 -14  187.45   29.68
   1  -6 -14  135.46   26.45
   1  -6 -14  214.61   34.27
   1  -6 -13   21.45    9.93
   1  -6 -13   11.09    7.77
   1  -6 -13   12.17    8.52
   1  -6 -12  366.07   39.44
   1  -6 -12  336.26   38.16
   1  -6 -12  331.84   39.92
   1  -6 -11    3.31    3.48
   1  -6 -11    3.09    4.59
   1  -6 -11    3.59    5.32
   1  -6 -10  906.19   61.52
   1  -6 -10  926.83   59.39
   1  -6 -10  979.62   66.66
   1  -6  -9  179.84   25.66
   1  -6  -9  165.60   22.51
   1  -6  -9  142.26   20.56
   1  -6  -8  551.63   44.36
   1  -6  -8  547.76   39.09
   1  -6  -8  501.68   39.72
   1  -6  -7  403.94   36.62
   1  -6  -7  399.85   35.07
   1  -6  -7  440.83   32.39
   1  -6  -6  556.08   41.74
   1  -6  -6  454.82   38.38
   1  -6  -6  574.42   36.78
   1  -6  -5 1173.50   63.94
   1  -6  -5 1275.40   67.97
   1  -6  -5 1270.25   60.07
   1  -6  -4  335.59   30.04
   1  -6  -4  326.09   31.86
   1  -6  -4  392.80   34.16
   1  -6  -4  343.97   28.95
   1  -6  -3 1028.32   55.03
   1  -6  -3 1245.19   65.36
   1  -6  -3 1125.13   63.74
   1  -6  -2    3.50    2.60
   1  -6  -2    7.35    5.15
   1  -6  -2    2.52    2.65
   1  -6  -1 1365.26   59.68
   1  -6  -1 1474.12   73.24
   1  -6  -1 1290.97   70.00
   1  -6   0    2.61    4.74
   1  -6   0   -2.50    0.03
   1  -6   1  820.21   53.50
   1  -6   1  981.37   60.10
   1  -6   2  180.30   23.02
   1  -6   2  182.98   25.16
   1  -6   3  396.59   39.14
   1  -6   4  244.72   31.21
   1  -6   5   89.93   19.67
   1  -6   6  333.08   38.70
   1  -6   7   61.97   17.31
   1  -6   8  171.41   29.66
   1  -6   9    4.28    6.35
   1  -5 -16    4.53    6.72
   1  -5 -16   14.01    9.80
   1  -5 -15  236.04   35.91
   1  -5 -15  222.14   35.65
   1  -5 -14   84.56   20.41
   1  -5 -14  117.46   25.02
   1  -5 -13  177.40   27.05
   1  -5 -13  171.94   28.34
   1  -5 -13  176.93   29.78
   1  -5 -12  237.75   30.62
   1  -5 -12  209.64   29.81
   1  -5 -12  223.62   31.50
   1  -5 -11  142.75   23.31
   1  -5 -11  175.22   26.15
   1  -5 -11  163.29   26.04
   1  -5 -10  889.67   58.34
   1  -5 -10  888.43   58.37
   1  -5 -10  857.00   60.37
   1  -5  -9  251.60   29.59
   1  -5  -9  260.98   28.52
   1  -5  -9  300.21   32.61
   1  -5  -8  789.70   52.26
   1  -5  -8  846.02   55.15
   1  -5  -8  774.85   46.19
   1  -5  -8  750.24   47.68
   1  -5  -7    2.02    2.12
   1  -5  -7    2.41    2.53
   1  -5  -6 1038.68   58.51
   1  -5  -6 1102.02   57.64
   1  -5  -6 1089.67   51.98
   1  -5  -5   43.55    9.00
   1  -5  -5   56.08   11.79
   1  -5  -5   48.47    8.76
   1  -5  -5   33.10    9.02
   1  -5  -5   38.67    7.93
   1  -5  -5   47.58    9.12
   1  -5  -4  942.25   52.68
   1  -5  -4  948.36   51.15
   1  -5  -4 1002.12   49.18
   1  -5  -4  950.93   44.54
   1  -5  -4 1007.26   54.02
   1  -5  -4  909.85   39.99
   1  -5  -3  670.89   43.48
   1  -5  -3  712.80   43.45
   1  -5  -3  591.42   26.82
   1  -5  -3  681.04   39.79
   1  -5  -2  445.79   30.17
   1  -5  -2  478.57   35.21
   1  -5  -2  478.34   26.43
   1  -5  -1 1781.07   79.24
   1  -5  -1 1859.38   66.80
   1  -5  -1 1704.29   68.52
   1  -5  -1 2018.35   68.28
   1  -5  -1 1801.27   79.44
   1  -5  -1 1808.39   66.60
   1  -5   0    3.85    2.69
   1  -5   0   12.59    5.83
   1  -5   0    3.77    2.96
   1  -5   0    4.71    2.77
   1  -5   0   10.94    5.63
   1  -5   0   11.44    4.22
   1  -5   1 1697.52   76.66
   1  -5   1 1915.24   70.28
   1  -5   1 1636.71   79.61
   1  -5   1 1720.02   68.37
   1  -5   2   11.13    4.73
   1  -5   2   12.44    6.40
   1  -5   2   24.68    7.79
   1  -5   3 1168.28   56.18
   1  -5   3 1281.50   68.19
   1  -5   3 1187.59   59.30
   1  -5   4   51.25   13.70
   1  -5   4   16.09    6.36
   1  -5   5  838.70   58.21
   1  -5   5  812.26   50.47
   1  -5   6   46.05   14.28
   1  -5   6   42.46   11.48
   1  -5   7  201.08   29.33
   1  -5   8  346.04   39.99
   1  -5   9   71.89   19.74
   1  -5  10  227.39   35.24
   1  -5  11   70.37   20.71
   1  -4 -16   -4.54    6.75
   1  -4 -16   -4.64    6.88
   1  -4 -15  215.55   34.72
   1  -4 -15  311.43   41.39
   1  -4 -14    4.05    4.25
   1  -4 -14    4.12    4.33
   1  -4 -13  308.39   38.20
   1  -4 -13  307.02   37.89
   1  -4 -12   39.10   13.48
   1  -4 -12   27.66   10.92
   1  -4 -12   37.43   11.34
   1  -4 -11  549.26   48.09
   1  -4 -11  576.67   48.11
   1  -4 -11  532.06   43.57
   1  -4 -10  209.69   27.78
   1  -4 -10  230.35   27.20
   1  -4 -10  235.89   28.67
   1  -4  -9  781.42   53.32
   1  -4  -9  757.76   49.70
   1  -4  -9  776.59   51.11
   1  -4  -9  725.36   44.30
   1  -4  -8  511.59   40.09
   1  -4  -8  469.68   37.52
   1  -4  -8  462.30   36.56
   1  -4  -8  491.92   34.04
   1  -4  -7  867.27   44.73
   1  -4  -7  830.45   50.66
   1  -4  -7  805.57   48.58
   1  -4  -7  831.25   47.68
   1  -4  -6 1268.18   64.04
   1  -4  -6 1353.13   60.22
   1  -4  -6 1366.03   59.42
   1  -4  -6 1302.55   63.65
   1  -4  -6 1407.28   60.98
   1  -4  -5  173.96   18.81
   1  -4  -5  172.83   16.71
   1  -4  -5  161.25   16.61
   1  -4  -5  155.65   14.11
   1  -4  -5  120.74   16.41
   1  -4  -5  167.69   16.57
   1  -4  -4 1236.92   43.42
   1  -4  -4 1249.38   57.01
   1  -4  -4 1234.28   56.33
   1  -4  -4 1165.36   51.35
   1  -4  -4 1115.93   46.51
   1  -4  -4 1155.17   47.39
   1  -4  -4 1136.96   43.99
   1  -4  -3  107.29   14.67
   1  -4  -3   83.26    8.93
   1  -4  -3   85.63   12.49
   1  -4  -3   80.67   10.50
   1  -4  -3   95.63   13.89
   1  -4  -3   78.74    8.64
   1  -4  -3   83.73    9.34
   1  -4  -2 1579.68   61.89
   1  -4  -2 1623.17   54.00
   1  -4  -2 1530.90   66.09
   1  -4  -2 1603.33   62.74
   1  -4  -2 1479.93   60.83
   1  -4  -2 1722.96   68.31
   1  -4  -2 1433.69   46.62
   1  -4  -1  147.08   13.20
   1  -4  -1  123.18   15.94
   1  -4  -1  145.91   15.76
   1  -4  -1  135.77   14.06
   1  -4  -1  151.60   12.99
   1  -4  -1  128.90   16.29
   1  -4  -1  160.55   16.26
   1  -4   0 3322.36  106.89
   1  -4   0 3190.44  111.46
   1  -4   0 3467.48  109.45
   1  -4   0 3318.10  107.49
   1  -4   0 3063.75   98.60
   1  -4   0 3317.10   99.55
   1  -4   0 3180.52  112.77
   1  -4   0 3055.39   99.58
   1  -4   1 1288.22   55.24
   1  -4   1 1193.63   56.38
   1  -4   1 1263.32   55.08
   1  -4   1 1235.14   49.69
   1  -4   1 1203.52   50.50
   1  -4   1 1192.81   59.11
   1  -4   1 1144.84   44.20
   1  -4   2  776.19   43.72
   1  -4   2  877.17   41.63
   1  -4   2  754.85   43.20
   1  -4   2  867.91   49.56
   1  -4   2  846.50   41.44
   1  -4   3 1238.17   54.94
   1  -4   3 1226.63   62.56
   1  -4   3 1250.00   58.00
   1  -4   4  296.63   29.63
   1  -4   4  302.76   26.20
   1  -4   4  274.38   25.92
   1  -4   5 2204.82   97.45
   1  -4   5 2115.84   87.82
   1  -4   5 2074.99   88.20
   1  -4   6   20.52    9.25
   1  -4   6   23.23    8.11
   1  -4   7  605.43   49.45
   1  -4   8   20.69   10.87
   1  -4   9  530.13   50.15
   1  -4  10   27.70   13.79
   1  -4  11  255.76   36.82
   1  -4  12   96.71   24.09
   1  -3 -16  113.30   24.86
   1  -3 -16  106.07   24.83
   1  -3 -15  163.58   29.59
   1  -3 -15  187.60   32.33
   1  -3 -14  161.79   28.33
   1  -3 -14  101.95   22.86
   1  -3 -13  176.89   28.91
   1  -3 -13  238.39   33.60
   1  -3 -12   58.98   15.92
   1  -3 -12   45.24   14.66
   1  -3 -11  832.11   59.69
   1  -3 -11  834.51   51.02
   1  -3 -11  786.92   57.36
   1  -3 -11  883.85   54.37
   1  -3 -10   -2.88    5.24
   1  -3 -10    7.03    5.50
   1  -3 -10    5.70    5.18
   1  -3  -9 1013.97   61.34
   1  -3  -9 1171.92   60.68
   1  -3  -9 1133.31   63.45
   1  -3  -9 1050.45   55.06
   1  -3  -8  243.65   26.21
   1  -3  -8  225.15   22.03
   1  -3  -8  258.97   25.44
   1  -3  -8  165.78   21.70
   1  -3  -7 1856.56   82.28
   1  -3  -7 1921.90   75.63
   1  -3  -7 1981.90   70.82
   1  -3  -7 1977.77   75.72
   1  -3  -7 2068.82   77.92
   1  -3  -7 1882.89   79.91
   1  -3  -7 1991.40   82.33
   1  -3  -6  409.20   30.64
   1  -3  -6  379.47   25.76
   1  -3  -6  344.37   25.95
   1  -3  -6  377.59   26.59
   1  -3  -6  360.42   28.58
   1  -3  -6  328.64   19.91
   1  -3  -6  314.71   25.94
   1  -3  -5 2041.33   80.53
   1  -3  -5 2060.75   75.73
   1  -3  -5 2140.29   76.45
   1  -3  -5 2088.74   80.88
   1  -3  -5 2170.35   77.71
   1  -3  -4  915.15   45.48
   1  -3  -4  969.52   44.75
   1  -3  -4  906.13   41.30
   1  -3  -4  996.95   42.58
   1  -3  -4  907.91   36.43
   1  -3  -4  990.31   41.96
   1  -3  -4  959.81   45.95
   1  -3  -3 2195.42   78.05
   1  -3  -3 2274.43   75.81
   1  -3  -3 2198.60   64.69
   1  -3  -3 2074.29   77.43
   1  -3  -3 2235.30   78.57
   1  -3  -3 2048.45   68.55
   1  -3  -3 2319.80   70.72
   1  -3  -3 2145.67   65.73
   1  -3  -2 2531.50   72.69
   1  -3  -2 2321.81   85.44
   1  -3  -2 2615.95   83.49
   1  -3  -2 2459.29   82.63
   1  -3  -2 2524.05   85.44
   1  -3  -2 2415.82   71.86
   1  -3  -1  782.51   39.29
   1  -3  -1  829.62   31.88
   1  -3  -1  864.74   38.47
   1  -3  -1  781.29   35.39
   1  -3  -1  792.44   30.50
   1  -3  -1  754.32   38.51
   1  -3  -1  768.65   36.28
   1  -3   0 9999.00  259.74
   1  -3   0 9853.82  253.19
   1  -3   0 9484.54  263.23
   1  -3   0 9295.67  259.98
   1  -3   0 9446.78  259.75
   1  -3   0 9402.34  250.01
   1  -3   0 9977.33  265.34
   1  -3   0 9337.08  251.90
   1  -3   1   54.31    6.62
   1  -3   1   63.79    8.68
   1  -3   1   58.05    9.51
   1  -3   1   64.60    8.37
   1  -3   1   68.68    9.82
   1  -3   1   72.22   10.77
   1  -3   1   55.29   10.03
   1  -3   1   59.19    9.63
   1  -3   1   72.61   10.54
   1  -3   2 1088.87   49.11
   1  -3   2 1043.43   47.75
   1  -3   2 1012.31   46.66
   1  -3   2 1126.34   49.14
   1  -3   2 1107.16   45.07
   1  -3   2 1090.20   52.03
   1  -3   2  975.15   44.31
   1  -3   3  218.91   20.15
   1  -3   3  181.37   18.32
   1  -3   3  212.02   21.96
   1  -3   3  211.85   20.18
   1  -3   4  903.66   51.50
   1  -3   4  893.99   47.71
   1  -3   5  805.57   50.90
   1  -3   5  866.77   50.19
   1  -3   5  813.12   47.21
   1  -3   6  773.35   51.10
   1  -3   6  696.65   46.74
   1  -3   6  683.02   44.93
   1  -3   7 1194.79   70.68
   1  -3   7 1319.37   69.99
   1  -3   7 1319.71   67.70
   1  -3   8   37.71   13.23
   1  -3   8   34.23   11.25
   1  -3   8   55.18   13.26
   1  -3   9  499.73   45.90
   1  -3   9  408.51   39.83
   1  -3  10   11.09   10.28
   1  -3  10   26.66   11.07
   1  -3  11  384.54   43.81
   1  -3  11  440.43   44.32
   1  -3  12   -4.21   15.91
   1  -3  13  101.55   25.08
   1  -2 -16  217.66   35.49
   1  -2 -16  238.07   36.64
   1  -2 -15   -4.38    6.51
   1  -2 -15   -4.28    6.35
   1  -2 -14  225.05   33.86
   1  -2 -14  301.97   39.47
   1  -2 -13  132.57   24.71
   1  -2 -13  112.61   22.85
   1  -2 -13  146.44   23.48
   1  -2 -12  422.97   42.65
   1  -2 -12  428.47   38.37
   1  -2 -12  443.38   43.84
   1  -2 -11  705.67   54.38
   1  -2 -11  742.97   49.21
   1  -2 -11  841.86   58.50
   1  -2 -10  299.42   29.48
   1  -2 -10  294.67   32.83
   1  -2 -10  334.50   34.83
   1  -2 -10  345.27   30.44
   1  -2 -10  318.16   29.00
   1  -2  -9  909.90   50.96
   1  -2  -9  853.87   48.78
   1  -2  -9  921.49   56.29
   1  -2  -9  950.94   50.36
   1  -2  -9  838.18   55.27
   1  -2  -8  653.62   39.75
   1  -2  -8  627.18   39.37
   1  -2  -8  647.40   37.15
   1  -2  -8  554.93   40.71
   1  -2  -8  601.67   42.51
   1  -2  -7 1459.31   64.10
   1  -2  -7 1474.90   62.26
   1  -2  -7 1509.34   65.64
   1  -2  -7 1621.36   62.82
   1  -2  -7 1581.56   66.31
   1  -2  -7 1605.57   70.84
   1  -2  -7 1704.16   72.63
   1  -2  -6  191.60   18.16
   1  -2  -6  193.19   17.34
   1  -2  -6  173.85   17.93
   1  -2  -6  159.61   15.42
   1  -2  -6  158.06   16.60
   1  -2  -6  172.62   17.36
   1  -2  -6  138.98   16.80
   1  -2  -6  163.48   12.90
   1  -2  -6  166.49   18.37
   1  -2  -5 6063.25  173.19
   1  -2  -5 6380.83  177.32
   1  -2  -5 6502.00  180.41
   1  -2  -5 6129.88  175.92
   1  -2  -5 5949.54  170.64
   1  -2  -5 6100.83  180.37
   1  -2  -5 5995.23  163.62
   1  -2  -5 6114.19  179.04
   1  -2  -4  790.58   38.32
   1  -2  -4  785.11   37.19
   1  -2  -4  778.15   38.18
   1  -2  -4  789.23   37.03
   1  -2  -3 2611.49   84.41
   1  -2  -3 2676.65   85.72
   1  -2  -3 2524.46   82.41
   1  -2  -3 2645.84   81.89
   1  -2  -3 2538.08   74.11
   1  -2  -3 2654.42   81.18
   1  -2  -2  236.48   16.88
   1  -2  -2  222.55   10.21
   1  -2  -2  189.60   14.80
   1  -2  -2  195.43   15.24
   1  -2  -2  183.28   14.69
   1  -2  -2  204.46   12.72
   1  -2  -2  201.14   10.22
   1  -2  -1 1969.98   61.51
   1  -2  -1 1944.52   64.80
   1  -2  -1 1866.17   54.26
   1  -2  -1 1897.55   62.90
   1  -2  -1 1921.44   61.72
   1  -2  -1 2026.81   64.42
   1  -2  -1 1715.94   52.83
   1  -2   0 1423.57   49.38
   1  -2   0 1325.25   46.07
   1  -2   0 1425.98   51.84
   1  -2   0 1364.97   50.23
   1  -2   0 1363.00   50.48
   1  -2   0 1362.09   42.40
   1  -2   0 1379.05   51.74
   1  -2   0 1404.22   44.83
   1  -2   1 1863.27   57.56
   1  -2   1 1870.30   61.67
   1  -2   1 1966.52   66.12
   1  -2   1 1917.64   59.61
   1  -2   1 2036.65   69.25
   1  -2   1 1911.65   67.23
   1  -2   1 2000.38   65.53
   1  -2   1 1976.37   67.01
   1  -2   2 2351.59   79.21
   1  -2   2 2390.47   80.92
   1  -2   2 2428.04   84.10
   1  -2   2 2468.07   82.08
   1  -2   3   36.98    4.36
   1  -2   3   32.27    7.23
   1  -2   3   36.32    7.89
   1  -2   3   21.14    6.18
   1  -2   3   21.69    5.70
   1  -2   4 1264.24   41.18
   1  -2   4 1316.64   57.84
   1  -2   4 1405.44   56.91
   1  -2   4 1362.23   61.34
   1  -2   4 1253.97   57.06
   1  -2   5   36.15    9.47
   1  -2   5   33.88    8.63
   1  -2   5   47.90   10.24
   1  -2   6 1544.53   74.97
   1  -2   6 1654.26   73.39
   1  -2   6 1633.25   73.08
   1  -2   7  396.42   33.84
   1  -2   7  369.56   32.41
   1  -2   8  394.93   35.38
   1  -2   8  398.65   35.47
   1  -2   9  413.07   37.82
   1  -2   9  406.15   37.71
   1  -2  10  206.27   29.69
   1  -2  10  222.22   28.61
   1  -2  10  160.78   25.11
   1  -2  11  365.07   41.56
   1  -2  11  418.21   41.43
   1  -2  12   28.00   13.94
   1  -2  13  216.48   34.34
   1  -1 -16  141.42   28.04
   1  -1 -15   21.14   11.77
   1  -1 -15   66.39   19.17
   1  -1 -14  292.96   35.87
   1  -1 -14  255.48   35.38
   1  -1 -14  236.25   35.38
   1  -1 -13   41.04   14.14
   1  -1 -13   29.00   11.25
   1  -1 -13   38.40   13.40
   1  -1 -12  516.63   43.89
   1  -1 -12  506.87   47.08
   1  -1 -12  531.07   48.52
   1  -1 -11   73.83   15.50
   1  -1 -11   75.76   16.98
   1  -1 -11   63.47   14.52
   1  -1 -11   63.76   16.14
   1  -1 -10 1209.71   65.26
   1  -1 -10 1262.22   71.09
   1  -1 -10 1166.79   64.05
   1  -1 -10 1356.35   73.26
   1  -1  -9  539.65   39.64
   1  -1  -9  565.60   43.57
   1  -1  -9  694.70   43.12
   1  -1  -9  634.82   45.38
   1  -1  -9  642.61   38.25
   1  -1  -8 1163.22   57.86
   1  -1  -8 1173.67   53.72
   1  -1  -8 1129.86   60.54
   1  -1  -8 1109.97   55.00
   1  -1  -8 1185.94   62.34
   1  -1  -7  599.79   37.15
   1  -1  -7  635.37   35.37
   1  -1  -7  601.53   35.51
   1  -1  -7  621.53   39.70
   1  -1  -7  581.93   34.94
   1  -1  -7  626.48   40.52
   1  -1  -6  308.29   24.04
   1  -1  -6  313.90   22.66
   1  -1  -6  318.18   23.18
   1  -1  -6  320.04   24.37
   1  -1  -6  302.42   25.01
   1  -1  -6  304.44   22.15
   1  -1  -6  311.39   25.82
   1  -1  -5 3151.36   95.26
   1  -1  -5 3029.47   98.97
   1  -1  -5 3008.32   97.22
   1  -1  -5 2919.92   95.72
   1  -1  -5 3041.00   98.81
   1  -1  -5 2953.89  100.31
   1  -1  -5 3032.15  101.81
   1  -1  -4   77.08    9.95
   1  -1  -4   83.69    9.03
   1  -1  -4   92.36   10.54
   1  -1  -4   79.94    9.43
   1  -1  -4   88.88   10.87
   1  -1  -4   66.84    9.60
   1  -1  -3  130.12   11.75
   1  -1  -3  115.42    9.65
   1  -1  -3  151.48   12.91
   1  -1  -3  127.45   11.61
   1  -1  -3  123.88    7.02
   1  -1  -3  121.20   11.48
   1  -1  -2   63.21    7.47
   1  -1  -2   42.27    6.33
   1  -1  -2   59.37    6.83
   1  -1  -2   53.16    6.30
   1  -1  -1 5646.79  158.04
   1  -1  -1 6022.24  153.56
   1  -1  -1 5791.65  155.77
   1  -1  -1 5995.67  157.69
   1  -1   0 1734.34   54.55
   1  -1   0 1850.84   58.88
   1  -1   0 1867.80   56.92
   1  -1   0 1891.00   58.17
   1  -1   0 1808.29   57.06
   1  -1   0 1854.60   55.25
   1  -1   1 3786.36  104.94
   1  -1   1 3658.08  101.30
   1  -1   1 3829.28  108.61
   1  -1   1 3792.30  107.04
   1  -1   1 3714.26  107.51
   1  -1   1 3723.42  107.10
   1  -1   2  533.79   25.76
   1  -1   2  577.20   25.31
   1  -1   2  524.35   25.31
   1  -1   2  548.22   25.85
   1  -1   2  526.53   27.54
   1  -1   2  569.28   28.22
   1  -1   3 3813.22  116.90
   1  -1   3 4066.30  113.94
   1  -1   3 3852.25  116.87
   1  -1   3 4008.75  115.30
   1  -1   3 3979.21  120.89
   1  -1   4  664.40   34.57
   1  -1   4  669.33   30.60
   1  -1   4  696.43   34.41
   1  -1   4  637.45   30.69
   1  -1   4  686.27   36.78
   1  -1   5  468.56   25.99
   1  -1   5  471.97   30.45
   1  -1   5  517.67   26.87
   1  -1   6 1454.59   55.07
   1  -1   6 1399.74   62.84
   1  -1   7  110.23   16.49
   1  -1   8 1135.66   60.66
   1  -1   9   15.02    7.44
   1  -1  10  888.07   57.78
   1  -1  11    6.05    5.50
   1   0 -15  189.38   30.04
   1   0 -15   91.47   22.49
   1   0 -15  153.59   29.41
   1   0 -14  106.33   22.39
   1   0 -14  107.74   22.53
   1   0 -14   80.67   21.04
   1   0 -13  408.07   42.25
   1   0 -13  369.10   41.46
   1   0 -13  449.33   46.76
   1   0 -12  353.46   37.37
   1   0 -12  369.52   39.35
   1   0 -12  365.73   41.36
   1   0 -11   43.93   12.83
   1   0 -11   57.91   14.64
   1   0 -11   82.37   18.02
   1   0 -10  732.40   52.59
   1   0 -10  789.47   52.10
   1   0 -10  805.56   55.88
   1   0  -9   32.14    9.37
   1   0  -9   33.28   10.78
   1   0  -9   34.15   10.35
   1   0  -8  546.63   40.40
   1   0  -8  527.42   31.91
   1   0  -8  592.32   41.58
   1   0  -8  582.32   39.01
   1   0  -7    5.93    4.15
   1   0  -7    6.94    3.86
   1   0  -7    8.18    3.47
   1   0  -7    5.95    3.61
   1   0  -7    8.56    4.41
   1   0  -7    5.92    3.29
   1   0  -6 2065.30   69.94
   1   0  -6 2018.12   78.70
   1   0  -6 1969.43   74.50
   1   0  -6 1995.54   75.78
   1   0  -6 2046.70   76.78
   1   0  -6 1976.79   71.50
   1   0  -6 1932.43   67.91
   1   0  -6 1991.93   75.27
   1   0  -6 1984.58   79.16
   1   0  -5 2047.84   68.06
   1   0  -5 1953.05   74.47
   1   0  -5 1963.10   71.75
   1   0  -5 2041.09   73.46
   1   0  -5 2003.66   73.15
   1   0  -5 1951.30   68.39
   1   0  -5 2073.77   65.94
   1   0  -5 2013.24   71.60
   1   0  -5 2123.94   76.80
   1   0  -4  824.80   28.08
   1   0  -4  774.64   33.12
   1   0  -4  692.48   35.03
   1   0  -4  790.38   36.04
   1   0  -4  783.19   36.27
   1   0  -4  812.13   37.11
   1   0  -4  765.93   32.66
   1   0  -4  795.89   30.60
   1   0  -4  838.72   35.16
   1   0  -4  801.07   38.07
   1   0  -3 5772.07  163.35
   1   0  -3 5743.04  165.59
   1   0  -3 5902.35  164.15
   1   0  -3 5796.81  164.20
   1   0  -3 5949.86  158.82
   1   0  -3 6169.25  160.88
   1   0  -3 6333.01  167.34
   1   0  -3 6025.58  161.90
   1   0  -3 6073.49  156.86
   1   0  -2 2218.09   64.67
   1   0  -2 2144.78   66.14
   1   0  -2 2036.23   63.32
   1   0  -2 2123.92   61.41
   1   0  -2 2094.05   65.06
   1   0  -2 2095.21   62.52
   1   0  -2 2071.22   60.05
   1   0  -2 2128.03   65.83
   1   0  -1 3572.08  100.50
   1   0  -1 3396.56   94.94
   1   0  -1 3691.75   99.25
   1   0  -1 3885.76   97.42
   1   0  -1 3807.56  100.48
   1   0   0 2156.90   62.05
   1   0   0 2115.24   61.30
   1   0   0 2137.65   61.71
   1   0   0 2137.03   57.21
   1   0   0 2170.66   58.20
   1   0   0 2081.13   61.70
   1   0   0 2097.67   57.45
   1   0   0 2170.52   61.62
   1   0   1 6055.80  157.19
   1   0   1 5833.76  154.04
   1   0   1 6103.28  158.75
   1   0   1 6037.70  154.00
   1   0   1 6066.64  157.98
   1   0   1 6070.56  159.59
   1   0   1 5952.31  157.03
   1   0   2   20.77    3.46
   1   0   2   17.34    3.97
   1   0   2   25.30    4.42
   1   0   2   22.19    3.49
   1   0   3  741.10   31.24
   1   0   3  767.11   26.98
   1   0   4  507.38   25.59
   1   0   5 4486.50  130.94
   1   0   6  387.11   22.83
   1   0   6  375.83   23.95
   1   0   7 2146.74   73.42
   1   1 -15  138.65   28.49
   1   1 -14    8.75    7.96
   1   1 -13  396.42   45.15
   1   1 -13  411.90   43.52
   1   1 -13  352.63   40.40
   1   1 -12   11.32    8.87
   1   1 -12   33.79   12.29
   1   1 -12   24.07   10.84
   1   1 -11  739.19   56.76
   1   1 -11  664.28   52.12
   1   1 -11  700.38   53.02
   1   1 -10  254.47   31.04
   1   1 -10  205.61   26.87
   1   1 -10  221.00   27.80
   1   1  -9  729.05   51.66
   1   1  -9  818.96   52.34
   1   1  -9  773.51   51.46
   1   1  -8  628.26   44.67
   1   1  -8  658.59   44.54
   1   1  -8  655.70   44.38
   1   1  -7  506.60   37.52
   1   1  -7  492.38   31.76
   1   1  -7  492.75   30.66
   1   1  -7  562.22   37.93
   1   1  -7  519.79   36.61
   1   1  -6 1937.47   54.45
   1   1  -6 1907.84   64.04
   1   1  -6 1870.53   77.88
   1   1  -6 1927.27   74.61
   1   1  -6 2011.20   77.26
   1   1  -6 1971.43   75.45
   1   1  -6 1950.90   71.75
   1   1  -6 1862.94   62.79
   1   1  -6 1948.97   77.75
   1   1  -6 2059.37   79.46
   1   1  -5   37.10    5.79
   1   1  -5   38.96    5.91
   1   1  -5   30.37    4.09
   1   1  -5   35.61    8.00
   1   1  -5   41.75    8.27
   1   1  -5   39.55    7.88
   1   1  -5   55.74    9.75
   1   1  -5   35.92    7.10
   1   1  -5   40.59    6.33
   1   1  -5   35.53    7.81
   1   1  -4 6700.29  187.63
   1   1  -4 6376.61  185.56
   1   1  -4 6593.37  177.59
   1   1  -4 6377.53  171.97
   1   1  -4 6639.85  187.75
   1   1  -4 6775.42  186.37
   1   1  -4 6885.52  187.89
   1   1  -4 6894.25  188.57
   1   1  -4 6663.74  177.76
   1   1  -3  441.44   21.05
   1   1  -3  449.79   18.90
   1   1  -3  416.45   20.41
   1   1  -3  424.02   23.47
   1   1  -3  408.35   23.41
   1   1  -3  459.43   25.08
   1   1  -3  426.82   23.58
   1   1  -3  413.65   20.43
   1   1  -3  433.88   24.28
   1   1  -3  418.09   23.44
   1   1  -2 5109.18  135.74
   1   1  -2 4613.10  133.40
   1   1  -2 4853.87  135.35
   1   1  -2 4916.86  125.99
   1   1  -2 4876.24  130.11
   1   1  -2 4856.49  131.78
   1   1  -2 4698.51  129.31
   1   1  -1  945.03   32.63
   1   1  -1  900.30   30.21
   1   1  -1  874.44   31.12
   1   1  -1  861.14   27.97
   1   1  -1  972.12   33.47
   1   1  -1  885.52   29.45
   1   1   0 5092.42  133.25
   1   1   0 5104.42  132.22
   1   1   0 4807.82  130.97
   1   1   0 4900.07  131.46
   1   1   0 5066.11  127.15
   1   1   0 4838.42  132.61
   1   1   0 5089.23  129.99
   1   1   0 5048.37  131.80
   1   1   1 1749.97   51.34
   1   1   1 1610.60   50.46
   1   1   1 1649.92   46.47
   1   1   1 1670.01   51.55
   1   1   1 1704.01   50.01
   1   1   2 1974.68   57.56
   1   1   2 1974.47   53.29
   1   1   2 1886.28   58.58
   1   1   2 1885.10   59.87
   1   1   2 2022.99   61.23
   1   1   2 1928.06   57.72
   1   1   3  797.95   31.89
   1   1   3  785.87   28.89
   1   1   3  825.98   34.35
   1   1   3  798.28   28.38
   1   1   3  797.14   32.82
   1   1   3  818.55   34.28
   1   1   3  802.37   29.96
   1   1   4    9.89    2.27
   1   1   4    6.69    2.31
   1   1   4    6.21    2.64
   1   1   4    6.64    3.49
   1   1   4    8.48    2.96
   1   1   4   13.89    4.20
   1   1   5 7154.46  194.00
   1   1   5 7434.37  199.30
   1   1   5 6715.30  178.13
   1   1   5 6892.53  183.66
   1   1   6   62.32    9.95
   1   1   6   64.83    5.18
   1   1   6   62.76    7.17
   1   1   6   68.21   11.38
   1   2 -14   67.79   20.19
   1   2 -13  250.74   36.75
   1   2 -12   39.45   14.37
   1   2 -11  716.26   57.49
   1   2 -10   36.21   12.48
   1   2 -10   28.23   10.43
   1   2 -10   25.31    9.81
   1   2  -9  692.00   48.56
   1   2  -9  716.53   52.07
   1   2  -8  210.10   25.65
   1   2  -8  168.42   22.84
   1   2  -8  172.40   22.14
   1   2  -7 1955.92   86.56
   1   2  -7 1963.01   86.02
   1   2  -7 1965.65   82.74
   1   2  -6 1419.73   67.68
   1   2  -6 1468.24   63.43
   1   2  -6 1606.55   60.86
   1   2  -6 1473.02   53.48
   1   2  -6 1621.22   70.90
   1   2  -6 1485.25   65.43
   1   2  -5 1878.04   74.01
   1   2  -5 2039.99   71.20
   1   2  -5 1893.82   75.21
   1   2  -5 2017.21   73.83
   1   2  -5 1906.35   77.61
   1   2  -5 1945.14   74.47
   1   2  -4 1903.78   69.33
   1   2  -4 1861.01   65.72
   1   2  -4 1680.06   49.39
   1   2  -4 1720.19   65.22
   1   2  -4 1847.22   67.17
   1   2  -4 1909.79   65.82
   1   2  -3 5393.25  153.41
   1   2  -3 5494.44  157.63
   1   2  -3 5239.34  154.56
   1   2  -3 5528.50  155.20
   1   2  -3 5521.56  155.64
   1   2  -2  499.23   26.76
   1   2  -2  578.39   28.25
   1   2  -2  549.21   26.54
   1   2  -1  369.77   15.85
   1   2  -1  355.21   20.96
   1   2  -1  358.92   19.73
   1   2  -1  358.86   19.49
   1   2  -1  365.64   17.66
   1   2   0 3018.65   85.79
   1   2   0 3031.87   83.92
   1   2   0 3051.90   85.05
   1   2   0 3001.82   90.20
   1   2   0 2995.93   86.85
   1   2   0 2786.30   87.23
   1   2   0 3088.27   83.32
   1   2   0 2830.89   89.04
   1   2   1  922.61   32.47
   1   2   1  921.83   34.90
   1   2   1  914.14   33.89
   1   2   1  907.60   31.46
   1   2   1  899.19   35.43
   1   2   2 5766.52  146.71
   1   2   2 5420.23  155.90
   1   2   2 5904.15  158.07
   1   2   2 5770.49  156.82
   1   2   2 5674.16  153.38
   1   2   3 5386.45  156.97
   1   2   3 5606.06  149.37
   1   2   4  452.69   22.30
   1   2   4  473.33   24.96
   1   2   4  460.67   26.88
   1   2   4  417.30   24.49
   1   2   4  449.01   18.22
   1   2   5 1997.64   68.46
   1   2   5 1860.73   70.96
   1   2   5 1831.47   64.53
   1   2   5 1856.05   66.82
   1   2   5 1921.94   69.68
   1   2   6  159.68   17.95
   1   2   6  206.83   17.49
   1   2   6  193.77   18.60
   1   2   6  194.12   17.07
   1   2   6  180.56   17.09
   1   2   7 1362.49   63.91
   1   2   7 1354.35   55.85
   1   2   7 1361.95   61.32
   1   2   7 1505.96   60.58
   1   2   7 1318.72   57.91
   1   2   8  225.68   19.69
   1   2   8  253.71   24.52
   1   2   8  212.53   24.21
   1   3 -13   48.73   17.44
   1   3 -12  124.28   25.90
   1   3 -11  242.26   34.52
   1   3 -10   42.23   14.34
   1   3  -9 1048.45   67.88
   1   3  -9 1046.86   60.75
   1   3  -8   37.43   12.50
   1   3  -8   36.24   10.41
   1   3  -8   48.74   11.72
   1   3  -7  774.64   51.90
   1   3  -7  799.50   47.54
   1   3  -7  838.33   49.53
   1   3  -6   15.35    5.95
   1   3  -6   11.67    5.41
   1   3  -6   22.87    6.92
   1   3  -5 1815.43   72.57
   1   3  -5 1816.18   71.21
   1   3  -5 1765.63   74.33
   1   3  -5 1759.46   68.72
   1   3  -4  391.16   27.96
   1   3  -4  397.43   26.25
   1   3  -4  322.31   26.16
   1   3  -4  360.94   24.15
   1   3  -4  408.59   28.09
   1   3  -3 3160.56  104.58
   1   3  -3 2951.25   96.44
   1   3  -3 3055.07  103.52
   1   3  -3 3147.64  101.50
   1   3  -2 1555.83   61.46
   1   3  -2 1531.86   61.70
   1   3  -2 1509.09   60.22
   1   3  -2 1558.57   57.89
   1   3  -1 1674.49   56.04
   1   3  -1 1523.03   61.15
   1   3  -1 1561.56   57.16
   1   3  -1 1629.02   61.12
   1   3  -1 1645.08   62.50
   1   3  -1 1603.37   57.36
   1   3  -1 1587.66   55.21
   1   3  -1 1443.45   57.60
   1   3   0 3164.88   88.02
   1   3   0 3010.10   97.61
   1   3   0 3024.14   91.92
   1   3   0 3205.71   99.29
   1   3   0 2915.25   91.96
   1   3   0 2967.26   89.95
   1   3   0 3003.34   80.57
   1   3   0 2989.39   93.81
   1   3   1    4.38    1.60
   1   3   1    4.38    1.56
   1   3   1    5.91    2.51
   1   3   1    4.40    2.58
   1   3   1    0.95    1.41
   1   3   1    1.50    1.11
   1   3   1    1.76    1.60
   1   3   2  468.21   24.77
   1   3   2  480.18   25.48
   1   3   2  475.59   24.67
   1   3   2  496.07   26.78
   1   3   2  483.96   24.79
   1   3   2  441.77   23.18
   1   3   2  492.63   27.05
   1   3   3  826.58   38.95
   1   3   3  838.61   37.02
   1   3   3  861.36   36.57
   1   3   3  834.78   31.41
   1   3   3  827.04   35.38
   1   3   3  758.07   37.01
   1   3   4 6296.72  171.26
   1   3   4 6253.32  172.86
   1   3   4 5878.08  175.31
   1   3   4 5877.39  154.71
   1   3   4 6073.94  161.98
   1   3   5 1362.74   53.43
   1   3   5 1342.22   54.73
   1   3   5 1248.18   42.90
   1   3   6 1991.54   72.98
   1   3   6 2157.36   76.58
   1   3   6 1931.73   76.73
   1   3   6 2213.34   82.58
   1   3   7  221.53   20.18
   1   3   7  282.22   24.11
   1   3   7  240.37   21.10
   1   3   7  221.96   20.78
   1   3   7  263.42   25.19
   1   3   8 1448.41   65.48
   1   3   8 1366.43   60.60
   1   3   8 1408.31   62.64
   1   3   8 1481.03   70.56
   1   3   9  587.32   40.62
   1   3   9  645.01   41.04
   1   3   9  684.73   46.39
   1   3  10  241.86   25.92
   1   3  10  159.51   21.47
   1   3  10  207.08   26.95
   1   4 -12  161.42   30.63
   1   4 -11    8.17    9.59
   1   4 -10  211.44   31.88
   1   4  -9  152.86   25.88
   1   4  -9  199.53   26.84
   1   4  -8  403.56   40.32
   1   4  -8  419.20   38.08
   1   4  -7  571.70   43.31
   1   4  -6   24.02    8.76
   1   4  -6   30.26    9.10
   1   4  -5 1444.49   70.81
   1   4  -5 1492.88   69.72
   1   4  -4    2.06    3.06
   1   4  -4    1.99    2.09
   1   4  -3 1725.56   73.31
   1   4  -3 1764.85   73.44
   1   4  -3 1683.53   66.00
   1   4  -3 1555.47   46.68
   1   4  -2    9.79    1.89
   1   4  -2    9.84    4.09
   1   4  -2    5.39    3.78
   1   4  -2    1.77    1.87
   1   4  -2    6.22    3.20
   1   4  -1 3448.71  116.49
   1   4  -1 3402.57  104.21
   1   4  -1 3478.37   94.97
   1   4  -1 3548.74  117.72
   1   4  -1 3406.94  109.11
   1   4  -1 3248.93  113.93
   1   4  -1 3354.29  107.40
   1   4  -1 3369.32  106.46
   1   4  -1 3208.78  111.06
   1   4   0  170.00   17.56
   1   4   0  154.31   12.36
   1   4   0  134.06    9.51
   1   4   0  111.88   12.86
   1   4   0  125.21   13.29
   1   4   0  174.46   18.26
   1   4   0  153.77   14.23
   1   4   0  125.66   14.59
   1   4   1 3046.29  102.04
   1   4   1 3185.75   89.56
   1   4   1 3180.43  102.56
   1   4   1 3074.77   99.09
   1   4   1 3385.30  108.91
   1   4   1 3146.35   98.90
   1   4   1 3246.08  106.29
   1   4   2 1269.09   43.85
   1   4   2 1231.08   49.57
   1   4   2 1226.91   54.09
   1   4   2 1292.35   51.79
   1   4   2 1170.61   48.46
   1   4   2 1287.70   52.57
   1   4   3 5221.51  153.67
   1   4   3 5318.32  152.01
   1   4   3 5137.34  152.16
   1   4   3 5361.46  155.10
   1   4   3 5123.55  150.11
   1   4   3 5027.38  149.78
   1   4   3 4965.56  154.28
   1   4   4 2366.12   84.82
   1   4   4 2553.02   85.79
   1   4   4 2543.11   80.00
   1   4   4 2474.78   90.49
   1   4   4 2513.63   72.88
   1   4   4 2498.05   84.71
   1   4   4 2454.40   88.04
   1   4   5  824.40   37.15
   1   4   5  879.82   31.94
   1   4   5  945.69   48.22
   1   4   5  921.44   44.28
   1   4   5  903.66   43.22
   1   4   6 2056.78   75.34
   1   4   6 1833.95   74.60
   1   4   7  204.59   21.39
   1   4   8  525.02   39.65
   1   4   8  551.18   37.54
   1   4   8  450.60   33.40
   1   4   8  511.40   34.56
   1   4   9  193.48   24.44
   1   4   9  182.34   21.05
   1   4   9  178.90   21.04
   1   4   9  157.44   19.40
   1   4   9  185.29   22.53
   1   4  10 1268.48   70.37
   1   4  10 1162.21   62.06
   1   4  10 1230.30   63.80
   1   4  10 1240.95   66.75
   1   4  11  378.34   33.91
   1   4  11  397.88   38.75
   1   4  11  328.12   32.22
   1   4  12  420.20   38.11
   1   4  12  398.67   40.83
   1   5 -11   51.78   18.16
   1   5 -10  308.37   39.98
   1   5  -9    3.38    5.02
   1   5  -9    3.77    6.86
   1   5  -8  627.06   51.04
   1   5  -8  627.50   52.86
   1   5  -7  176.34   25.49
   1   5  -6  500.99   40.64
   1   5  -6  403.59   38.28
   1   5  -5   94.20   17.28
   1   5  -5  105.00   18.47
   1   5  -4 1088.39   62.70
   1   5  -4 1182.02   64.11
   1   5  -3 1084.64   59.54
   1   5  -3 1135.88   62.20
   1   5  -3 1195.64   63.17
   1   5  -2  655.97   44.88
   1   5  -2  687.87   44.89
   1   5  -2  739.13   38.53
   1   5  -2  747.10   47.15
   1   5  -2  642.28   42.24
   1   5  -1 2114.97   84.36
   1   5  -1 1853.12   68.99
   1   5  -1 2024.25   84.31
   1   5  -1 1847.15   72.69
   1   5  -1 1856.78   78.89
   1   5   0   18.84    6.57
   1   5   0   14.18    4.23
   1   5   0   13.28    3.46
   1   5   0   16.35    6.44
   1   5   0   12.92    4.78
   1   5   0   35.69    7.61
   1   5   0   14.83    5.12
   1   5   0   14.25    5.62
   1   5   1 3100.03   89.31
   1   5   1 3205.32  109.57
   1   5   1 3042.62  100.98
   1   5   1 2979.92   99.25
   1   5   1 3009.10  110.62
   1   5   1 3058.65  100.80
   1   5   1 2876.95  104.51
   1   5   1 2941.96   89.50
   1   5   2   46.03    7.63
   1   5   2   39.44    8.64
   1   5   2   35.41    7.69
   1   5   2   47.81   10.45
   1   5   2   44.52    8.54
   1   5   2   45.51    9.56
   1   5   3 1990.62   68.80
   1   5   3 2043.77   74.06
   1   5   3 2066.57   81.35
   1   5   3 1998.02   75.82
   1   5   3 2141.66   78.08
   1   5   3 2017.02   74.90
   1   5   3 2038.59   79.16
   1   5   4  130.74   16.40
   1   5   4  156.71   16.87
   1   5   4  126.54   15.28
   1   5   4  155.67   15.74
   1   5   4  138.99   16.64
   1   5   4  122.08   14.82
   1   5   4  162.22   18.16
   1   5   5 2429.29   91.37
   1   5   5 2466.80   88.25
   1   5   5 2364.39   87.48
   1   5   5 2351.90   74.09
   1   5   5 2375.36   94.44
   1   5   5 2386.95   82.66
   1   5   5 2352.54   86.60
   1   5   5 2429.25   85.73
   1   5   5 2243.84   85.38
   1   5   5 2485.13   91.42
   1   5   6 1158.17   50.18
   1   5   6 1153.19   55.35
   1   5   6 1210.16   62.17
   1   5   7  845.44   42.29
   1   5   7  892.24   48.64
   1   5   7  905.12   53.95
   1   5   8  501.83   31.77
   1   5   8  547.43   37.94
   1   5   9  270.96   30.01
   1   5   9  253.03   26.48
   1   5   9  292.53   27.77
   1   5  10 1075.19   66.13
   1   5  10 1096.73   61.84
   1   5  10 1155.57   61.35
   1   5  10 1153.61   61.95
   1   5  11    6.28    5.71
   1   5  11    2.69    2.82
   1   5  11    7.52    5.26
   1   5  12  606.63   50.80
   1   5  12  509.10   43.89
   1   5  12  591.86   45.83
   1   5  13   14.41    8.47
   1   5  13   41.17   12.88
   1   6 -10   95.16   23.27
   1   6  -9  118.07   23.85
   1   6  -9  134.87   26.62
   1   6  -8  476.67   47.32
   1   6  -7  192.88   28.66
   1   6  -6 1171.43   73.71
   1   6  -6 1307.66   75.33
   1   6  -5   12.69    7.45
   1   6  -5    6.03    5.49
   1   6  -4  797.61   56.15
   1   6  -4  793.78   55.69
   1   6  -3    5.68    5.16
   1   6  -3    2.84    2.98
   1   6  -3    2.67    2.80
   1   6  -2  923.68   58.92
   1   6  -2  931.27   58.66
   1   6  -2 1050.29   60.80
   1   6  -2  971.01   57.68
   1   6  -1  787.95   53.41
   1   6  -1  847.77   52.95
   1   6  -1  812.44   50.72
   1   6   0   32.60    9.88
   1   6   0   31.82    9.27
   1   6   0   35.34    9.87
   1   6   1 1187.96   64.75
   1   6   1 1220.57   62.90
   1   6   1 1265.16   62.47
   1   6   2  564.55   38.56
   1   6   2  556.33   33.57
   1   6   2  535.75   40.26
   1   6   3 1440.98   60.57
   1   6   3 1438.13   69.43
   1   6   3 1441.97   57.62
   1   6   3 1441.14   67.17
   1   6   3 1472.59   65.14
   1   6   4    7.07    4.56
   1   6   4   15.25    5.35
   1   6   4   14.48    6.15
   1   6   4   14.36    6.47
   1   6   4   16.32    6.43
   1   6   5 1645.62   70.70
   1   6   5 1595.27   77.31
   1   6   5 1679.71   73.40
   1   6   5 1683.21   75.24
   1   6   5 1572.63   72.62
   1   6   6   58.28   11.72
   1   6   6   40.05    8.95
   1   6   6   39.46   11.03
   1   6   6   35.73    9.99
   1   6   6   35.04    9.48
   1   6   7 2041.77   79.20
   1   6   7 2054.91   84.52
   1   6   7 2051.46   93.18
   1   6   8  229.79   22.06
   1   6   8  262.51   26.16
   1   6   8  269.05   30.72
   1   6   9  728.40   47.49
   1   6  10  277.23   31.93
   1   6  10  236.61   26.96
   1   6  10  238.33   26.86
   1   6  11  191.23   28.46
   1   6  11  209.58   26.23
   1   6  11  155.77   22.61
   1   6  12  361.67   39.68
   1   6  12  372.24   36.28
   1   6  13   92.86   20.38
   1   6  14  258.34   35.43
   1   6  15    4.12    6.11
   1   7  -9  347.91   42.31
   1   7  -9  236.47   35.97
   1   7  -8  106.16   23.22
   1   7  -7  292.19   37.98
   1   7  -6  212.47   32.06
   1   7  -6  226.45   31.31
   1   7  -5   58.19   16.24
   1   7  -5   33.44   12.39
   1   7  -5   69.63   17.18
   1   7  -4  790.53   60.03
   1   7  -4  776.49   58.97
   1   7  -4  841.87   61.30
   1   7  -3  142.20   23.98
   1   7  -3  136.02   23.60
   1   7  -3  112.58   21.96
   1   7  -3  163.77   24.71
   1   7  -2  915.19   63.54
   1   7  -2  997.58   63.84
   1   7  -2 1020.99   63.13
   1   7  -1    3.10    4.60
   1   7  -1    5.65    5.14
   1   7  -1    2.78    2.92
   1   7   0 1022.37   64.03
   1   7   0  897.11   57.81
   1   7   0  961.40   58.82
   1   7   1  307.52   33.23
   1   7   1  350.98   33.79
   1   7   1  347.64   32.90
   1   7   2  598.04   43.55
   1   7   2  579.21   45.75
   1   7   3  658.36   45.16
   1   7   3  667.71   47.52
   1   7   3  579.44   35.52
   1   7   4  868.99   54.81
   1   7   4  965.06   46.42
   1   7   4  860.95   53.41
   1   7   4  890.32   50.83
   1   7   5  909.19   50.41
   1   7   5  839.27   43.78
   1   7   5  774.20   50.65
   1   7   5  815.11   52.33
   1   7   5  883.84   52.99
   1   7   6   79.18   14.14
   1   7   6   95.81   18.10
   1   7   6   95.19   16.26
   1   7   6   71.51   15.29
   1   7   6   73.24   14.60
   1   7   7  610.71   41.67
   1   7   7  637.20   40.49
   1   7   7  605.13   48.33
   1   7   7  584.85   44.73
   1   7   7  570.86   42.43
   1   7   8   45.95   12.90
   1   7   8   31.65    9.55
   1   7   8   36.59   11.10
   1   7   8   62.70   12.38
   1   7   9  681.30   46.85
   1   7   9  707.94   54.37
   1   7  11  717.91   57.02
   1   7  11  717.43   51.69
   1   7  12   47.84   15.49
   1   7  13  480.56   48.36
   1   7  14   85.05   20.93
   1   7  15   92.63   22.65
   1   7  16   82.79   21.55
   1   8  -8    4.45    6.61
   1   8  -8    9.49    7.04
   1   8  -7  339.64   42.85
   1   8  -7  298.99   41.36
   1   8  -6   -4.23    6.28
   1   8  -6    4.30    4.52
   1   8  -6    3.96    5.88
   1   8  -5  383.03   44.19
   1   8  -5  381.19   43.09
   1   8  -4   99.93   22.24
   1   8  -4  104.50   22.39
   1   8  -3  284.42   34.63
   1   8  -3  268.07   34.87
   1   8  -3  268.90   36.18
   1   8  -2  386.65   40.40
   1   8  -2  402.82   41.91
   1   8  -2  446.80   45.31
   1   8  -1  380.46   38.22
   1   8  -1  309.37   35.25
   1   8  -1  297.81   36.61
   1   8   0 1227.47   73.07
   1   8   0 1232.02   72.81
   1   8   0 1300.01   78.11
   1   8   1   47.93   13.41
   1   8   1   63.81   16.59
   1   8   2 1384.69   74.74
   1   8   2 1230.63   75.53
   1   8   3   40.04   12.41
   1   8   3   37.37   11.82
   1   8   4  602.64   47.35
   1   8   4  668.71   49.98
   1   8   5    2.31    2.43
   1   8   5   11.42    6.70
   1   8   5    2.85    4.23
   1   8   5    2.72    4.04
   1   8   6  353.60   31.98
   1   8   6  342.16   36.80
   1   8   6  333.47   33.01
   1   8   6  360.81   35.81
   1   8   6  320.13   32.91
   1   8   7  206.61   29.05
   1   8   7  227.63   28.93
   1   8   7  200.55   25.93
   1   8   8  318.29   36.76
   1   8   8  388.90   38.79
   1   8   8  361.48   35.16
   1   8   9  624.26   50.39
   1   8   9  626.02   53.26
   1   8  10   30.71   11.35
   1   8  12   34.89   14.12
   1   8  13  263.23   36.88
   1   8  14   16.85   10.84
   1   8  15  177.99   31.86
   1   9  -6   36.78   15.29
   1   9  -5  303.44   40.68
   1   9  -5  316.87   41.45
   1   9  -4   20.94   10.78
   1   9  -4   34.46   14.31
   1   9  -3  556.93   52.41
   1   9  -3  500.86   52.03
   1   9  -2   15.13    9.74
   1   9  -2   33.97   13.15
   1   9  -2   24.98   12.37
   1   9  -1  456.96   45.37
   1   9  -1  413.64   42.96
   1   9  -1  471.79   48.58
   1   9   0   27.41   10.80
   1   9   0   21.26    9.85
   1   9   0   19.79   10.19
   1   9   1  573.81   49.41
   1   9   1  518.60   50.20
   1   9   2  383.70   39.33
   1   9   2  323.64   38.43
   1   9   3  274.57   33.59
   1   9   3  265.75   34.35
   1   9   4  416.55   41.33
   1   9   4  549.67   48.43
   1   9   5   12.36    7.25
   1   9   5   12.99    9.64
   1   9   5    3.32    3.49
   1   9   6  919.84   65.77
   1   9   6  942.50   61.94
   1   9   6  983.85   65.09
   1   9   6  912.83   62.39
   1   9   7    3.66    7.67
   1   9   7    3.34    4.96
   1   9   7   -2.99    4.43
   1   9   8  464.46   44.30
   1   9   8  496.13   48.10
   1   9   9   77.96   18.31
   1   9   9   69.05   18.09
   1   9  10  176.59   28.26
   1   9  10  229.09   33.52
   1   9  11  122.51   24.62
   1   9  12   99.67   22.27
   1   9  13  153.64   28.15
   1   9  13  148.35   28.02
   1   9  14   47.45   16.35
   1   9  14   30.63   13.02
   1   9  15  130.10   27.64
   1  10  -5   74.35   21.90
   1  10  -5   84.41   22.64
   1  10  -4   71.65   20.51
   1  10  -4   28.14   13.06
   1  10  -3  246.80   38.65
   1  10  -2   66.64   18.65
   1  10  -2  101.19   23.73
   1  10  -1  243.69   35.22
   1  10  -1  284.49   39.32
   1  10   0   -3.96    5.88
   1  10   0    4.42    4.64
   1  10   1  534.34   50.53
   1  10   1  443.59   49.09
   1  10   2   37.91   13.20
   1  10   2    4.19    4.40
   1  10   3  427.03   44.14
   1  10   3  365.27   42.63
   1  10   4  185.16   29.44
   1  10   4  188.34   30.05
   1  10   5   86.23   19.32
   1  10   5  124.43   24.72
   1  10   5  109.53   22.57
   1  10   6  300.37   36.55
   1  10   6  202.65   30.25
   1  10   7  177.80   28.60
   1  10   7  161.56   28.42
   1  10   8  462.90   46.35
   1  10   8  490.59   49.74
   1  10   9   46.33   15.18
   1  10   9   25.00   11.60
   1  10  10  245.60   34.81
   1  10  10  246.99   36.81
   1  10  11   16.30   11.31
   1  10  11   -4.35    6.46
   1  10  12  151.40   28.16
   1  10  13   17.36   10.19
   1  10  14  111.71   24.88
   1  10  14   54.51   18.55
   1  11  -2   84.49   22.83
   1  11  -1   88.40   22.81
   1  11  -1   68.81   20.72
   1  11   0   26.07   12.09
   1  11   0   33.85   14.37
   1  11   1  166.45   30.03
   1  11   1  194.36   33.66
   1  11   2   46.13   15.91
   1  11   2   50.88   17.54
   1  11   3  422.35   46.51
   1  11   3  337.49   44.01
   1  11   4   12.34    9.65
   1  11   4    4.36    6.48
   1  11   5  326.49   40.88
   1  11   5  290.54   39.26
   1  11   6   -4.06   10.44
   1  11   7  283.94   37.88
   1  11   7  233.52   36.07
   1  11   8   98.40   22.85
   1  11   8   66.65   19.33
   1  11   9  166.23   29.47
   1  11   9  125.71   27.30
   1  11  10   88.87   21.43
   1  11  10  104.76   24.95
   1  11  11   25.99   12.86
   1  11  11    9.24    8.40
   1  11  12  150.66   28.90
   1  12   2  158.83   29.93
   1  12   2  114.95   26.95
   1  12   3   67.36   19.52
   1  12   3   82.99   21.81
   1  12   4   98.00   22.99
   1  12   4   66.47   20.03
   1  12   5  119.95   26.13
   1  12   5  119.60   26.16
   1  12   6    8.85    9.29
   1  12   7  181.08   32.14
   1  12   7  213.36   35.16
   1  12   8    4.40    8.01
   1  12   8    9.52    8.65
   1  12   9  146.51   28.12
   1  12   9  105.16   24.76
   1  12  10    8.98    8.17
   1  12  10   19.27   11.31
   2 -10 -11    4.36    6.47
   2 -10 -10  125.99   26.26
   2 -10  -9  112.52   23.64
   2 -10  -8   26.82   12.08
   2 -10  -5  243.66   36.31
   2 -10  -4    4.23    6.28
   2 -10  -3  153.91   28.98
   2 -10  -2   47.55   16.40
   2 -10  -1  157.94   29.74
   2 -10   0   75.66   20.97
   2  -9 -12  165.78   30.30
   2  -9 -11   -4.21    6.26
   2  -9 -10  259.40   35.90
   2  -9  -9    7.76    7.06
   2  -9  -8  262.12   34.82
   2  -9  -7  108.52   21.90
   2  -9  -5  153.75   27.02
   2  -9  -4  139.41   26.25
   2  -9  -3  281.62   36.90
   2  -9  -2   -3.97    5.89
   2  -9  -1  310.37   39.51
   2  -9   0   -4.12    6.11
   2  -9   1  197.86   32.23
   2  -9   2   64.79   18.76
   2  -9   3   97.47   23.37
   2  -8 -14    8.79    7.99
   2  -8 -13   64.37   19.17
   2  -8 -12   70.80   19.13
   2  -8 -11   60.34   17.47
   2  -8 -10  200.91   31.27
   2  -8  -9   40.61   14.01
   2  -8  -8  259.87   33.57
   2  -8  -7    6.65    4.94
   2  -8  -6  481.43   43.76
   2  -8  -5   32.22   11.09
   2  -8  -5   11.83    6.96
   2  -8  -5   24.21   10.90
   2  -8  -4  565.50   47.34
   2  -8  -4  590.80   51.58
   2  -8  -3  150.79   25.23
   2  -8  -2  217.23   30.60
   2  -8  -1  243.29   32.88
   2  -8   0   63.28   17.10
   2  -8   1  288.09   37.40
   2  -8   2   23.85   11.05
   2  -8   3  313.74   40.21
   2  -8   4    4.28    4.49
   2  -8   5  265.91   38.90
   2  -7 -15  169.33   29.76
   2  -7 -14    4.17    4.38
   2  -7 -13  138.23   26.17
   2  -7 -12   11.82    8.27
   2  -7 -11  216.34   31.56
   2  -7 -10  141.91   25.57
   2  -7  -9  253.26   32.95
   2  -7  -8  184.50   27.38
   2  -7  -7  227.64   29.98
   2  -7  -6  409.70   36.48
   2  -7  -6  425.22   39.53
   2  -7  -5   24.69    9.12
   2  -7  -5   23.87    9.25
   2  -7  -5   21.44    9.66
   2  -7  -4  295.76   30.33
   2  -7  -4  294.36   31.70
   2  -7  -4  306.55   33.92
   2  -7  -3   -3.09    4.58
   2  -7  -3    7.05    4.93
   2  -7  -2  914.98   61.73
   2  -7  -1   32.05   12.15
   2  -7   0  995.68   66.35
   2  -7   1  134.25   24.46
   2  -7   2  377.58   40.82
   2  -7   3  282.55   36.68
   2  -7   4  149.82   26.75
   2  -7   5  298.02   38.81
   2  -7   6   39.01   15.12
   2  -7   7  130.42   27.30
   2  -6 -15   59.24   17.83
   2  -6 -15   67.83   20.20
   2  -6 -14  137.04   26.14
   2  -6 -14   91.28   21.82
   2  -6 -14  120.88   25.78
   2  -6 -13  144.97   26.17
   2  -6 -13  144.02   25.94
   2  -6 -13  131.29   26.06
   2  -6 -12   44.26   14.52
   2  -6 -12   30.60   11.33
   2  -6 -12   46.62   15.28
   2  -6 -11  425.67   42.96
   2  -6 -11  390.19   39.05
   2  -6 -10   10.19    7.13
   2  -6 -10    8.37    6.55
   2  -6  -9  710.79   54.60
   2  -6  -8   33.69   11.62
   2  -6  -7  659.11   49.23
   2  -6  -6   31.90    9.58
   2  -6  -6   10.85    6.99
   2  -6  -5  847.23   54.40
   2  -6  -5  919.26   54.54
   2  -6  -5  917.85   57.66
   2  -6  -4  360.24   32.36
   2  -6  -4  306.12   30.70
   2  -6  -4  371.66   35.25
   2  -6  -3  250.20   26.04
   2  -6  -3  342.94   32.73
   2  -6  -3  269.45   29.77
   2  -6  -2  524.56   42.11
   2  -6  -2  474.79   34.99
   2  -6  -1  108.22   19.28
   2  -6   0 1590.57   82.64
   2  -6   1   -3.03    0.07
   2  -6   2  821.29   58.37
   2  -6   3   44.00   13.80
   2  -6   4  739.26   58.48
   2  -6   5   90.25   20.63
   2  -6   6  316.53   39.72
   2  -6   7  165.89   29.48
   2  -6   8   26.03   12.90
   2  -5 -16  185.78   33.01
   2  -5 -15    4.31    6.40
   2  -5 -15    4.44    6.58
   2  -5 -14  229.08   32.88
   2  -5 -14  328.07   41.34
   2  -5 -14  311.17   40.78
   2  -5 -13   67.44   17.16
   2  -5 -13   71.65   18.22
   2  -5 -13   83.18   20.44
   2  -5 -12  335.97   37.82
   2  -5 -12  358.00   39.34
   2  -5 -12  453.10   45.54
   2  -5 -11  213.83   29.20
   2  -5 -11  215.80   29.17
   2  -5 -11  246.34   32.42
   2  -5 -10  461.93   42.58
   2  -5 -10  447.21   40.50
   2  -5 -10  546.59   46.79
   2  -5  -9  447.36   41.01
   2  -5  -9  388.99   35.68
   2  -5  -9  425.65   40.25
   2  -5  -8  411.96   37.94
   2  -5  -8  430.20   35.23
   2  -5  -7  844.36   54.77
   2  -5  -7  847.49   48.24
   2  -5  -6   27.36    9.45
   2  -5  -6   34.57    8.32
   2  -5  -5 1452.07   69.44
   2  -5  -5 1574.63   74.18
   2  -5  -4  131.10   18.59
   2  -5  -4  125.72   18.16
   2  -5  -4  124.09   18.60
   2  -5  -3  767.61   45.73
   2  -5  -3  734.21   47.19
   2  -5  -3  759.71   48.36
   2  -5  -2  216.83   24.52
   2  -5  -2  173.16   19.77
   2  -5  -1  753.59   48.20
   2  -5  -1  638.39   38.25
   2  -5   0  728.66   48.72
   2  -5   1  422.10   37.02
   2  -5   2  601.08   46.31
   2  -5   3   17.74    8.23
   2  -5   3   22.73    8.81
   2  -5   4  534.65   46.19
   2  -5   4  539.31   42.86
   2  -5   5    3.36    4.99
   2  -5   6  738.06   58.50
   2  -5   7  114.37   23.50
   2  -5   8  391.53   44.05
   2  -5   9  119.05   26.18
   2  -5  10  124.46   26.56
   2  -4 -16  147.01   29.13
   2  -4 -16  133.74   28.43
   2  -4 -15   17.47   11.24
   2  -4 -15   13.16    9.22
   2  -4 -14  221.90   33.84
   2  -4 -14  219.23   33.78
   2  -4 -13   71.79   16.85
   2  -4 -13   57.33   16.61
   2  -4 -13   58.03   16.81
   2  -4 -12  625.51   50.31
   2  -4 -12  578.67   51.32
   2  -4 -12  676.06   55.52
   2  -4 -11   42.37   12.74
   2  -4 -11   36.56   12.61
   2  -4 -11   29.02   11.26
   2  -4 -10  911.28   60.12
   2  -4 -10  935.81   62.32
   2  -4 -10  995.95   58.95
   2  -4 -10  972.41   62.14
   2  -4  -9  180.46   24.49
   2  -4  -9  185.15   24.94
   2  -4  -9  163.65   21.93
   2  -4  -9  122.87   20.16
   2  -4  -8  815.02   53.00
   2  -4  -8  763.32   49.98
   2  -4  -8  910.68   55.97
   2  -4  -7  297.88   29.49
   2  -4  -7  292.04   27.15
   2  -4  -7  269.86   28.43
   2  -4  -6  327.82   30.02
   2  -4  -6  270.21   24.42
   2  -4  -5 1668.73   75.42
   2  -4  -5 1716.96   67.13
   2  -4  -5 1648.39   71.95
   2  -4  -4   58.14   11.98
   2  -4  -4   70.59   10.01
   2  -4  -4   78.75   13.31
   2  -4  -4   68.22   12.35
   2  -4  -3  973.39   49.95
   2  -4  -3  844.89   36.95
   2  -4  -3  974.04   51.58
   2  -4  -3  977.83   50.92
   2  -4  -2   20.57    7.09
   2  -4  -2   21.06    6.38
   2  -4  -1 1822.59   77.87
   2  -4  -1 1795.12   71.13
   2  -4  -1 1939.91   72.78
   2  -4   0   63.35   12.41
   2  -4   0   56.70    9.67
   2  -4   1 1643.16   75.71
   2  -4   2  336.92   31.36
   2  -4   2  327.97   29.86
   2  -4   3  509.81   40.90
   2  -4   3  581.07   41.50
   2  -4   4  263.59   29.72
   2  -4   4  230.90   26.58
   2  -4   5  187.43   25.91
   2  -4   5  161.45   22.93
   2  -4   6  726.76   54.62
   2  -4   6  657.98   49.33
   2  -4   7   58.93   15.89
   2  -4   7   29.78   10.41
   2  -4   8  394.42   43.51
   2  -4   9    3.97    9.32
   2  -4  10  445.71   48.77
   2  -4  11   -4.42   13.11
   2  -3 -16   13.87    9.71
   2  -3 -16    4.58    8.33
   2  -3 -15  136.31   27.53
   2  -3 -15  152.18   28.72
   2  -3 -14   99.36   22.30
   2  -3 -14  110.18   23.98
   2  -3 -13  239.05   33.26
   2  -3 -13  178.52   29.45
   2  -3 -12  172.45   24.32
   2  -3 -12  224.43   31.13
   2  -3 -12  143.76   25.32
   2  -3 -11   44.17   12.36
   2  -3 -11   54.67   15.15
   2  -3 -11   75.03   17.51
   2  -3 -10  953.56   58.93
   2  -3 -10 1006.69   59.47
   2  -3 -10  970.04   62.56
   2  -3 -10 1020.52   63.81
   2  -3  -9   29.86    9.80
   2  -3  -9   23.67    8.99
   2  -3  -9   42.50   11.85
   2  -3  -9   26.56    9.27
   2  -3  -8  787.85   50.14
   2  -3  -8  769.96   48.11
   2  -3  -8  728.81   48.97
   2  -3  -8  785.02   50.01
   2  -3  -7   21.88    7.63
   2  -3  -7   32.94    8.92
   2  -3  -7   15.06    6.41
   2  -3  -7   16.50    6.51
   2  -3  -6 2598.96   99.61
   2  -3  -6 2553.62   97.47
   2  -3  -6 2527.60   95.66
   2  -3  -6 2572.86   98.33
   2  -3  -5 1018.40   52.69
   2  -3  -5  943.42   49.63
   2  -3  -5 1019.30   48.30
   2  -3  -4 1581.12   67.75
   2  -3  -4 1612.41   67.14
   2  -3  -4 1590.53   61.25
   2  -3  -4 1575.65   46.08
   2  -3  -3 1325.91   37.98
   2  -3  -3 1306.79   58.02
   2  -3  -3 1308.86   58.69
   2  -3  -3 1384.45   57.87
   2  -3  -3 1224.30   49.02
   2  -3  -3 1280.15   37.43
   2  -3  -2 2820.52   77.31
   2  -3  -2 2767.02   98.96
   2  -3  -2 2747.34   95.41
   2  -3  -2 2826.03   96.39
   2  -3  -2 2697.20   76.13
   2  -3  -1 1224.20   52.11
   2  -3  -1 1088.93   49.01
   2  -3  -1 1144.72   52.82
   2  -3  -1 1185.44   49.03
   2  -3   0  799.18   40.69
   2  -3   0  724.98   36.63
   2  -3   0  875.37   44.88
   2  -3   0  855.94   39.73
   2  -3   0  778.51   29.04
   2  -3   1 1651.80   65.07
   2  -3   1 1605.41   65.58
   2  -3   1 1518.97   52.64
   2  -3   1 1667.45   70.14
   2  -3   1 1587.06   69.54
   2  -3   1 1606.76   62.56
   2  -3   2   55.42   10.14
   2  -3   2   53.74    8.09
   2  -3   2   52.41   11.23
   2  -3   2   41.58   10.00
   2  -3   2   53.13    9.48
   2  -3   3  779.41   47.58
   2  -3   3  719.49   44.88
   2  -3   4   35.49   10.29
   2  -3   4   55.22   12.31
   2  -3   5 1952.24   89.59
   2  -3   5 1827.28   84.64
   2  -3   6   80.38   16.80
   2  -3   6   23.43    9.10
   2  -3   7  822.23   57.70
   2  -3   7  792.63   54.46
   2  -3   8  174.13   27.40
   2  -3   8  179.60   26.12
   2  -3   9  117.97   23.38
   2  -3   9  107.58   20.99
   2  -3  10  308.39   39.43
   2  -3  11    4.20   10.81
   2  -3  12  194.74   33.19
   2  -2 -16    9.17    8.34
   2  -2 -15  167.47   30.28
   2  -2 -15  182.38   32.19
   2  -2 -14    4.15    4.36
   2  -2 -14    4.07    4.27
   2  -2 -13  267.53   36.45
   2  -2 -13  335.77   39.87
   2  -2 -12    3.59    3.77
   2  -2 -12    3.47    3.64
   2  -2 -11  553.32   47.59
   2  -2 -11  548.59   44.71
   2  -2 -11  614.60   50.50
   2  -2 -10  272.63   28.43
   2  -2 -10  237.08   29.25
   2  -2 -10  292.06   31.12
   2  -2 -10  337.68   35.17
   2  -2  -9  343.22   31.44
   2  -2  -9  398.81   35.90
   2  -2  -9  365.07   33.21
   2  -2  -9  385.76   28.61
   2  -2  -9  330.74   33.51
   2  -2  -8  602.87   41.45
   2  -2  -8  646.79   44.28
   2  -2  -8  706.66   45.42
   2  -2  -8  671.11   36.42
   2  -2  -8  705.96   46.91
   2  -2  -7  698.52   42.73
   2  -2  -7  665.54   42.24
   2  -2  -7  564.01   33.81
   2  -2  -7  679.24   42.80
   2  -2  -7  664.26   33.16
   2  -2  -7  634.97   42.45
   2  -2  -6 2545.40   98.31
   2  -2  -6 2762.90   99.33
   2  -2  -6 2655.95   99.43
   2  -2  -6 2742.63   83.59
   2  -2  -6 2706.46  100.00
   2  -2  -5  474.07   32.77
   2  -2  -5  532.92   32.91
   2  -2  -5  491.79   33.11
   2  -2  -5  484.86   21.59
   2  -2  -5  502.27   32.26
   2  -2  -4 4976.94  147.00
   2  -2  -4 4429.12  139.99
   2  -2  -4 4574.33  120.50
   2  -2  -4 4766.02  141.18
   2  -2  -4 4688.82  145.87
   2  -2  -3   18.04    4.75
   2  -2  -3   22.46    5.55
   2  -2  -3   12.59    4.67
   2  -2  -3   30.40    6.97
   2  -2  -2 2617.54   86.00
   2  -2  -2 2709.84   89.39
   2  -2  -2 2507.15   89.62
   2  -2  -1  221.09   15.81
   2  -2  -1  196.06   18.98
   2  -2  -1  226.75   17.97
   2  -2  -1  201.89   17.09
   2  -2   0 3499.64   91.86
   2  -2   0 3680.32  112.28
   2  -2   0 3409.51  104.83
   2  -2   0 3558.99  109.09
   2  -2   1 1088.04   49.13
   2  -2   1 1156.26   45.29
   2  -2   1 1039.68   50.15
   2  -2   1 1069.99   46.33
   2  -2   1 1077.07   48.02
   2  -2   2 2672.29   89.67
   2  -2   2 2737.97   91.64
   2  -2   2 2868.76   95.11
   2  -2   2 2678.18   96.51
   2  -2   2 2813.31   99.12
   2  -2   3 1274.62   54.24
   2  -2   3 1358.92   58.18
   2  -2   3 1375.69   61.95
   2  -2   3 1279.02   47.89
   2  -2   3 1362.65   61.75
   2  -2   4   35.67    6.25
   2  -2   4   37.57    8.63
   2  -2   4   44.38   10.63
   2  -2   4   39.70    9.82
   2  -2   5 1957.11   85.54
   2  -2   5 1897.16   83.68
   2  -2   6   -2.54    4.62
   2  -2   6    7.26    5.08
   2  -2   7  812.99   54.98
   2  -2   7  821.02   50.19
   2  -2   7  785.44   52.57
   2  -2   8   37.34   12.70
   2  -2   8   62.08   13.84
   2  -2   8   43.41   12.57
   2  -2   9  425.13   42.81
   2  -2   9  423.28   37.92
   2  -2   9  379.73   38.86
   2  -2  10   95.89   21.34
   2  -2  10  104.74   20.82
   2  -2  11  222.10   33.70
   2  -2  11  201.87   30.00
   2  -2  12  130.93   27.51
   2  -2  13   62.32   19.32
   2  -1 -15  171.42   30.48
   2  -1 -15  135.89   27.85
   2  -1 -14  149.59   27.85
   2  -1 -14  164.10   29.45
   2  -1 -13  361.57   41.84
   2  -1 -13  395.01   43.19
   2  -1 -12  116.70   21.58
   2  -1 -12  100.77   21.50
   2  -1 -12   80.18   18.45
   2  -1 -11  944.35   60.49
   2  -1 -11  902.50   54.48
   2  -1 -11  803.91   59.87
   2  -1 -11  770.18   57.39
   2  -1 -10   24.37    9.44
   2  -1 -10   45.58   13.05
   2  -1 -10   21.09    9.50
   2  -1 -10   19.45    7.55
   2  -1  -9  884.71   54.56
   2  -1  -9  968.03   57.89
   2  -1  -9  906.87   49.63
   2  -1  -9  880.90   56.69
   2  -1  -9  906.01   50.81
   2  -1  -8   56.35   12.57
   2  -1  -8   39.37    9.70
   2  -1  -8   60.07   12.84
   2  -1  -8   46.10   11.72
   2  -1  -8   39.96    8.79
   2  -1  -7 1100.06   56.49
   2  -1  -7  961.81   45.28
   2  -1  -7 1034.12   51.69
   2  -1  -7 1036.04   50.69
   2  -1  -7  980.64   53.03
   2  -1  -7  972.81   45.80
   2  -1  -7 1019.47   55.58
   2  -1  -6  549.05   29.74
   2  -1  -6  550.87   36.78
   2  -1  -6  544.48   34.63
   2  -1  -6  532.32   33.33
   2  -1  -6  630.62   37.09
   2  -1  -6  574.48   29.70
   2  -1  -6  533.43   36.35
   2  -1  -5  631.10   36.48
   2  -1  -5  630.48   35.40
   2  -1  -5  586.26   29.39
   2  -1  -5  658.59   38.38
   2  -1  -5  647.03   28.63
   2  -1  -5  681.30   38.66
   2  -1  -4 2291.84   82.72
   2  -1  -4 2453.52   80.57
   2  -1  -4 2397.88   85.66
   2  -1  -4 2321.54   68.37
   2  -1  -4 2249.86   82.25
   2  -1  -3 2294.77   79.21
   2  -1  -3 2162.02   72.97
   2  -1  -3 2280.21   77.42
   2  -1  -3 2280.09   80.27
   2  -1  -2 2219.03   70.30
   2  -1  -2 2332.04   77.66
   2  -1  -2 2243.71   78.18
   2  -1  -2 2216.32   77.52
   2  -1  -1    4.57    2.68
   2  -1  -1    5.05    1.22
   2  -1   0 8798.99  244.78
   2  -1   0 9591.21  245.50
   2  -1   0 8869.46  238.84
   2  -1   0 9245.39  245.87
   2  -1   0 8706.48  233.34
   2  -1   1  394.87   22.32
   2  -1   1  422.77   24.58
   2  -1   1  431.89   23.29
   2  -1   1  391.85   24.84
   2  -1   1  452.51   25.01
   2  -1   1  405.90   20.81
   2  -1   1  391.59   25.63
   2  -1   2 3400.95  102.33
   2  -1   2 3451.14  103.57
   2  -1   2 3293.82  106.57
   2  -1   2 3426.38  102.59
   2  -1   2 3642.81  110.00
   2  -1   2 3409.22  109.11
   2  -1   2 3462.44  111.87
   2  -1   3  796.73   36.74
   2  -1   3  795.78   39.33
   2  -1   3  806.04   41.52
   2  -1   3  853.99   40.98
   2  -1   3  746.73   34.02
   2  -1   3  809.08   42.79
   2  -1   4 1169.95   48.75
   2  -1   4 1077.45   47.44
   2  -1   4 1094.55   53.54
   2  -1   4 1050.83   49.00
   2  -1   4 1131.57   55.14
   2  -1   5 1464.68   60.81
   2  -1   5 1399.07   57.98
   2  -1   5 1517.77   60.82
   2  -1   5 1470.11   61.05
   2  -1   5 1307.97   65.27
   2  -1   6  328.55   25.67
   2  -1   6  305.49   25.62
   2  -1   6  385.61   32.69
   2  -1   7  945.78   50.73
   2  -1   7  853.97   54.17
   2  -1   8  210.74   23.66
   2  -1   8  237.27   28.15
   2  -1   9  754.18   49.56
   2  -1   9  813.92   56.46
   2  -1  10    3.29    4.88
   2  -1  11  368.51   40.38
   2  -1  12    3.78    5.61
   2  -1  13  205.38   33.02
   2  -1  13  175.67   29.40
   2   0 -15   17.40   10.21
   2   0 -15    8.89    8.08
   2   0 -14  231.28   34.72
   2   0 -14  296.97   39.53
   2   0 -13   58.34   16.03
   2   0 -13   58.16   17.33
   2   0 -13   69.92   18.29
   2   0 -12  489.01   45.52
   2   0 -12  476.37   42.13
   2   0 -12  501.86   47.34
   2   0 -12  499.63   47.12
   2   0 -11  517.83   45.48
   2   0 -11  574.99   44.29
   2   0 -11  555.35   48.12
   2   0 -11  493.04   45.27
   2   0 -10  135.02   21.73
   2   0 -10  118.45   18.87
   2   0 -10  133.61   22.27
   2   0 -10   99.23   18.86
   2   0  -9 1126.15   63.39
   2   0  -9 1131.07   58.49
   2   0  -9  913.19   59.77
   2   0  -9 1021.34   61.00
   2   0  -8  261.50   27.65
   2   0  -8  310.97   25.35
   2   0  -8  307.68   26.59
   2   0  -8  326.83   31.73
   2   0  -8  231.68   25.74
   2   0  -7  688.51   44.91
   2   0  -7  765.08   45.56
   2   0  -7  750.69   41.16
   2   0  -7  766.26   47.01
   2   0  -7  742.39   40.62
   2   0  -6   -1.43    1.50
   2   0  -6   -1.65    1.73
   2   0  -6    1.58    1.66
   2   0  -6    3.60    1.62
   2   0  -6    2.62    2.38
   2   0  -6    4.59    2.27
   2   0  -5 2290.86   78.93
   2   0  -5 2236.07   71.70
   2   0  -5 2168.19   83.44
   2   0  -5 2199.61   78.87
   2   0  -5 2123.43   79.37
   2   0  -5 2136.43   65.29
   2   0  -5 2038.16   72.54
   2   0  -5 2199.86   83.27
   2   0  -4 1201.16   45.81
   2   0  -4 1267.78   50.78
   2   0  -4 1218.09   53.31
   2   0  -4 1095.88   41.01
   2   0  -4 1233.47   48.38
   2   0  -4 1136.59   51.63
   2   0  -3 2531.46   83.01
   2   0  -3 2629.57   80.75
   2   0  -3 2408.04   70.09
   2   0  -3 2513.91   85.21
   2   0  -3 2497.66   77.55
   2   0  -3 2499.91   84.67
   2   0  -2 1234.05   41.56
   2   0  -2 1349.90   48.92
   2   0  -2 1149.84   49.46
   2   0  -2 1242.52   44.24
   2   0  -2 1294.87   39.69
   2   0  -1  491.21   25.83
   2   0  -1  446.58   17.15
   2   0  -1  447.64   23.14
   2   0  -1  486.47   17.66
   2   0  -1  462.98   18.40
   2   0  -1  483.38   25.44
   2   0   0 2097.95   68.76
   2   0   0 2063.96   59.35
   2   0   0 1937.08   67.06
   2   0   0 2101.71   67.81
   2   0   0 1998.61   55.84
   2   0   0 2167.36   68.18
   2   0   0 1992.45   61.11
   2   0   0 2023.76   59.97
   2   0   0 2038.42   67.59
   2   0   0 2039.40   55.90
   2   0   1  241.22   16.87
   2   0   1  254.59   12.39
   2   0   1  229.18   13.65
   2   0   1  208.11   14.73
   2   0   1  205.27   16.04
   2   0   1  239.23   16.56
   2   0   1  252.93   15.22
   2   0   1  258.14   17.90
   2   0   1  260.21   16.24
   2   0   1  240.57   17.53
   2   0   1  229.18   16.69
   2   0   2 2086.20   65.02
   2   0   2 2132.44   70.05
   2   0   2 2228.50   72.59
   2   0   2 2051.81   64.76
   2   0   2 2149.72   75.31
   2   0   2 2234.70   71.79
   2   0   2 2233.08   72.93
   2   0   2 2162.04   73.50
   2   0   3  466.17   24.16
   2   0   3  486.21   27.50
   2   0   3  527.18   29.15
   2   0   3  480.37   29.87
   2   0   3  487.27   25.58
   2   0   4 5657.10  159.59
   2   0   4 5821.55  165.54
   2   0   4 5818.45  167.36
   2   0   4 5704.33  159.77
   2   0   4 5630.08  172.24
   2   0   5  230.80   18.43
   2   0   5  248.31   20.25
   2   0   5  256.32   20.93
   2   0   5  230.05   23.03
   2   0   6 2136.04   79.01
   2   0   6 2174.77   79.44
   2   0   6 2264.69   81.38
   2   0   7  110.09   14.48
   2   0   7  133.15   16.17
   2   0   8 1073.95   54.75
   2   0   9  296.45   28.45
   2   0  13  131.24   25.93
   2   0  14    4.19    4.39
   2   1 -15    9.08    9.54
   2   1 -14  241.15   34.79
   2   1 -14  227.46   35.07
   2   1 -13    8.01    5.95
   2   1 -13   11.59    8.12
   2   1 -13    7.59    6.90
   2   1 -12  425.67   44.26
   2   1 -12  407.34   42.50
   2   1 -12  412.13   43.10
   2   1 -11   30.41   11.77
   2   1 -11   13.32    7.82
   2   1 -11    6.70    6.10
   2   1 -10  477.53   43.40
   2   1 -10  491.82   43.81
   2   1  -9  539.56   43.48
   2   1  -9  568.86   41.99
   2   1  -9  541.24   44.22
   2   1  -8  869.37   53.44
   2   1  -8  946.12   52.68
   2   1  -8  836.71   53.61
   2   1  -7 1815.62   69.52
   2   1  -7 1801.26   79.22
   2   1  -7 1788.89   65.01
   2   1  -7 1980.46   84.13
   2   1  -6  139.80   11.89
   2   1  -6  132.49   16.89
   2   1  -6  130.77   13.52
   2   1  -6  131.03   12.33
   2   1  -6  127.74   17.44
   2   1  -5 2730.26   96.61
   2   1  -5 2793.26   96.43
   2   1  -5 2822.86   98.98
   2   1  -5 2913.70   85.49
   2   1  -5 2673.04   87.63
   2   1  -5 2903.08   87.20
   2   1  -5 2952.58  103.28
   2   1  -4 1209.64   50.34
   2   1  -4 1220.78   51.33
   2   1  -4 1277.84   54.05
   2   1  -4 1250.75   44.37
   2   1  -4 1297.18   56.19
   2   1  -4 1274.51   50.61
   2   1  -4 1261.44   46.88
   2   1  -3 2230.37   73.89
   2   1  -3 2198.74   70.91
   2   1  -3 2189.84   70.28
   2   1  -3 2041.64   76.41
   2   1  -3 2093.41   72.07
   2   1  -3 2244.00   76.60
   2   1  -3 2052.07   62.74
   2   1  -3 2184.45   62.18
   2   1  -3 2284.49   78.08
   2   1  -2 1913.59   59.48
   2   1  -2 1927.76   53.44
   2   1  -2 1921.29   68.32
   2   1  -2 1907.24   63.36
   2   1  -2 1983.18   67.53
   2   1  -2 2052.12   66.23
   2   1  -2 2045.07   63.97
   2   1  -1 1373.63   41.43
   2   1  -1 1378.79   46.55
   2   1  -1 1368.90   50.93
   2   1  -1 1465.05   52.19
   2   1  -1 1480.96   46.88
   2   1  -1 1485.64   50.08
   2   1  -1 1508.99   47.39
   2   1  -1 1455.80   46.06
   2   1  -1 1477.05   53.06
   2   1  -1 1446.96   52.09
   2   1   0   53.03    6.25
   2   1   0   62.26    8.05
   2   1   0   70.49    7.73
   2   1   0   65.96    7.87
   2   1   0   62.82    6.37
   2   1   0   58.71    4.23
   2   1   0   60.67    7.22
   2   1   0   61.37    6.87
   2   1   0   60.24    8.03
   2   1   0   68.54    8.33
   2   1   1  641.84   27.85
   2   1   1  655.36   27.94
   2   1   1  663.40   24.95
   2   1   1  694.74   30.30
   2   1   1  621.42   24.78
   2   1   1  679.21   26.11
   2   1   1  646.85   29.11
   2   1   1  723.56   31.41
   2   1   1  609.45   28.27
   2   1   1  651.14   29.31
   2   1   2 1869.83   63.76
   2   1   2 1801.44   59.15
   2   1   2 1841.48   59.81
   2   1   2 1837.78   62.21
   2   1   2 1886.65   64.20
   2   1   2 1840.53   57.78
   2   1   2 1840.97   62.24
   2   1   2 1886.91   63.47
   2   1   3 3191.66   96.08
   2   1   3 3114.54   91.28
   2   1   3 3168.42   95.61
   2   1   3 3123.64   85.62
   2   1   3 3230.08  101.13
   2   1   3 3207.07   98.71
   2   1   4 2341.83   75.25
   2   1   4 2355.84   73.71
   2   1   4 2232.12   69.37
   2   1   4 2388.12   82.96
   2   1   4 2236.84   78.39
   2   1   5 1392.24   48.84
   2   1   5 1350.89   55.42
   2   1   5 1314.92   59.15
   2   1   5 1337.29   50.71
   2   1   6 2780.31  102.92
   2   1   6 2748.01   94.70
   2   1   6 2787.06   83.81
   2   1   7  189.60   18.93
   2   2 -14   97.51   23.38
   2   2 -13  116.71   24.52
   2   2 -12  257.74   33.72
   2   2 -12  231.69   33.95
   2   2 -11   29.98   12.14
   2   2 -11   35.38   12.89
   2   2 -10  704.55   52.98
   2   2 -10  648.97   52.36
   2   2  -9   -2.80    4.15
   2   2  -9    2.88    3.02
   2   2  -8 1478.25   74.85
   2   2  -8 1447.86   74.29
   2   2  -7   30.82    7.19
   2   2  -7   37.90   10.50
   2   2  -7   36.99    8.27
   2   2  -7   54.52   12.19
   2   2  -6 2461.93   97.42
   2   2  -6 2492.18   89.13
   2   2  -6 2781.98  101.93
   2   2  -6 2691.50   89.17
   2   2  -6 2580.07   81.29
   2   2  -5   99.86   10.91
   2   2  -5  100.92   12.44
   2   2  -5   87.08   13.00
   2   2  -5   87.43   12.89
   2   2  -5   99.70   14.14
   2   2  -5  103.69   12.11
   2   2  -5  106.90   12.42
   2   2  -5  105.35   14.95
   2   2  -4 2042.92   68.33
   2   2  -4 2007.82   71.84
   2   2  -4 1905.40   72.95
   2   2  -4 1880.80   72.92
   2   2  -4 2076.50   76.88
   2   2  -4 2042.39   61.75
   2   2  -4 1951.36   68.72
   2   2  -4 2064.22   78.22
   2   2  -4 2044.88   70.98
   2   2  -3 1592.14   61.13
   2   2  -3 1522.09   50.82
   2   2  -3 1430.63   56.35
   2   2  -3 1544.52   58.50
   2   2  -3 1589.00   56.42
   2   2  -3 1511.37   58.21
   2   2  -2 2048.22   71.37
   2   2  -2 2237.11   75.54
   2   2  -2 2347.31   71.01
   2   2  -2 2107.77   70.87
   2   2  -2 2090.86   67.27
   2   2  -2 2155.83   74.23
   2   2  -2 2090.09   64.78
   2   2  -2 2190.44   73.08
   2   2  -1 4647.03  138.33
   2   2  -1 4881.87  139.50
   2   2  -1 4950.73  136.18
   2   2  -1 4738.41  134.46
   2   2  -1 4870.86  135.80
   2   2  -1 4757.39  133.07
   2   2  -1 4770.53  138.02
   2   2  -1 4784.38  128.70
   2   2   0   32.90    3.86
   2   2   0   37.43    6.39
   2   2   0   25.65    3.59
   2   2   0   22.16    4.20
   2   2   0   23.76    5.34
   2   2   0   27.03    5.21
   2   2   0   30.65    5.12
   2   2   0   24.14    4.99
   2   2   0   45.86    6.50
   2   2   0   26.71    5.15
   2   2   0   23.37    2.71
   2   2   0   25.66    5.20
   2   2   1 2563.45   71.21
   2   2   1 2588.76   80.98
   2   2   1 2645.80   79.63
   2   2   1 2620.09   75.20
   2   2   1 2366.63   81.90
   2   2   1 2602.91   81.26
   2   2   1 2739.42   71.89
   2   2   1 2610.06   74.33
   2   2   1 2518.51   75.76
   2   2   1 2499.18   78.63
   2   2   1 2595.31   81.85
   2   2   1 2469.71   82.01
   2   2   1 2565.26   81.19
   2   2   2 2195.47   72.01
   2   2   2 2075.46   62.37
   2   2   2 2185.35   70.99
   2   2   2 2160.31   68.48
   2   2   2 2099.75   72.79
   2   2   2 2070.31   71.10
   2   2   3 2110.53   73.75
   2   2   3 2192.04   66.31
   2   2   3 2087.12   61.43
   2   2   3 2085.74   57.67
   2   2   3 2193.68   72.19
   2   2   3 2171.61   71.34
   2   2   3 2179.93   74.89
   2   2   3 2090.82   70.77
   2   2   4  398.31   23.94
   2   2   4  419.03   23.77
   2   2   4  471.42   28.11
   2   2   4  451.39   28.08
   2   2   4  455.16   23.94
   2   2   5  933.27   40.23
   2   2   5  926.04   38.55
   2   2   5  943.92   46.23
   2   2   5  939.11   46.29
   2   2   5  894.91   44.19
   2   2   5  905.04   40.41
   2   2   6  898.98   38.97
   2   2   6  825.28   45.92
   2   2   6  860.69   46.59
   2   2   6  832.77   35.76
   2   2   6  799.33   30.95
   2   2   6  928.96   42.07
   2   2   7 1341.19   57.24
   2   2   7 1248.68   62.26
   2   2   8  736.53   47.29
   2   3 -13  134.15   27.45
   2   3 -12   88.90   21.32
   2   3 -11  201.78   30.78
   2   3 -10  168.13   25.04
   2   3 -10   99.25   20.55
   2   3  -9  567.20   45.27
   2   3  -9  588.08   48.39
   2   3  -8 1135.83   64.11
   2   3  -8 1101.12   65.45
   2   3  -7  377.99   30.67
   2   3  -7  460.06   37.42
   2   3  -7  365.30   32.81
   2   3  -6 1789.64   75.82
   2   3  -6 1992.22   73.69
   2   3  -6 1960.13   84.16
   2   3  -6 1955.03   82.86
   2   3  -5   18.36    5.76
   2   3  -5   26.13    6.21
   2   3  -5   20.28    6.99
   2   3  -5   17.71    6.11
   2   3  -5   11.01    4.59
   2   3  -4 1571.28   64.29
   2   3  -4 1420.93   49.22
   2   3  -4 1391.78   45.50
   2   3  -4 1547.25   60.32
   2   3  -4 1435.43   60.94
   2   3  -3   26.81    4.81
   2   3  -3   24.44    6.52
   2   3  -2 3248.30   97.53
   2   3  -2 3268.14  105.24
   2   3  -2 3343.38  111.09
   2   3  -2 3293.44  105.98
   2   3  -2 3306.98   86.78
   2   3  -1 3685.67  118.21
   2   3  -1 3603.88  107.81
   2   3  -1 3730.93  112.93
   2   3  -1 3675.18  114.78
   2   3  -1 3747.74  100.98
   2   3  -1 3747.22  110.23
   2   3  -1 3733.10  104.01
   2   3  -1 3517.21  110.93
   2   3   0  159.64   14.28
   2   3   0  159.87   14.99
   2   3   0  160.14   10.97
   2   3   0  170.94   15.32
   2   3   0  176.51   13.25
   2   3   1 5980.90  169.62
   2   3   1 5942.85  162.45
   2   3   1 5916.06  170.37
   2   3   1 6186.19  160.64
   2   3   1 6012.41  168.21
   2   3   1 6048.77  171.03
   2   3   1 5965.51  159.77
   2   3   1 5834.02  171.56
   2   3   2 2415.24   79.99
   2   3   2 2445.77   75.48
   2   3   2 2433.92   80.33
   2   3   2 2416.38   82.67
   2   3   2 2550.44   76.01
   2   3   2 2367.00   79.57
   2   3   2 2550.63   84.96
   2   3   2 2464.63   74.74
   2   3   2 2548.26   84.76
   2   3   3 2102.26   76.42
   2   3   3 2199.37   69.78
   2   3   3 2226.80   76.01
   2   3   3 2145.47   78.03
   2   3   3 2134.12   71.24
   2   3   4  779.81   40.22
   2   3   4  810.07   35.78
   2   3   4  819.95   25.01
   2   3   4  785.87   41.26
   2   3   4  735.80   33.24
   2   3   5 3356.63  113.19
   2   3   5 3365.14  113.04
   2   3   5 3354.78  105.78
   2   3   5 3413.51  113.12
   2   3   5 3321.56   98.06
   2   3   6   13.46    4.16
   2   3   6    6.47    3.60
   2   3   6    7.19    3.78
   2   3   6    1.81    3.80
   2   3   6    8.32    4.28
   2   3   6    3.34    2.03
   2   3   7 1030.04   45.31
   2   3   7 1082.20   49.87
   2   3   7 1060.98   56.04
   2   3   7 1020.17   52.21
   2   3   7 1049.87   54.92
   2   3   7  989.59   43.00
   2   3   8  149.98   18.17
   2   3   8  144.80   19.73
   2   3   8  144.15   20.30
   2   3   8  148.84   16.45
   2   3   9  544.33   43.75
   2   3   9  552.36   41.38
   2   3  10  447.24   38.65
   2   4 -13  220.11   35.38
   2   4 -12    4.24    6.30
   2   4 -11  341.18   41.22
   2   4  -9  486.37   45.42
   2   4  -8  106.54   20.87
   2   4  -7  550.18   44.90
   2   4  -7  569.54   42.21
   2   4  -7  646.19   44.18
   2   4  -6  491.01   37.00
   2   4  -6  428.80   34.01
   2   4  -5  127.24   17.70
   2   4  -5   97.27   15.43
   2   4  -4 2458.26   96.51
   2   4  -4 2520.44   96.09
   2   4  -3  391.54   30.92
   2   4  -3  410.57   28.54
   2   4  -2 2277.72   70.40
   2   4  -2 2345.47   88.52
   2   4  -2 2355.98   90.20
   2   4  -2 2136.24   61.06
   2   4  -2 2392.26   83.93
   2   4  -2 2299.38   80.51
   2   4  -1    3.37    2.05
   2   4  -1    5.27    3.69
   2   4  -1    1.29    1.35
   2   4  -1    5.57    2.58
   2   4  -1    2.64    2.40
   2   4   0 4260.68  122.91
   2   4   0 4010.52  123.96
   2   4   0 4236.02  128.10
   2   4   0 4129.51  135.44
   2   4   0 4173.31  121.08
   2   4   0 4323.15  127.71
   2   4   1 1316.75   49.70
   2   4   1 1333.17   53.96
   2   4   1 1439.19   58.17
   2   4   1 1311.11   48.57
   2   4   1 1310.27   52.11
   2   4   2 3061.86   94.21
   2   4   2 2887.94   98.81
   2   4   2 2931.57   88.59
   2   4   2 2900.61   95.07
   2   4   2 2808.24   89.55
   2   4   2 2962.07  101.26
   2   4   3 1150.22   47.43
   2   4   3 1076.61   45.86
   2   4   3 1033.72   49.13
   2   4   3 1226.31   47.05
   2   4   3 1082.04   49.94
   2   4   3 1014.25   46.25
   2   4   3 1081.63   44.42
   2   4   3 1083.74   51.54
   2   4   4 2911.49   97.23
   2   4   4 2700.71   89.30
   2   4   4 2750.02   96.64
   2   4   4 2680.28   91.49
   2   4   4 2582.80   96.27
   2   4   4 2662.08   87.69
   2   4   5 1307.71   60.43
   2   4   5 1365.97   55.91
   2   4   5 1412.67   45.62
   2   4   5 1516.29   65.02
   2   4   5 1344.07   51.75
   2   4   6  109.09    9.58
   2   4   6   97.99   15.17
   2   4   6   78.47   13.40
   2   4   6  116.60   14.05
   2   4   6  111.44   15.68
   2   4   7  700.62   44.51
   2   4   7  619.20   34.28
   2   4   7  623.85   40.67
   2   4   7  643.21   41.98
   2   4   8  382.95   32.74
   2   4   8  319.23   30.96
   2   4   8  327.10   25.36
   2   4   8  341.63   29.93
   2   4   8  351.64   31.47
   2   4   9 1006.94   61.74
   2   4   9 1079.95   52.59
   2   4   9 1024.10   56.22
   2   4   9 1087.28   60.36
   2   4   9  990.20   58.93
   2   4  10   -2.91    3.06
   2   4  10    2.61    3.88
   2   4  11  754.86   52.90
   2   4  11  715.66   54.46
   2   4  12    3.05    4.53
   2   4  15   76.97   19.57
   2   4  16  102.11   23.34
   2   5 -12   75.69   22.00
   2   5 -11   75.53   20.27
   2   5 -10   19.59   11.64
   2   5  -9  367.51   40.69
   2   5  -8   67.06   18.02
   2   5  -7  903.50   58.33
   2   5  -6   22.70    8.80
   2   5  -6   23.93    9.27
   2   5  -5  601.45   43.94
   2   5  -5  547.63   42.29
   2   5  -4   40.71   11.28
   2   5  -3 1559.40   75.60
   2   5  -3 1606.03   78.07
   2   5  -2 1189.75   62.62
   2   5  -2 1162.09   61.34
   2   5  -2 1081.02   50.70
   2   5  -2 1109.93   49.47
   2   5  -2 1108.17   55.83
   2   5  -1  868.49   51.08
   2   5  -1  900.03   41.83
   2   5  -1  875.62   51.61
   2   5  -1  868.83   41.23
   2   5  -1  844.06   45.86
   2   5   0 1885.00   81.53
   2   5   0 2003.43   67.48
   2   5   0 1910.83   71.16
   2   5   0 1949.68   83.34
   2   5   0 1853.85   72.32
   2   5   0 1890.92   51.26
   2   5   0 1810.35   67.61
   2   5   0 1919.38   74.99
   2   5   1  467.35   32.66
   2   5   1  535.82   29.43
   2   5   1  498.00   31.73
   2   5   1  504.87   29.30
   2   5   1  484.87   30.61
   2   5   2 2314.99   87.12
   2   5   2 2306.92   78.87
   2   5   2 2311.02   83.08
   2   5   2 2333.17   79.44
   2   5   2 2371.98   84.33
   2   5   3  100.84   13.33
   2   5   3   92.99   12.23
   2   5   3  122.17   15.62
   2   5   3   90.16    7.86
   2   5   3  104.86   13.75
   2   5   3  117.32   13.11
   2   5   3  104.09   15.06
   2   5   4 1035.80   48.99
   2   5   4 1011.72   52.60
   2   5   4  950.73   45.93
   2   5   4  971.37   50.35
   2   5   4  971.87   47.32
   2   5   4  997.78   45.80
   2   5   4 1065.88   54.01
   2   5   5    1.24    1.84
   2   5   5    7.39    4.34
   2   5   5   -1.43    2.13
   2   5   5    2.78    2.53
   2   5   5    3.94    2.92
   2   5   6 1962.89   84.91
   2   5   6 2041.41   76.71
   2   5   6 1908.35   81.26
   2   5   6 1926.57   65.09
   2   5   7 1000.59   56.06
   2   5   7  991.62   55.28
   2   5   8  911.90   55.88
   2   5   8  845.06   51.88
   2   5   8  899.89   53.40
   2   5   8  857.19   45.12
   2   5   9  645.97   48.26
   2   5   9  593.10   44.42
   2   5   9  620.47   44.27
   2   5   9  694.53   40.88
   2   5  10  233.83   26.83
   2   5  10  254.29   28.75
   2   5  10  239.79   28.44
   2   5  10  315.65   33.82
   2   5  11  632.61   47.95
   2   5  11  549.94   48.42
   2   5  11  591.02   47.35
   2   5  12   94.53   20.57
   2   5  12   93.09   19.03
   2   5  12   77.78   17.80
   2   5  13  184.74   28.82
   2   5  13  243.91   33.60
   2   5  13  223.54   29.69
   2   5  14   -3.72    5.53
   2   5  15  212.84   31.66
   2   5  16   20.68   10.65
   2   6 -11   44.17   17.38
   2   6 -10  134.07   26.95
   2   6  -9  102.19   22.35
   2   6  -8  360.93   40.95
   2   6  -7  273.98   32.98
   2   6  -6  261.11   30.87
   2   6  -6  264.85   32.19
   2   6  -5  670.21   50.54
   2   6  -5  678.19   53.78
   2   6  -4   36.95   11.21
   2   6  -4   49.90   13.93
   2   6  -3  828.98   55.32
   2   6  -3  845.07   57.60
   2   6  -2    2.68    3.97
   2   6  -2    5.42    4.93
   2   6  -2   -2.30    4.17
   2   6  -1 1427.13   72.62
   2   6  -1 1184.60   67.51
   2   6  -1 1343.61   65.61
   2   6   0    9.98    5.24
   2   6   0    4.85    3.60
   2   6   0    7.09    3.65
   2   6   0    2.01    2.11
   2   6   1 1172.07   52.01
   2   6   1 1199.47   58.39
   2   6   1 1093.89   51.80
   2   6   1 1201.06   63.86
   2   6   2  806.99   47.30
   2   6   2  752.93   40.37
   2   6   2  780.88   50.02
   2   6   2  880.39   42.77
   2   6   2  824.60   46.04
   2   6   3 1000.83   51.67
   2   6   3 1014.01   49.58
   2   6   3  987.72   52.71
   2   6   3  982.31   38.11
   2   6   3 1042.91   48.01
   2   6   3  924.98   53.69
   2   6   4 1993.91   80.99
   2   6   4 1943.70   85.18
   2   6   4 1910.59   81.36
   2   6   4 1955.35   64.08
   2   6   4 1971.57   75.03
   2   6   4 1903.97   83.99
   2   6   5    4.60    3.42
   2   6   5    3.90    4.09
   2   6   5   -2.24    2.35
   2   6   5    6.15    4.31
   2   6   6 2304.45   94.89
   2   6   6 2031.45   86.12
   2   6   6 2146.07   91.89
   2   6   6 2012.66   86.99
   2   6   7   50.02   11.77
   2   6   7   67.90   14.57
   2   6   8 1270.68   66.97
   2   6   9  246.93   28.58
   2   6   9  158.29   24.51
   2   6   9  198.22   25.10
   2   6  10  363.65   35.55
   2   6  10  423.23   40.40
   2   6  10  406.55   37.66
   2   6  11  290.34   31.97
   2   6  11  250.68   33.01
   2   6  11  240.68   30.13
   2   6  12  406.50   39.15
   2   6  12  431.69   41.41
   2   6  12  487.26   46.54
   2   6  13  257.94   33.18
   2   6  13  210.65   32.16
   2   6  14  120.48   23.52
   2   6  14  141.87   27.09
   2   7 -10  203.77   33.89
   2   7  -9   -4.22    6.27
   2   7  -8  367.26   45.00
   2   7  -7  101.74   22.82
   2   7  -6  462.95   47.98
   2   7  -6  456.88   44.82
   2   7  -5  168.88   28.19
   2   7  -5  188.48   27.71
   2   7  -4  271.73   34.55
   2   7  -4  339.96   37.08
   2   7  -3  467.50   43.75
   2   7  -3  435.27   42.08
   2   7  -2  399.87   36.75
   2   7  -2  380.98   38.34
   2   7  -2  417.20   40.16
   2   7  -1  999.07   59.44
   2   7  -1  930.13   61.46
   2   7  -1  991.73   63.59
   2   7   0    4.89    3.63
   2   7   0    2.82    4.19
   2   7   0   11.78    6.91
   2   7   1 1660.56   78.07
   2   7   1 1587.74   82.42
   2   7   2   45.33   11.44
   2   7   2   30.20   10.43
   2   7   3 1525.32   73.24
   2   7   3 1689.69   76.74
   2   7   3 1580.61   79.45
   2   7   4  151.71   20.73
   2   7   4  175.48   23.36
   2   7   4  207.63   23.72
   2   7   5  369.06   35.40
   2   7   5  414.35   34.54
   2   7   5  433.21   37.20
   2   7   5  391.06   33.66
   2   7   6  377.90   36.71
   2   7   6  394.21   34.29
   2   7   6  455.51   38.55
   2   7   6  474.73   37.30
   2   7   7  556.81   45.85
   2   7   7  572.40   42.75
   2   7   7  609.75   45.30
   2   7   7  592.31   43.27
   2   7   8 1115.12   62.84
   2   7   8 1009.78   61.04
   2   7   8 1070.39   66.85
   2   7   9   45.95   12.42
   2   7  10  693.09   52.84
   2   7  10  715.55   55.72
   2   7  10  665.30   50.04
   2   7  11    6.24    6.55
   2   7  11    6.11    5.56
   2   7  11    3.55    5.27
   2   7  12  479.86   43.95
   2   7  12  433.34   45.27
   2   7  13   13.74    8.07
   2   7  13   15.87    9.32
   2   7  14  290.83   39.40
   2   7  15   34.69   13.68
   2   8  -8  162.60   31.20
   2   8  -7    4.58    6.80
   2   8  -6  288.07   39.50
   2   8  -5   20.73   10.67
   2   8  -5   30.47   12.01
   2   8  -4  800.61   64.13
   2   8  -4  826.96   63.43
   2   8  -3  487.84   47.55
   2   8  -3  523.47   49.28
   2   8  -2  512.68   47.63
   2   8  -2  428.68   44.79
   2   8  -1  210.87   27.62
   2   8  -1  175.03   27.10
   2   8  -1  207.11   29.86
   2   8   0  516.40   43.03
   2   8   0  523.99   45.97
   2   8   0  487.45   45.70
   2   8   1  587.10   45.86
   2   8   1  654.36   53.15
   2   8   2  363.72   34.81
   2   8   2  387.08   39.07
   2   8   3  585.56   44.68
   2   8   3  599.46   48.31
   2   8   4   76.67   15.50
   2   8   4   56.54   14.41
   2   8   4   70.84   15.67
   2   8   4   78.54   16.81
   2   8   5  640.05   49.52
   2   8   5  603.90   45.60
   2   8   5  684.22   50.00
   2   8   5  580.04   44.08
   2   8   6   21.83    9.27
   2   8   6   16.31    8.09
   2   8   6   20.20    8.58
   2   8   6   23.14    8.55
   2   8   7  690.10   53.04
   2   8   7  628.91   47.41
   2   8   7  534.08   44.79
   2   8   7  622.80   45.87
   2   8   8  177.10   24.42
   2   8   8  146.52   23.15
   2   8   8  167.97   26.21
   2   8   9  648.93   48.79
   2   8   9  680.28   51.85
   2   8   9  677.09   55.80
   2   8  10  195.53   26.78
   2   8  10  272.65   32.96
   2   8  11   86.25   19.62
   2   8  11   99.50   19.70
   2   8  11   78.84   19.82
   2   8  12  149.90   27.40
   2   8  13   61.99   19.46
   2   8  14  223.47   35.07
   2   8  15   13.33    9.33
   2   9  -7  170.65   31.82
   2   9  -6  107.77   25.21
   2   9  -5   44.95   16.38
   2   9  -5   42.22   14.73
   2   9  -4  270.64   38.08
   2   9  -4  293.35   39.21
   2   9  -3   24.66   11.42
   2   9  -3   12.41    8.70
   2   9  -2  560.29   50.60
   2   9  -2  692.01   58.04
   2   9  -2  576.73   54.25
   2   9  -1    6.88    6.26
   2   9  -1    3.76    5.59
   2   9  -1   11.93    8.35
   2   9   0  475.68   44.88
   2   9   0  581.60   52.71
   2   9   1    3.22    4.78
   2   9   1    7.54    6.86
   2   9   2  581.94   48.03
   2   9   2  549.08   50.53
   2   9   3  376.99   38.36
   2   9   3  368.83   40.44
   2   9   4  176.41   25.98
   2   9   4  213.68   29.46
   2   9   4  202.12   29.16
   2   9   5  279.40   32.58
   2   9   5  288.59   33.85
   2   9   5  262.70   30.11
   2   9   6  115.48   22.52
   2   9   6  113.77   20.86
   2   9   6  109.33   20.73
   2   9   6  129.80   21.14
   2   9   7  568.64   50.68
   2   9   7  585.35   48.45
   2   9   7  537.95   46.88
   2   9   7  551.65   44.77
   2   9   8   33.17   12.87
   2   9   8   64.88   16.00
   2   9   8   28.92   10.71
   2   9   8   49.35   13.66
   2   9   9  343.01   35.66
   2   9   9  365.53   41.56
   2   9   9  299.02   35.50
   2   9  10    3.95    5.86
   2   9  10   -3.50    5.19
   2   9  11  248.57   33.56
   2   9  12   30.48   13.29
   2   9  12   37.30   13.78
   2   9  12   42.03   14.49
   2   9  13  172.26   31.26
   2   9  13  167.67   29.02
   2   9  14   89.24   22.56
   2   9  15   18.32   10.76
   2  10  -5  247.26   37.39
   2  10  -5  239.72   37.79
   2  10  -4   18.33   11.80
   2  10  -4   46.32   16.85
   2  10  -3  200.26   33.89
   2  10  -3  253.94   37.52
   2  10  -2  143.89   28.51
   2  10  -2  122.84   24.83
   2  10  -2  145.85   27.95
   2  10  -1   75.17   20.29
   2  10  -1   57.79   17.23
   2  10  -1   61.68   17.33
   2  10   0  173.26   30.37
   2  10   0  131.22   24.84
   2  10   1    4.23    4.44
   2  10   1    3.65    5.42
   2  10   2  679.59   58.73
   2  10   2  507.06   47.71
   2  10   3  108.05   23.10
   2  10   3   70.51   18.62
   2  10   4  577.53   53.17
   2  10   4  562.97   49.87
   2  10   4  656.21   54.87
   2  10   5   89.58   20.56
   2  10   5   82.85   19.76
   2  10   6  357.84   41.83
   2  10   6  324.47   37.66
   2  10   6  323.17   37.79
   2  10   7  106.59   22.55
   2  10   7  129.38   23.72
   2  10   7  179.42   27.82
   2  10   8  281.86   37.29
   2  10   8  253.11   33.39
   2  10   8  359.74   39.28
   2  10   9  212.51   31.61
   2  10   9  181.68   30.71
   2  10  10   45.23   14.83
   2  10  10   29.64   12.60
   2  10  11  307.75   38.87
   2  10  12    4.03    5.99
   2  10  13  179.73   31.98
   2  10  13  204.40   32.22
   2  10  14    4.62    4.85
   2  10  14    4.31    6.40
   2  11  -3  176.53   33.18
   2  11  -3  141.73   29.16
   2  11  -2   24.40   12.56
   2  11  -1  212.36   36.17
   2  11  -1  198.51   32.05
   2  11   0   52.28   18.06
   2  11   0   86.95   21.35
   2  11   1  135.18   28.62
   2  11   1   77.06   19.65
   2  11   2  182.18   32.30
   2  11   2  143.29   26.71
   2  11   3  137.52   27.39
   2  11   3  156.93   27.86
   2  11   4  327.49   41.66
   2  11   4  335.10   40.38
   2  11   4  281.83   38.10
   2  11   5   -3.94    5.86
   2  11   6  316.02   40.61
   2  11   6  326.12   39.21
   2  11   6  321.66   39.59
   2  11   7   -4.31    6.40
   2  11   7    3.85    8.08
   2  11   7    3.82    5.67
   2  11   8  362.38   42.52
   2  11   8  396.99   46.26
   2  11   9   43.54   14.44
   2  11   9   53.32   16.86
   2  11  10  141.64   26.72
   2  11  10  122.41   26.69
   2  11  11   66.43   18.54
   2  11  11   46.21   16.14
   2  11  12   72.25   19.52
   2  11  13  139.12   27.96
   2  12   0   13.38   10.47
   2  12   1  231.53   38.58
   2  12   1  268.47   38.02
   2  12   2   14.81   10.37
   2  12   2   21.71   11.17
   2  12   3  246.18   38.23
   2  12   3  171.55   30.26
   2  12   4   51.00   16.71
   2  12   4   21.72   11.19
   2  12   5   97.55   22.82
   2  12   5   93.63   22.45
   2  12   6  101.72   24.37
   2  12   6   84.23   21.77
   2  12   7   18.61   10.93
   2  12   7   29.45   13.26
   2  12   8  149.88   29.31
   2  12   8  147.28   28.17
   2  12   9   -4.74    7.03
   2  12   9    8.50    6.31
   2  12  10  144.00   29.53
   2  12  10  111.84   24.08
   2  12  11    4.36    7.94
   3 -10  -5   30.20   12.83
   3 -10  -4  108.82   24.75
   3 -10  -2  162.97   29.87
   3  -9 -11   83.31   21.68
   3  -9 -10    4.23    6.28
   3  -9  -9  146.27   27.21
   3  -9  -8    3.88    4.07
   3  -9  -5  227.98   33.52
   3  -9  -4   84.92   20.39
   3  -9  -4  109.05   23.33
   3  -9  -3   96.47   22.09
   3  -9  -3  130.92   25.91
   3  -9  -2  133.57   26.48
   3  -9  -2  128.68   25.97
   3  -9  -1   25.36   12.56
   3  -9   0  223.92   35.14
   3  -9   1   13.18    9.23
   3  -8 -12  148.69   28.53
   3  -8 -11   72.14   19.49
   3  -8 -10  143.15   27.03
   3  -8  -9  145.23   26.62
   3  -8  -8   86.11   20.15
   3  -8  -7  351.87   39.54
   3  -8  -6   -3.36    3.52
   3  -8  -5  317.51   37.07
   3  -8  -5  407.09   43.19
   3  -8  -4   -3.58    5.31
   3  -8  -4    3.67    3.85
   3  -8  -3  227.29   33.04
   3  -8  -3  267.60   34.97
   3  -8  -2   54.26   16.37
   3  -8  -2  109.69   22.87
   3  -8  -1  188.95   30.10
   3  -8   0  162.12   28.73
   3  -8   1  158.59   28.57
   3  -8   2  129.87   25.83
   3  -8   3    8.64    9.07
   3  -7 -13   42.98   15.00
   3  -7 -12  213.57   33.30
   3  -7 -11    4.05    6.01
   3  -7 -10  359.17   41.91
   3  -7  -9   52.37   15.26
   3  -7  -8  206.98   29.92
   3  -7  -7   67.76   16.76
   3  -7  -6  205.77   28.20
   3  -7  -6  214.47   29.54
   3  -7  -5  565.21   46.78
   3  -7  -5  629.60   50.33
   3  -7  -5  619.83   50.83
   3  -7  -4   39.27   12.19
   3  -7  -4   45.79   13.78
   3  -7  -4   55.58   15.39
   3  -7  -3  295.83   34.85
   3  -7  -3  314.43   36.20
   3  -7  -2   14.13    8.31
   3  -7  -2   33.72   11.75
   3  -7  -1  670.10   54.43
   3  -7   0   17.79    9.15
   3  -7   1  438.80   44.92
   3  -7   2  107.49   22.94
   3  -7   3  252.24   35.94
   3  -7   4   87.72   21.58
   3  -7   5   82.54   21.96
   3  -6 -15  116.21   26.27
   3  -6 -14   41.56   15.14
   3  -6 -13  154.75   27.96
   3  -6 -12  122.86   24.44
   3  -6 -11   99.67   21.80
   3  -6 -10  383.30   41.82
   3  -6  -9   81.17   18.99
   3  -6  -8  272.44   33.59
   3  -6  -7   19.15    8.88
   3  -6  -6  458.85   40.57
   3  -6  -6  497.59   43.46
   3  -6  -5   56.71   14.08
   3  -6  -5   94.92   18.46
   3  -6  -5   88.31   17.78
   3  -6  -4  487.33   40.83
   3  -6  -4  508.77   44.06
   3  -6  -4  609.10   46.56
   3  -6  -3  352.09   33.32
   3  -6  -3  445.34   39.96
   3  -6  -3  419.63   39.66
   3  -6  -2  562.78   45.36
   3  -6  -2  406.58   40.30
   3  -6  -1  457.18   41.60
   3  -6   0  317.18   35.12
   3  -6   1  497.04   45.49
   3  -6   2   27.64   10.90
   3  -6   3  287.58   35.92
   3  -6   4   -3.83    5.68
   3  -6   5  441.23   47.40
   3  -6   6   21.10   10.86
   3  -6   7  162.30   30.10
   3  -5 -15  148.66   27.67
   3  -5 -15   87.63   22.69
   3  -5 -14   -4.12    4.33
   3  -5 -14   -4.18    0.06
   3  -5 -13  248.76   34.21
   3  -5 -13  250.39   34.66
   3  -5 -13  289.16   37.96
   3  -5 -12   11.16    7.81
   3  -5 -12    3.57    3.75
   3  -5 -12    3.74    5.55
   3  -5 -11  283.86   35.94
   3  -5 -11  287.83   34.26
   3  -5 -11  340.83   39.03
   3  -5 -10  110.49   21.83
   3  -5 -10   62.49   15.42
   3  -5  -9  422.57   41.85
   3  -5  -8  304.92   33.99
   3  -5  -7  354.54   36.16
   3  -5  -6  703.42   51.06
   3  -5  -5  278.44   29.72
   3  -5  -5  243.28   28.34
   3  -5  -4  895.27   55.37
   3  -5  -4  884.47   56.87
   3  -5  -4  959.18   56.72
   3  -5  -3    2.30    3.42
   3  -5  -3    2.47    2.60
   3  -5  -2  560.17   39.25
   3  -5  -2  496.58   42.41
   3  -5  -2  569.90   43.10
   3  -5  -1    5.20    4.73
   3  -5  -1    7.80    5.01
   3  -5   0 1279.11   70.73
   3  -5   1  443.02   40.27
   3  -5   2  524.65   45.06
   3  -5   3  329.76   36.51
   3  -5   4   30.96   11.99
   3  -5   4   22.22    9.44
   3  -5   5  509.97   48.58
   3  -5   5  548.51   48.17
   3  -5   6    3.85    5.71
   3  -5   7  296.61   39.06
   3  -5   8   12.81    8.97
   3  -5   9  240.78   36.72
   3  -4 -15  138.48   27.87
   3  -4 -15   95.13   22.86
   3  -4 -14   92.69   21.78
   3  -4 -14   90.13   22.45
   3  -4 -13  178.21   27.98
   3  -4 -13  181.35   30.06
   3  -4 -13  107.95   23.17
   3  -4 -12  124.69   22.91
   3  -4 -12  100.77   21.59
   3  -4 -12  171.86   28.11
   3  -4 -11  629.11   51.86
   3  -4 -11  615.82   51.63
   3  -4 -11  669.37   52.44
   3  -4 -11  595.05   50.87
   3  -4 -10    3.21    3.37
   3  -4 -10    3.06    3.22
   3  -4 -10    9.30    6.51
   3  -4  -9  441.88   40.74
   3  -4  -9  437.54   38.95
   3  -4  -9  433.36   39.69
   3  -4  -8   23.34    9.22
   3  -4  -8   47.06   12.22
   3  -4  -7  831.46   54.89
   3  -4  -7  789.94   48.94
   3  -4  -6  521.06   41.10
   3  -4  -6  443.89   33.32
   3  -4  -5  665.57   46.06
   3  -4  -5  670.80   39.11
   3  -4  -4  880.94   53.07
   3  -4  -4  943.73   55.34
   3  -4  -4  884.60   50.84
   3  -4  -3 1548.62   71.31
   3  -4  -3 1365.00   70.70
   3  -4  -3 1466.40   68.94
   3  -4  -2 1106.51   57.04
   3  -4  -2 1056.22   60.78
   3  -4  -2 1141.97   59.00
   3  -4  -1  107.34   15.47
   3  -4  -1  108.94   16.98
   3  -4  -1   84.63   16.34
   3  -4   0 1054.12   58.93
   3  -4   1   -2.46    0.06
   3  -4   2  762.78   51.58
   3  -4   2  697.61   49.83
   3  -4   3  268.39   30.83
   3  -4   3  277.71   30.90
   3  -4   4  500.00   43.65
   3  -4   4  485.42   42.59
   3  -4   5  517.30   45.87
   3  -4   5  507.57   44.88
   3  -4   6  362.78   39.79
   3  -4   6  378.72   38.92
   3  -4   7  376.64   41.80
   3  -4   7  412.95   42.14
   3  -4   8  166.68   29.44
   3  -4   9  213.89   33.64
   3  -4  10    4.40    8.01
   3  -3 -15    9.05    9.50
   3  -3 -15   -4.29    6.37
   3  -3 -14  308.58   40.62
   3  -3 -14  279.50   37.99
   3  -3 -13   24.06   11.16
   3  -3 -13   37.87   13.20
   3  -3 -12  307.17   35.43
   3  -3 -12  344.24   38.91
   3  -3 -12  301.61   37.27
   3  -3 -11  247.45   30.87
   3  -3 -11  301.19   34.51
   3  -3 -11  290.06   33.63
   3  -3 -11  288.22   34.84
   3  -3 -10  103.87   19.74
   3  -3 -10  154.13   23.72
   3  -3 -10  167.58   24.95
   3  -3 -10  137.89   23.26
   3  -3  -9  762.09   53.50
   3  -3  -9  737.54   51.64
   3  -3  -9  796.17   54.57
   3  -3  -9  771.13   53.95
   3  -3  -8  129.18   20.58
   3  -3  -8  120.05   18.95
   3  -3  -8  136.83   20.90
   3  -3  -8  102.07   18.01
   3  -3  -7  891.16   55.68
   3  -3  -7  889.81   53.58
   3  -3  -7  904.02   53.02
   3  -3  -6   14.39    6.67
   3  -3  -6   18.04    6.99
   3  -3  -5 2376.95   97.35
   3  -3  -5 2376.04   90.15
   3  -3  -4  653.40   42.98
   3  -3  -4  640.81   42.40
   3  -3  -3 1127.17   58.02
   3  -3  -3 1172.99   60.79
   3  -3  -3 1225.81   56.23
   3  -3  -2  166.37   19.21
   3  -3  -2  144.78   19.25
   3  -3  -2  172.84   18.82
   3  -3  -1  709.28   36.53
   3  -3  -1  712.88   45.92
   3  -3  -1  739.35   42.37
   3  -3   0  954.95   51.34
   3  -3   0 1022.00   46.08
   3  -3   1  520.58   37.42
   3  -3   1  513.04   31.31
   3  -3   2 1106.93   59.54
   3  -3   2 1103.62   61.19
   3  -3   3  413.69   35.59
   3  -3   3  403.72   35.86
   3  -3   4 1109.36   64.67
   3  -3   4 1222.16   68.19
   3  -3   5   25.90    9.56
   3  -3   5   11.54    7.43
   3  -3   6  604.86   48.96
   3  -3   6  528.65   45.65
   3  -3   7   13.59    8.75
   3  -3   7   32.71   11.40
   3  -3   8  366.02   41.48
   3  -3   8  374.97   39.95
   3  -3   9   78.37   21.09
   3  -3   9  106.42   21.90
   3  -3  10  125.06   26.40
   3  -3  10  107.87   23.05
   3  -3  11  114.10   25.80
   3  -2 -15   50.24   17.31
   3  -2 -15   29.89   12.71
   3  -2 -14  212.28   33.96
   3  -2 -14  293.38   38.44
   3  -2 -13   20.30   10.45
   3  -2 -13   18.71    9.63
   3  -2 -12  387.06   41.30
   3  -2 -12  402.89   40.97
   3  -2 -12  446.19   45.66
   3  -2 -11   -2.84    4.22
   3  -2 -11   -3.16    4.69
   3  -2 -11    3.20    4.74
   3  -2 -11    3.48    3.66
   3  -2 -10  723.28   51.07
   3  -2 -10  775.38   54.34
   3  -2 -10  733.37   53.43
   3  -2 -10  725.94   55.05
   3  -2  -9  523.72   41.35
   3  -2  -9  468.37   39.63
   3  -2  -9  539.57   43.53
   3  -2  -9  508.46   43.41
   3  -2  -8  926.34   55.29
   3  -2  -8  853.74   52.76
   3  -2  -8  906.48   56.98
   3  -2  -8  786.94   52.97
   3  -2  -7  584.09   41.68
   3  -2  -7  509.44   37.30
   3  -2  -7  489.52   39.50
   3  -2  -7  586.78   42.00
   3  -2  -6  275.40   27.24
   3  -2  -6  296.77   26.28
   3  -2  -6  299.51   29.11
   3  -2  -6  313.61   28.59
   3  -2  -5 1126.89   58.98
   3  -2  -5 1168.98   54.13
   3  -2  -5 1129.09   60.09
   3  -2  -5 1228.87   58.30
   3  -2  -4  429.94   32.35
   3  -2  -4  393.80   28.59
   3  -2  -3 1399.60   56.16
   3  -2  -3 1273.54   62.13
   3  -2  -3 1383.30   62.98
   3  -2  -2   45.19    9.92
   3  -2  -2   32.53    7.28
   3  -2  -1 1560.28   70.76
   3  -2  -1 1694.88   64.83
   3  -2   0  139.35   18.21
   3  -2   0  183.06   15.38
   3  -2   0  189.22   18.45
   3  -2   1 1061.66   47.71
   3  -2   1  969.38   43.16
   3  -2   1 1004.42   54.10
   3  -2   1  997.68   49.75
   3  -2   2  436.64   28.63
   3  -2   2  432.82   26.84
   3  -2   2  396.29   33.22
   3  -2   2  427.05   31.56
   3  -2   3 1940.50   74.83
   3  -2   3 2016.85   83.61
   3  -2   3 1942.47   73.22
   3  -2   3 1974.70   86.93
   3  -2   4  614.53   42.68
   3  -2   4  592.94   43.50
   3  -2   5  587.74   43.45
   3  -2   5  504.12   41.57
   3  -2   6  563.19   45.29
   3  -2   6  622.02   47.58
   3  -2   7  144.69   24.01
   3  -2   7  148.28   23.43
   3  -2   8  204.95   29.87
   3  -2   8  179.21   26.93
   3  -2   9    3.55    3.72
   3  -2  10  426.93   45.95
   3  -2  10  459.38   46.68
   3  -2  11   29.23   15.20
   3  -2  11   39.68   14.45
   3  -2  12  233.59   36.58
   3  -1 -15  119.04   26.04
   3  -1 -15  120.10   25.23
   3  -1 -14   74.12   20.05
   3  -1 -14  100.85   22.90
   3  -1 -13  383.14   43.05
   3  -1 -13  323.72   40.48
   3  -1 -13  302.91   37.07
   3  -1 -12  259.30   33.86
   3  -1 -12  286.80   36.68
   3  -1 -12  241.59   32.87
   3  -1 -11   59.85   15.92
   3  -1 -11   62.58   16.28
   3  -1 -11   52.98   15.35
   3  -1 -10  447.16   38.15
   3  -1 -10  482.92   42.00
   3  -1 -10  489.32   43.61
   3  -1 -10  441.14   42.12
   3  -1  -9  119.46   18.65
   3  -1  -9  119.05   19.39
   3  -1  -9  117.49   20.16
   3  -1  -9  118.52   20.60
   3  -1  -8 1561.97   75.07
   3  -1  -8 1546.60   74.03
   3  -1  -8 1568.56   78.85
   3  -1  -8 1647.72   80.90
   3  -1  -7    8.58    5.04
   3  -1  -7    1.95    2.89
   3  -1  -7    4.88    3.63
   3  -1  -7    2.41    2.53
   3  -1  -6 1960.81   82.63
   3  -1  -6 1905.98   77.55
   3  -1  -6 1992.54   86.44
   3  -1  -6 2013.80   85.18
   3  -1  -5   26.63    8.00
   3  -1  -5   17.12    5.63
   3  -1  -5   26.84    8.41
   3  -1  -5   17.22    6.68
   3  -1  -4 1451.17   64.38
   3  -1  -4 1458.14   65.79
   3  -1  -4 1394.80   61.99
   3  -1  -4 1372.05   41.60
   3  -1  -4 1370.04   54.89
   3  -1  -3 1312.58   60.64
   3  -1  -2  806.06   44.18
   3  -1  -2  893.03   37.21
   3  -1  -1 2605.14   94.94
   3  -1  -1 2645.20   83.68
   3  -1  -1 2571.62   71.73
   3  -1   0   56.26   10.52
   3  -1   0   57.59   10.74
   3  -1   0   60.58    8.92
   3  -1   0   68.76   11.22
   3  -1   0   57.04    7.17
   3  -1   1 2117.05   82.99
   3  -1   1 2176.33   78.11
   3  -1   1 2103.84   73.39
   3  -1   1 2196.64   83.06
   3  -1   1 2088.85   75.93
   3  -1   1 2195.45   68.94
   3  -1   1 2036.63   83.19
   3  -1   2   32.25    7.39
   3  -1   2   46.68   10.22
   3  -1   2   39.17    8.23
   3  -1   2   43.57    7.74
   3  -1   2   43.72    8.83
   3  -1   2   29.43    7.97
   3  -1   2   35.20    6.61
   3  -1   3 1081.20   48.30
   3  -1   3 1057.43   55.62
   3  -1   3 1028.42   45.82
   3  -1   3 1124.44   53.25
   3  -1   3 1109.19   54.40
   3  -1   3 1013.71   44.87
   3  -1   4  227.68   20.02
   3  -1   4  293.15   28.34
   3  -1   4  258.39   20.58
   3  -1   4  250.74   24.50
   3  -1   4  304.60   26.85
   3  -1   4  295.35   22.28
   3  -1   5 1278.87   63.77
   3  -1   5 1199.61   59.83
   3  -1   5 1188.53   64.71
   3  -1   5 1123.02   51.44
   3  -1   6  564.73   42.93
   3  -1   6  651.09   42.13
   3  -1   6  633.92   46.62
   3  -1   7  875.47   51.17
   3  -1   7  880.13   57.04
   3  -1   7  795.28   55.82
   3  -1   8  288.73   33.33
   3  -1   8  292.66   33.62
   3  -1   9  276.08   34.38
   3  -1   9  278.60   34.13
   3  -1  10  607.46   53.20
   3  -1  10  524.88   49.73
   3  -1  11   -3.94   11.71
   3  -1  11   11.64    8.14
   3  -1  12  210.55   33.51
   3  -1  12  229.14   33.70
   3  -1  13   -4.44    6.60
   3  -1  13   -4.28    6.35
   3   0 -15  141.67   28.65
   3   0 -15  186.38   31.44
   3   0 -14    8.71    7.91
   3   0 -14   -4.08    6.05
   3   0 -13  345.96   40.82
   3   0 -13  361.86   43.11
   3   0 -13  326.90   39.78
   3   0 -12   14.56    9.37
   3   0 -12   15.42    9.92
   3   0 -12   21.01    9.73
   3   0 -11  638.35   52.27
   3   0 -11  572.43   51.12
   3   0 -11  596.25   49.45
   3   0 -10  181.28   26.63
   3   0 -10  207.75   28.65
   3   0 -10  149.30   23.15
   3   0  -9  598.21   47.69
   3   0  -9  681.53   51.00
   3   0  -9  582.31   44.42
   3   0  -8  861.49   55.40
   3   0  -8  800.29   54.10
   3   0  -8  701.31   47.17
   3   0  -7  406.59   35.58
   3   0  -7  380.91   30.84
   3   0  -7  410.20   35.66
   3   0  -6 2542.38   85.74
   3   0  -6 2239.00   95.47
   3   0  -6 2185.75   86.07
   3   0  -6 2345.84   96.76
   3   0  -5    1.41    2.10
   3   0  -5    2.70    2.46
   3   0  -5    1.99    2.09
   3   0  -4 3265.53  102.72
   3   0  -4 2754.82  105.28
   3   0  -4 2788.63   93.83
   3   0  -4 3160.41  107.67
   3   0  -4 2963.72   89.26
   3   0  -3  108.47   13.68
   3   0  -3  111.78   14.91
   3   0  -3  120.42   11.12
   3   0  -3  108.99    9.25
   3   0  -2 4358.26  144.74
   3   0  -2 4716.41  128.53
   3   0  -2 4772.59  145.29
   3   0  -2 4781.86  140.40
   3   0  -2 4760.04  123.46
   3   0  -1 1244.72   40.43
   3   0  -1 1247.39   41.97
   3   0  -1 1243.16   52.27
   3   0  -1 1222.24   41.99
   3   0  -1 1313.64   55.27
   3   0   0  176.94   17.52
   3   0   0  179.54   17.68
   3   0   0  175.93   17.10
   3   0   0  171.08   12.34
   3   0   0  205.30   10.43
   3   0   0  175.76   17.14
   3   0   0  198.93   13.83
   3   0   0  181.42   13.83
   3   0   0  144.51   15.72
   3   0   1 2855.57   94.44
   3   0   1 2645.21   83.02
   3   0   1 2569.01   91.54
   3   0   1 2646.74   90.93
   3   0   1 2478.48   75.01
   3   0   1 2774.57   94.07
   3   0   1 2759.51   86.82
   3   0   1 2787.77   84.34
   3   0   1 2650.95   75.68
   3   0   1 2741.79   93.66
   3   0   2 1288.64   55.93
   3   0   2 1259.29   54.33
   3   0   2 1320.52   58.54
   3   0   2 1286.39   55.67
   3   0   2 1274.46   47.30
   3   0   2 1265.72   51.93
   3   0   2 1316.57   52.15
   3   0   2 1318.62   57.80
   3   0   2 1324.56   55.22
   3   0   2 1328.45   45.15
   3   0   3 1856.37   72.17
   3   0   3 1928.59   64.83
   3   0   3 1978.99   71.93
   3   0   3 2054.72   74.81
   3   0   3 1868.32   64.43
   3   0   3 1948.53   72.89
   3   0   3 1984.00   77.58
   3   0   3 2021.57   80.26
   3   0   3 1980.40   73.95
   3   0   4  276.15   19.13
   3   0   4  310.50   23.86
   3   0   4  311.33   26.00
   3   0   4  295.33   27.45
   3   0   4  332.63   24.37
   3   0   4  329.40   25.17
   3   0   4  308.34   21.19
   3   0   5 3333.37  114.42
   3   0   5 3142.45  117.84
   3   0   5 3092.78  102.95
   3   0   6   63.82   12.47
   3   0   6   88.62   16.23
   3   0   7  833.08   48.11
   3   0   7  712.63   50.77
   3   0   8   56.72   14.43
   3   0   9  543.45   47.71
   3   0  10  144.43   24.50
   3   0  11  260.90   34.73
   3   0  12  124.85   24.47
   3   0  13  127.36   26.54
   3   0  14  132.70   27.26
   3   1 -15   79.46   21.32
   3   1 -14   86.97   22.44
   3   1 -14   71.02   19.21
   3   1 -13  259.22   36.36
   3   1 -13  280.87   36.90
   3   1 -12   -3.82    5.68
   3   1 -12    3.87    5.75
   3   1 -12   -3.60    5.34
   3   1 -11  517.28   48.34
   3   1 -11  552.19   50.15
   3   1 -11  496.89   45.90
   3   1 -10   50.15   14.08
   3   1 -10   36.62   13.12
   3   1 -10   50.52   13.64
   3   1  -9  924.04   61.91
   3   1  -9  975.09   62.91
   3   1  -9  900.82   57.47
   3   1  -8  201.26   26.85
   3   1  -8  268.52   30.30
   3   1  -8  216.46   25.28
   3   1  -7 2058.71   93.12
   3   1  -7 2031.50   85.60
   3   1  -7 2288.82   96.44
   3   1  -6  645.21   34.66
   3   1  -6  585.48   42.82
   3   1  -6  666.73   39.36
   3   1  -6  655.81   44.67
   3   1  -5  503.10   30.00
   3   1  -5  455.72   30.34
   3   1  -5  461.68   35.59
   3   1  -5  447.06   29.15
   3   1  -5  481.72   36.05
   3   1  -4 1362.38   55.06
   3   1  -4 1533.31   60.51
   3   1  -4 1361.72   64.75
   3   1  -4 1477.29   50.74
   3   1  -4 1578.37   58.50
   3   1  -3 1706.77   58.17
   3   1  -3 1790.89   67.68
   3   1  -3 1696.25   47.25
   3   1  -3 1612.29   69.98
   3   1  -3 1821.57   60.18
   3   1  -3 1782.95   55.20
   3   1  -3 1810.57   62.28
   3   1  -2 2039.61   61.57
   3   1  -2 2067.20   77.49
   3   1  -2 2063.21   76.08
   3   1  -2 2128.15   70.72
   3   1  -2 2077.55   63.51
   3   1  -1   59.43    9.84
   3   1  -1   70.28   10.42
   3   1  -1   78.83   11.54
   3   1  -1   71.75   10.84
   3   1  -1   62.39    7.39
   3   1  -1   58.63    8.83
   3   1  -1   65.30    4.33
   3   1  -1   55.96    7.20
   3   1   0 6013.42  164.74
   3   1   0 5734.11  174.33
   3   1   0 6027.31  171.81
   3   1   0 6056.25  175.16
   3   1   0 5951.93  176.05
   3   1   0 6083.17  161.40
   3   1   0 6072.73  155.18
   3   1   0 5907.85  170.37
   3   1   1  767.90   36.51
   3   1   1  739.05   38.11
   3   1   1  644.15   34.53
   3   1   1  722.01   33.02
   3   1   1  715.41   35.65
   3   1   1  735.68   38.07
   3   1   1  732.06   29.51
   3   1   1  683.98   28.10
   3   1   1  757.93   34.34
   3   1   2 4047.80  126.74
   3   1   2 4054.15  126.36
   3   1   2 4112.42  123.45
   3   1   2 3908.98  121.89
   3   1   2 4027.73  117.92
   3   1   2 4140.26  124.39
   3   1   2 4083.14  124.85
   3   1   2 4005.22  108.36
   3   1   3  288.21   22.46
   3   1   3  299.86   15.56
   3   1   3  269.08   19.21
   3   1   3  299.96   21.51
   3   1   3  297.94   23.32
   3   1   3  321.96   24.87
   3   1   3  266.26   21.59
   3   1   4 1630.61   65.52
   3   1   4 1572.81   52.30
   3   1   4 1589.32   69.53
   3   1   4 1719.09   64.22
   3   1   4 1679.77   69.40
   3   1   5  387.18   31.53
   3   1   5  400.71   26.27
   3   1   5  430.18   32.20
   3   1   6  165.90   14.49
   3   1   6  170.76   21.26
   3   1   6  114.31   18.80
   3   1   7  685.20   48.08
   3   1   8  157.62   19.92
   3   1   8  141.78   22.38
   3   1   9  536.67   45.86
   3   1  10   -3.40    0.08
   3   1  11  420.07   43.94
   3   1  12   35.57   13.14
   3   1  13  205.79   32.78
   3   1  14   17.67   11.36
   3   2 -14  180.18   31.52
   3   2 -14  167.38   30.22
   3   2 -14  211.62   34.61
   3   2 -13  109.06   23.72
   3   2 -13   94.21   22.05
   3   2 -13   89.02   21.92
   3   2 -12  187.68   29.94
   3   2 -12  158.93   27.81
   3   2 -12  104.85   22.66
   3   2 -11  203.07   29.96
   3   2 -11  188.82   29.18
   3   2 -11  205.46   31.31
   3   2 -10   28.09   10.39
   3   2 -10   37.15   12.81
   3   2 -10   42.69   13.99
   3   2  -9  922.24   59.39
   3   2  -9  859.91   60.28
   3   2  -9  934.91   63.43
   3   2  -8   44.45   11.62
   3   2  -8   25.70    9.52
   3   2  -8   45.39   13.12
   3   2  -7 1549.99   72.77
   3   2  -7 1563.17   78.26
   3   2  -7 1531.81   79.28
   3   2  -6    7.35    4.32
   3   2  -6    3.43    3.12
   3   2  -6    7.77    3.84
   3   2  -6    9.47    5.56
   3   2  -6    2.49    2.61
   3   2  -5 1152.25   53.27
   3   2  -5 1239.66   62.08
   3   2  -5 1234.52   56.45
   3   2  -5 1151.38   50.83
   3   2  -5 1039.14   60.28
   3   2  -4   52.03   10.19
   3   2  -4   69.74   10.64
   3   2  -4   50.80    8.93
   3   2  -4   56.29    6.65
   3   2  -4   62.56   10.86
   3   2  -4   56.85   11.72
   3   2  -4   61.01    7.32
   3   2  -4   55.15    9.81
   3   2  -3 2386.69   79.13
   3   2  -3 2389.27   91.52
   3   2  -3 2315.71   82.84
   3   2  -3 2664.27   92.01
   3   2  -3 2583.62   88.19
   3   2  -3 2599.00   88.24
   3   2  -2  996.46   37.73
   3   2  -2 1131.60   48.45
   3   2  -2 1021.79   48.76
   3   2  -2 1003.75   42.45
   3   2  -2 1027.22   43.66
   3   2  -2 1142.83   49.77
   3   2  -2 1053.04   49.72
   3   2  -2 1060.38   46.66
   3   2  -1 1581.01   56.37
   3   2  -1 1451.69   44.79
   3   2  -1 1490.60   59.77
   3   2  -1 1480.02   59.00
   3   2  -1 1513.70   51.76
   3   2  -1 1465.40   42.27
   3   2  -1 1532.49   57.35
   3   2  -1 1450.34   53.86
   3   2  -1 1564.99   55.31
   3   2  -1 1473.77   61.51
   3   2  -1 1497.32   60.98
   3   2   0 1828.74   68.81
   3   2   0 1786.57   68.72
   3   2   0 1646.59   61.80
   3   2   0 1803.08   54.70
   3   2   0 1796.21   67.99
   3   2   0 1810.62   63.91
   3   2   0 1761.95   64.86
   3   2   0 1732.30   51.62
   3   2   0 1843.24   61.30
   3   2   0 1762.65   59.33
   3   2   0 1828.32   62.59
   3   2   0 1737.86   62.85
   3   2   1  644.15   32.28
   3   2   1  643.06   29.97
   3   2   1  637.31   26.27
   3   2   1  574.99   28.81
   3   2   1  651.35   33.78
   3   2   1  611.83   34.12
   3   2   1  656.61   31.16
   3   2   1  692.94   36.54
   3   2   1  664.26   32.78
   3   2   2 1546.72   45.92
   3   2   2 1578.81   60.55
   3   2   2 1707.38   61.98
   3   2   2 1542.98   50.60
   3   2   2 1444.87   55.32
   3   2   2 1581.13   54.58
   3   2   2 1532.13   62.39
   3   2   2 1566.83   60.50
   3   2   2 1471.84   58.35
   3   2   2 1675.26   61.25
   3   2   3 1013.92   47.97
   3   2   3 1079.95   37.52
   3   2   3 1035.89   41.76
   3   2   3 1028.06   46.43
   3   2   3 1073.46   40.05
   3   2   3 1128.09   45.61
   3   2   3 1027.65   47.44
   3   2   3 1077.11   48.32
   3   2   3 1049.42   45.40
   3   2   3  993.02   47.11
   3   2   4 2525.10   94.62
   3   2   4 2783.51   92.55
   3   2   4 2664.06   87.13
   3   2   4 2698.13   82.73
   3   2   4 2633.59   95.64
   3   2   4 2679.73   84.37
   3   2   4 2794.77   91.95
   3   2   4 2726.60   96.91
   3   2   4 2632.72   93.11
   3   2   5    3.72    3.39
   3   2   5   11.83    3.88
   3   2   5    6.06    2.13
   3   2   5   10.77    3.56
   3   2   5    5.26    3.09
   3   2   5   12.33    4.86
   3   2   5    7.92    3.92
   3   2   6 1413.81   59.12
   3   2   6 1477.74   69.07
   3   2   6 1537.74   59.34
   3   2   7  325.42   30.44
   3   2   8  691.35   48.37
   3   2  15  188.09   32.62
   3   3 -13    4.19    4.40
   3   3 -13   -4.47    6.63
   3   3 -12  407.64   45.19
   3   3 -12  393.78   46.20
   3   3 -11    7.24    6.58
   3   3 -11   18.11   10.06
   3   3 -10  413.02   41.56
   3   3 -10  349.97   38.30
   3   3  -9   59.68   15.54
   3   3  -9   65.78   16.07
   3   3  -8  996.55   62.22
   3   3  -8  885.14   57.42
   3   3  -7  456.62   32.93
   3   3  -7  448.73   38.68
   3   3  -7  402.79   34.93
   3   3  -6   97.89   14.66
   3   3  -6   81.89   14.42
   3   3  -5  813.35   46.03
   3   3  -5  840.20   44.42
   3   3  -5  938.67   44.98
   3   3  -5  919.56   48.40
   3   3  -4   75.05   12.70
   3   3  -4   65.27   10.95
   3   3  -4   55.98   10.46
   3   3  -4   85.30   12.39
   3   3  -4   95.67   14.75
   3   3  -4  102.75   13.66
   3   3  -3 1321.96   60.99
   3   3  -3 1376.19   51.56
   3   3  -3 1251.43   54.74
   3   3  -3 1301.53   57.57
   3   3  -3 1321.95   60.42
   3   3  -3 1319.84   57.04
   3   3  -2    1.63    2.42
   3   3  -2   10.24    4.14
   3   3  -2   14.07    4.84
   3   3  -2    5.49    2.83
   3   3  -2   14.12    4.92
   3   3  -2    4.93    3.45
   3   3  -2    7.58    4.21
   3   3  -1 4750.20  144.65
   3   3  -1 4871.61  133.76
   3   3  -1 4679.19  142.32
   3   3  -1 4657.11  135.71
   3   3  -1 4459.81  142.79
   3   3  -1 4677.73  140.22
   3   3  -1 4810.41  141.00
   3   3  -1 4877.17  140.52
   3   3  -1 4679.62  147.22
   3   3   0   21.18    5.91
   3   3   0   15.36    3.37
   3   3   0   11.94    3.76
   3   3   0   17.32    3.44
   3   3   0   21.31    6.41
   3   3   0   20.61    5.91
   3   3   0   26.51    6.15
   3   3   0   17.99    4.02
   3   3   0   15.88    3.89
   3   3   0   18.13    5.09
   3   3   0   14.38    4.52
   3   3   0   24.15    6.27
   3   3   0   20.58    2.96
   3   3   0   19.60    5.67
   3   3   1 3031.47  100.08
   3   3   1 3009.11   85.83
   3   3   1 3134.24   96.75
   3   3   1 3074.20  104.74
   3   3   1 3059.42   90.05
   3   3   1 3086.56   86.30
   3   3   1 3061.26  100.92
   3   3   1 2972.94   92.71
   3   3   1 2905.02   91.24
   3   3   1 3092.05  100.41
   3   3   1 3107.61   97.50
   3   3   1 3086.42  102.70
   3   3   1 3078.53   84.57
   3   3   1 3035.80  101.25
   3   3   2  862.76   36.72
   3   3   2  797.79   42.32
   3   3   2  826.67   30.90
   3   3   2  829.47   41.70
   3   3   2  849.81   32.22
   3   3   2  759.97   39.48
   3   3   2  806.51   38.30
   3   3   2  885.42   44.43
   3   3   2  820.81   30.78
   3   3   2  805.39   38.98
   3   3   3 2431.76   72.68
   3   3   3 2321.28   85.80
   3   3   3 2437.20   84.02
   3   3   3 2255.45   67.40
   3   3   3 2445.87   86.15
   3   3   3 2316.07   80.22
   3   3   3 2348.14   80.24
   3   3   3 2348.24   88.43
   3   3   3 2331.84   82.80
   3   3   4 1569.19   63.55
   3   3   4 1655.59   56.58
   3   3   4 1573.22   67.48
   3   3   4 1616.81   64.29
   3   3   4 1537.35   68.12
   3   3   4 1650.87   65.85
   3   3   5   73.19   11.32
   3   3   5   77.52   13.14
   3   3   5   77.68   10.10
   3   3   5   94.24   13.69
   3   3   5   79.44   13.45
   3   3   5   74.17   11.38
   3   3   6 2259.29   82.63
   3   3   6 2279.82   89.93
   3   3   6 2334.83   80.30
   3   3   6 2292.41   92.30
   3   3   6 2289.74   92.94
   3   3   6 2212.02   81.96
   3   3   7  121.89   18.55
   3   3   7  170.32   21.16
   3   3   7  147.31   16.23
   3   3   7  131.37   19.21
   3   3   8 1707.86   82.18
   3   3   9   85.90   17.81
   3   3  10  669.63   51.12
   3   4 -13  117.38   25.56
   3   4 -12  246.03   35.74
   3   4 -11   65.00   18.89
   3   4 -10  388.32   41.85
   3   4  -9   -3.22    8.28
   3   4  -8  622.72   48.76
   3   4  -7   54.79   14.03
   3   4  -6  943.57   52.30
   3   4  -6  987.19   56.98
   3   4  -5  162.04   18.19
   3   4  -5  156.64   19.45
   3   4  -4  822.63   51.10
   3   4  -4  775.97   43.43
   3   4  -3 1428.11   56.67
   3   4  -3 1524.38   55.83
   3   4  -3 1455.89   64.84
   3   4  -2  316.49   26.22
   3   4  -2  314.03   28.25
   3   4  -2  304.27   22.43
   3   4  -2  333.21   22.93
   3   4  -2  302.10   21.62
   3   4  -2  369.86   27.49
   3   4  -1 2310.62   81.51
   3   4  -1 2372.92   84.54
   3   4  -1 2270.02   91.07
   3   4  -1 2336.34   71.49
   3   4  -1 2449.13   83.25
   3   4  -1 2208.18   85.25
   3   4  -1 2274.02   72.54
   3   4  -1 2468.18   80.32
   3   4   0   76.76   12.22
   3   4   0  109.75   13.59
   3   4   0   79.71   12.00
   3   4   0   87.85    8.53
   3   4   0  125.40   14.97
   3   4   0  122.06   11.60
   3   4   0  101.74   11.23
   3   4   1 4372.85  138.77
   3   4   1 4550.76  129.22
   3   4   1 4480.55  141.64
   3   4   1 4406.52  120.52
   3   4   1 4289.77  136.29
   3   4   1 4453.19  141.51
   3   4   1 4678.79  124.96
   3   4   1 4497.44  143.70
   3   4   2   17.96    5.45
   3   4   2   23.90    5.60
   3   4   2   26.39    5.02
   3   4   2   22.37    6.00
   3   4   2   22.52    6.78
   3   4   2   26.62    5.44
   3   4   2   22.11    6.85
   3   4   2   18.64    4.27
   3   4   2   20.02    6.34
   3   4   2   25.49    7.59
   3   4   3 2883.80   97.12
   3   4   3 2902.30   90.83
   3   4   3 2898.67   98.29
   3   4   3 2919.64   80.83
   3   4   3 2744.14   81.94
   3   4   3 2832.31   97.21
   3   4   3 3110.00   91.10
   3   4   3 2928.91  103.12
   3   4   3 2886.59  104.62
   3   4   3 2980.73   90.50
   3   4   3 2968.03  105.83
   3   4   4   10.81    5.02
   3   4   4   29.49    6.14
   3   4   4   13.94    4.87
   3   4   4   15.31    6.04
   3   4   4   17.62    5.46
   3   4   5  935.71   33.95
   3   4   5  985.80   42.82
   3   4   5  882.94   50.27
   3   4   5  898.86   51.25
   3   4   5  952.24   48.44
   3   4   5  940.40   49.11
   3   4   6  913.42   43.13
   3   4   6  908.21   51.42
   3   4   6  884.73   51.83
   3   4   6  851.90   45.46
   3   4   6  850.09   49.13
   3   4   7  973.59   55.59
   3   4   7 1014.39   47.67
   3   4   7 1034.35   56.48
   3   4   7  890.83   46.98
   3   4   7  896.39   53.50
   3   4   8 1172.47   64.14
   3   4   8 1131.87   64.09
   3   4   8 1046.96   59.60
   3   4   8 1110.25   63.05
   3   4   9  480.39   41.12
   3   4   9  502.30   41.61
   3   4   9  420.40   38.57
   3   4  10 1011.35   62.45
   3   4  10  876.29   59.43
   3   4  11   28.71   10.60
   3   4  11   16.61    9.24
   3   4  12  369.44   40.31
   3   4  12  362.39   39.18
   3   4  13    3.85    4.04
   3   4  14  241.58   34.62
   3   4  15   38.87   15.06
   3   5 -12   25.75   13.52
   3   5 -11  165.92   29.40
   3   5 -10  101.85   23.22
   3   5  -9  198.49   30.09
   3   5  -8  510.93   45.82
   3   5  -7  139.71   23.31
   3   5  -6 1409.96   80.39
   3   5  -5    5.95    5.41
   3   5  -4 1650.78   82.94
   3   5  -3  396.08   35.60
   3   5  -2 1982.45   76.25
   3   5  -2 1771.03   70.59
   3   5  -2 2012.20   88.05
   3   5  -1  103.38   16.70
   3   5  -1  103.18   12.78
   3   5  -1   95.68   13.17
   3   5  -1   93.00   13.02
   3   5   0  569.96   36.66
   3   5   0  612.53   29.78
   3   5   0  604.53   34.11
   3   5   1  844.32   43.95
   3   5   1  779.51   38.46
   3   5   1  746.01   43.76
   3   5   1  709.62   23.70
   3   5   1  744.66   40.59
   3   5   1  733.11   43.09
   3   5   1  726.81   33.74
   3   5   1  745.89   45.13
   3   5   2  372.34   27.55
   3   5   2  337.73   23.76
   3   5   2  363.63   27.34
   3   5   2  383.05   24.01
   3   5   2  353.57   28.86
   3   5   2  326.51   20.92
   3   5   2  371.55   27.30
   3   5   2  323.36   28.03
   3   5   2  370.61   22.27
   3   5   2  294.21   27.68
   3   5   3 1467.62   57.72
   3   5   3 1492.69   62.10
   3   5   3 1463.57   63.93
   3   5   3 1512.32   57.20
   3   5   3 1381.14   65.09
   3   5   3 1370.18   50.94
   3   5   3 1400.03   67.09
   3   5   3 1462.82   55.48
   3   5   3 1443.85   68.33
   3   5   4   34.65    8.08
   3   5   4   33.77    9.14
   3   5   4   30.79    7.26
   3   5   4   41.86    7.90
   3   5   4   29.60    8.93
   3   5   4   42.38   10.48
   3   5   4   41.91    9.80
   3   5   5 1329.39   54.30
   3   5   5 1238.68   62.26
   3   5   5 1196.69   53.41
   3   5   5 1200.37   63.41
   3   5   6    4.69    4.26
   3   5   6    2.25    2.37
   3   5   6    4.29    3.00
   3   5   7 2035.86   90.45
   3   5   7 2056.42   89.85
   3   5   7 1942.51   89.01
   3   5   8  135.55   20.56
   3   5   8  166.95   23.17
   3   5   8  128.06   20.27
   3   5   9  747.11   53.33
   3   5   9  732.36   52.10
   3   5   9  805.16   53.35
   3   5   9  931.67   57.84
   3   5  10   58.88   15.75
   3   5  10   94.65   18.81
   3   5  10   95.27   18.19
   3   5  10  118.72   20.54
   3   5  11  104.00   21.62
   3   5  11  138.33   23.38
   3   5  11  126.80   22.52
   3   5  12  259.69   32.47
   3   5  12  184.83   29.43
   3   5  12  202.02   29.51
   3   5  13   78.63   18.85
   3   5  13   71.92   19.14
   3   5  14  184.95   30.18
   3   5  15   -4.23    6.29
   3   6 -11  247.24   36.57
   3   6 -10    4.02   10.33
   3   6  -9  240.54   33.75
   3   6  -8  192.86   31.17
   3   6  -8  223.68   31.32
   3   6  -7  451.31   46.24
   3   6  -6  231.54   31.82
   3   6  -5  332.10   37.17
   3   6  -4  906.19   62.36
   3   6  -3  298.78   33.40
   3   6  -2 1651.62   74.86
   3   6  -2 1712.95   85.13
   3   6  -1   23.23    7.34
   3   6  -1   18.89    8.51
   3   6   0  849.43   46.66
   3   6   1    8.12    3.77
   3   6   1    8.82    5.18
   3   6   2 1461.75   62.78
   3   6   2 1396.14   67.96
   3   6   2 1314.98   55.57
   3   6   2 1447.70   57.25
   3   6   2 1432.07   71.00
   3   6   3 1041.76   51.28
   3   6   3 1085.31   50.03
   3   6   3 1105.62   58.43
   3   6   3 1046.71   47.58
   3   6   3 1125.70   60.83
   3   6   3 1126.37   57.60
   3   6   4  330.46   26.79
   3   6   4  353.50   26.12
   3   6   4  424.15   34.19
   3   6   4  382.55   26.51
   3   6   4  440.70   36.08
   3   6   4  345.64   30.32
   3   6   5  500.25   34.08
   3   6   5  516.47   32.82
   3   6   5  480.02   37.48
   3   6   5  509.89   40.01
   3   6   5  472.60   38.36
   3   6   5  515.92   38.77
   3   6   6  138.52   20.12
   3   6   6   84.18   16.21
   3   6   6  119.79   16.45
   3   6   6  129.22   19.76
   3   6   7  748.84   51.85
   3   6   7  826.26   52.77
   3   6   8   33.52   11.01
   3   6   8   44.21   12.68
   3   6   8   48.98   12.81
   3   6   9  749.46   53.59
   3   6   9  766.31   54.78
   3   6   9  763.64   53.93
   3   6  10   19.38    8.97
   3   6  10   12.43    7.29
   3   6  10    2.97    4.41
   3   6  10   12.09    7.10
   3   6  11  669.25   51.10
   3   6  11  653.02   51.29
   3   6  11  619.61   52.65
   3   6  11  580.63   49.69
   3   6  12   73.88   18.24
   3   6  12   45.92   13.94
   3   6  12   57.41   15.51
   3   6  13  369.15   40.58
   3   6  13  379.03   42.04
   3   6  13  440.62   46.24
   3   6  14   78.00   19.22
   3   6  14  103.11   22.52
   3   6  15   45.78   15.17
   3   7 -10   48.68   17.73
   3   7 -10   38.26   14.84
   3   7  -9  210.63   34.47
   3   7  -9  238.29   34.87
   3   7  -8    8.94    6.64
   3   7  -8    7.62    6.93
   3   7  -7  250.69   36.47
   3   7  -6   -4.03    5.98
   3   7  -5  559.64   51.60
   3   7  -4  158.42   27.00
   3   7  -3  559.41   49.17
   3   7  -2  590.76   48.89
   3   7  -2  532.27   41.55
   3   7  -1  465.96   43.11
   3   7  -1  485.65   38.27
   3   7   0 1291.91   65.46
   3   7   1  133.94   18.82
   3   7   2 1614.63   78.70
   3   7   2 1559.28   71.55
   3   7   3    2.46    3.66
   3   7   3   12.06    6.67
   3   7   3   13.51    6.95
   3   7   4 1533.47   75.95
   3   7   4 1547.52   71.00
   3   7   4 1627.56   80.64
   3   7   4 1645.95   78.60
   3   7   5   50.56   12.49
   3   7   5   43.89   10.58
   3   7   5   41.16   11.57
   3   7   5   46.33   12.43
   3   7   6  563.19   43.24
   3   7   6  600.35   46.21
   3   7   6  556.70   44.49
   3   7   6  517.59   38.50
   3   7   7  192.64   26.29
   3   7   7  233.20   27.63
   3   7   7  199.30   23.77
   3   7   7  222.48   28.49
   3   7   8  822.19   54.78
   3   7   8  763.11   54.93
   3   7   8  639.08   46.36
   3   7   9  565.02   47.95
   3   7   9  641.26   51.11
   3   7   9  552.72   45.85
   3   7  10   32.35   11.76
   3   7  10   -3.39    5.04
   3   7  10   25.44   10.01
   3   7  11  408.47   43.53
   3   7  11  407.76   41.37
   3   7  11  421.69   41.52
   3   7  11  484.11   44.28
   3   7  12   22.97   11.38
   3   7  12   24.93   10.59
   3   7  12   34.23   12.46
   3   7  13  317.40   37.83
   3   7  13  259.52   35.69
   3   7  13  387.27   43.85
   3   7  14    3.95    5.86
   3   7  14    4.24    4.45
   3   7  15  119.66   25.04
   3   7  15  115.41   25.68
   3   8  -9   81.39   20.70
   3   8  -8  100.86   24.76
   3   8  -8   57.50   17.86
   3   8  -7  198.43   33.90
   3   8  -6   44.14   16.08
   3   8  -5  340.97   42.28
   3   8  -4   28.12   11.94
   3   8  -3  753.87   60.66
   3   8  -2  172.13   27.48
   3   8  -2  160.41   24.05
   3   8  -1  670.31   54.92
   3   8  -1  714.93   51.06
   3   8   0   77.06   16.37
   3   8   1  838.81   53.77
   3   8   2  599.52   43.73
   3   8   3  809.01   53.76
   3   8   3  780.42   55.56
   3   8   4  836.96   55.67
   3   8   4  914.36   54.74
   3   8   4  902.61   60.40
   3   8   4  821.04   56.25
   3   8   5   38.88   11.32
   3   8   5   26.82    9.94
   3   8   5   39.88   12.50
   3   8   5   35.20   11.95
   3   8   6 1407.91   74.62
   3   8   6 1316.13   69.18
   3   8   6 1187.52   72.14
   3   8   6 1352.35   75.85
   3   8   7   -2.91    4.32
   3   8   7    5.22    4.74
   3   8   7   -3.14    3.30
   3   8   7   -3.18    4.72
   3   8   8  735.37   56.89
   3   8   8  780.21   52.66
   3   8   8  683.22   51.92
   3   8   9   -3.13    3.29
   3   8   9    3.45    5.12
   3   8   9    2.89    3.03
   3   8  10  297.99   36.01
   3   8  10  258.66   32.24
   3   8  10  310.33   36.91
   3   8  10  269.73   32.26
   3   8  11   68.14   17.35
   3   8  11   68.21   17.88
   3   8  11   99.59   21.10
   3   8  12   83.84   20.57
   3   8  12   64.82   16.96
   3   8  12   36.22   13.24
   3   8  12   66.44   16.88
   3   8  13  184.99   29.39
   3   8  13  142.10   27.33
   3   8  14   47.29   14.95
   3   8  14   39.25   15.22
   3   8  15  140.08   28.66
   3   9  -7   59.15   19.41
   3   9  -6  147.63   29.79
   3   9  -5  137.49   27.83
   3   9  -4  171.62   30.58
   3   9  -3  444.43   48.25
   3   9  -2  207.64   31.73
   3   9  -2  169.87   26.55
   3   9  -1  441.84   42.15
   3   9   0   37.01   12.15
   3   9   1  435.42   40.40
   3   9   2   90.11   17.93
   3   9   3  570.48   49.84
   3   9   3  564.20   45.52
   3   9   4  211.55   28.10
   3   9   4  200.29   26.92
   3   9   4  181.39   27.78
   3   9   5  473.45   42.57
   3   9   5  506.48   42.25
   3   9   5  405.52   41.97
   3   9   5  543.16   47.07
   3   9   6  248.50   30.28
   3   9   6  231.14   28.88
   3   9   6  248.94   32.37
   3   9   6  251.03   32.20
   3   9   7  252.54   31.21
   3   9   7  284.33   32.04
[truncated: 113,294 more chars]
